# Supplementary material for: Proteomic antibacterial characterization of flavonoid xanthohumol and probiotic Clostridium butyricum on pathogenic Clostridioides difficile
Source: Chin Med. 2026 Feb 3;21:64. doi: 10.1186/s13020-026-01343-x (PMC12870184; doi:10.1186/s13020-026-01343-x)
Supplement: Supplementary file 2 — Supplementary Material 2. Table S1 List of regulated proteins in Caco-2 in response to xanthohumol [file 13020_2026_1343_MOESM2_ESM.xls]

## Sheet: Ctrl&DSS+CD
Table S1. List of regulated proteins in Caco-2 in response to xanthohumol
Protein.Group	Protein.Ids	Protein.Names	Genes	First.Protein.Description	P value	Fold change
A0A024R4E5;C9J5E5;C9JBS3;C9JEJ8;C9JES8;C9JHN6;C9JHS7;C9JHZ8;C9JIZ1;C9JK79;C9JT62;C9JZI8	A0A024R4E5;C9J5E5;C9JBS3;C9JEJ8;C9JES8;C9JHN6;C9JHS7;C9JHZ8;C9JIZ1;C9JK79;C9JT62;C9JZI8	A0A024R4E5_HUMAN;C9J5E5_HUMAN;C9JBS3_HUMAN;C9JEJ8_HUMAN;C9JES8_HUMAN;C9JHN6_HUMAN;C9JHS7_HUMAN;C9JHZ8_HUMAN;C9JIZ1_HUMAN;C9JK79_HUMAN;C9JT62_HUMAN;C9JZI8_HUMAN	HDLBP	High density lipoprotein binding protein	0.418012	0.801923
O14965	O14965;A3KFJ0;Q5QPD4;A3KFJ1;Q5QPD2	AURKA_HUMAN	AURKA	Aurora kinase A	0.0449089	0.153907
P04264	P04259;P04264	K2C1_HUMAN	KRT1	Keratin, type II cytoskeletal 1	0.0212855	0.181897
A0A087WZ13	A0A087WZ13;K7EQG2	A0A087WZ13_HUMAN	RAVER1	Ribonucleoprotein, PTB binding 1	0.521584	1.08727
A0A096LP25	A0A096LP25;Q6ZSR9	A0A096LP25_HUMAN	AAK1	AP2 associated kinase 1	0.289621	1.34456
A0A0A0MRM8;A0A1Y0BRN3	A0A0A0MRM8;A0A1Y0BRN3	A0A0A0MRM8_HUMAN;A0A1Y0BRN3_HUMAN	MYO6	Unconventional myosin-VI	0.101461	1.40167
A0A0A0MS29;A0A9L9PYL0;E9PQX8;H7C433	A0A0A0MS29;H7C433;A0A9L9PYL0;E9PQX8	A0A0A0MS29_HUMAN;A0A9L9PYL0_HUMAN;E9PQX8_HUMAN;H7C433_HUMAN	MFF	Mitochondrial fission factor	0.663178	1.0577
A0A0A6YYL4	P57737;A0A0A6YYL4	A0A0A6YYL4_HUMAN	PAM16	Coronin	0.0562512	1.25812
A0A0B4J2D5;P0DPI2	A0A0B4J2D5;P0DPI2;H7C1F6;H7C2G3	GAL3A_HUMAN;GAL3B_HUMAN	GATD3;GATD3B	Putative glutamine amidotransferase-like class 1 domain-containing protein 3B, mitochondrial	0.384988	0.942553
A0A0C4DFV9	A0A0C4DFV9	A0A0C4DFV9_HUMAN	SET	SET nuclear proto-oncogene	0.557336	1.10669
A0A0C4DH18;F5GYV5;F8WCT1	A0A0C4DH18;F5GYV5;F8WCT1	A0A0C4DH18_HUMAN;F5GYV5_HUMAN;F8WCT1_HUMAN	ARL6IP4	ADP-ribosylation factor-like protein 6-interacting protein 4	0.247535	1.44438
A0A0J9YVP6;A0A0J9YVR6;A0A0J9YYL3;E9PMU7;E9PN18;E9PQ56	E9PQ56;A0A0J9YVP6;A0A0J9YYL3;A0A0J9YVR6;E9PMU7;E9PN18	A0A0J9YVP6_HUMAN;A0A0J9YVR6_HUMAN;A0A0J9YYL3_HUMAN;E9PMU7_HUMAN;E9PN18_HUMAN;E9PQ56_HUMAN	PUF60	Poly(U)-binding-splicing factor PUF60 (Fragment)	0.568428	1.14963
A0A0J9YWM6	A0A0J9YWM6	A0A0J9YWM6_HUMAN	ALDH7A1	Aldehyde dehydrogenase 7 family member A1 (Fragment)	0.647188	1.14546
A0A0M3HER2	A0A0M3HER2	A0A0M3HER2_HUMAN	CENPV	Centromere protein V	0.0832035	1.70615
A0A0S2Z377;E5RK69	A0A0S2Z377;E5RK69	A0A0S2Z377_HUMAN;E5RK69_HUMAN	ANXA6	Annexin (Fragment)	0.871478	0.902354
A0A140T913;A0A140T933;A0A140T955;A0A140T9I0;A0A140T9X5;A0A1W2PPQ2;A0A1W2PRT9;Q53Z42	B0UXQ0;Q53Z42;Q5SPM2;A0A0G2JPD3;A0A140T8Y4;A0A140T913;A0A140T9I0;A0A140T9X5;A0A1W2PQS8;A0A1W2PR61;A0A1W2PRT9;Q5RJ27;Q9GJ45;A0A140T8W8;A0A140T933;A0A140T941;A0A140T955;A0A140T975;A0A140T9Z6;A0A1W2PPF8;A0A1W2PPQ2;A0A1W2PS39	A0A140T913_HUMAN;A0A140T933_HUMAN;A0A140T955_HUMAN;A0A140T9I0_HUMAN;A0A140T9X5_HUMAN;A0A1W2PPQ2_HUMAN;A0A1W2PRT9_HUMAN;Q53Z42_HUMAN	HLA-A	HLA class I histocompatibility antigen, A alpha chain	0.24194	2.02498
A0A1B0GVW8	A0A1B0GVW8	A0A1B0GVW8_HUMAN	UNC13B	Unc-13 homolog B	0.349286	0.899388
A0A1B0GW05	A0A1B0GW05	A0A1B0GW05_HUMAN	DPY19L1	Dpy-19 like C-mannosyltransferase 1	0.21868	1.48878
A0A2R8Y7W5;A0A2R8YF61	A0A2R8Y7W5;A0A2R8YF61	A0A2R8Y7W5_HUMAN;A0A2R8YF61_HUMAN	CDK13	Cyclin dependent kinase 13 (Fragment)	0.198274	1.52383
A0A2R8YE54;E5KLJ9	E5KLJ9;A0A2R8YE54	A0A2R8YE54_HUMAN;E5KLJ9_HUMAN	OPA1	OPA1 mitochondrial dynamin like GTPase	0.112731	1.37573
A0A2R8YFJ4;A0A994J4S5;F2Z2U4;H0Y4W2	A0A2R8YFJ4;F2Z2U4;H0Y4W2;A0A994J4S5	A0A2R8YFJ4_HUMAN;A0A994J4S5_HUMAN;F2Z2U4_HUMAN;H0Y4W2_HUMAN	TRRAP	Transformation/transcription domain associated protein (Fragment)	0.0828973	1.34775
A0A2R8YFN5;A0A2U3TZM4	A0A2R8YFN5;A0A2U3TZM4;A0A7I2RJN6	A0A2R8YFN5_HUMAN;A0A2U3TZM4_HUMAN	CASK	Calcium/calmodulin dependent serine protein kinase	0.211887	0.786677
A0A3B3ITJ4;A0A9L9PXI4	A0A3B3ITJ4;A0A9L9PXI4	A0A3B3ITJ4_HUMAN;A0A9L9PXI4_HUMAN	HNRNPL	Heterogeneous nuclear ribonucleoprotein L	0.432381	1.23722
A0A494BZW2;A0A494C1L5;A0A8V8TM79;E9PEM5	A0A494BZW2;A0A494C1L5;A0A8V8TM79;E9PEM5	A0A494BZW2_HUMAN;A0A494C1L5_HUMAN;A0A8V8TM79_HUMAN;E9PEM5_HUMAN	LRBA	LPS responsive beige-like anchor protein	0.375736	0.568909
A0A494C0R8;I3L2B0	A0A494C0R8;I3L2B0	A0A494C0R8_HUMAN;I3L2B0_HUMAN	CLUH	Clustered mitochondria protein homolog	0.691399	1.03613
A0A499FI48;C9JMN9	A0A499FI48;C9JMN9	A0A499FI48_HUMAN;C9JMN9_HUMAN	PDIA4	Protein disulfide-isomerase	0.892336	1.00303
A0A499FIZ0;A0A7I2V3I7;A0A7I2YQQ9	A0A499FIZ0;A0A7I2YQQ9;A0A7I2V3I7	A0A499FIZ0_HUMAN;A0A7I2V3I7_HUMAN;A0A7I2YQQ9_HUMAN	WDR26	WD repeat domain 26	0.895227	0.976497
A0A590UJG2;H3BPE1;H3BQK9	A0A590UJG2;H3BPE1;H3BQK9	A0A590UJG2_HUMAN;H3BPE1_HUMAN;H3BQK9_HUMAN	MACF1	Microtubule actin crosslinking factor 1	0.993745	0.883848
A0A5F9YFS9	A0A5F9YFS9	A0A5F9YFS9_HUMAN	SPCS1	Signal peptidase complex subunit 1	0.142278	1.19839
A0A669KAV7	M0QXA7;A0A669KAV7;A0A669KBG4;A0A669KBH9;B9EGQ5	A0A669KAV7_HUMAN	WIZ	WIZ zinc finger	0.204682	1.33113
A0A7I2V3R0	A0A7I2V3R0	A0A7I2V3R0_HUMAN	MACROH2A2	Histone H2A (Fragment)	0.424655	0.724217
P82909	P82909	KGD4_HUMAN	MRPS36	Alpha-ketoglutarate dehydrogenase component 4	0.018389	0.207245
A0A7I2V647	A0A7I2V647	A0A7I2V647_HUMAN	G3BP2	G3BP stress granule assembly factor 2	0.83572	0.969532
A0A7P0T9U7;A0A9L9PXE4	A0A7P0T9U7;A0A9L9PXE4	A0A7P0T9U7_HUMAN;A0A9L9PXE4_HUMAN	SF1	Splicing factor 1	0.058618	1.28172
A0A804F6T5;A0A804F729	A0A804F6T5;A0A804F729;A0A8V8TNX9	A0A804F6T5_HUMAN;A0A804F729_HUMAN	PKM	Pyruvate kinase	0.728271	0.87037
A0A804HK76;A0A804HL72	A0A804HK76;A0A804HL72	A0A804HK76_HUMAN;A0A804HL72_HUMAN	FLNB	Filamin B	0.602511	0.860732
A0A8I5KX85	A0A8I5KX85	A0A8I5KX85_HUMAN	CDV3	CDV3 homolog	0.584964	0.203988
A0A8V8TMQ1;A0A8V8TNP6	A0A8V8TMQ1;A0A8V8TNP6	A0A8V8TMQ1_HUMAN;A0A8V8TNP6_HUMAN	FXR1	RNA-binding protein FXR1	0.732406	0.980277
A0A8V8TPU9;A0A8V8TQD7	A0A8V8TPU9;A0A8V8TQD7	A0A8V8TPU9_HUMAN;A0A8V8TQD7_HUMAN	PKP2	Plakophilin 2 (Fragment)	0.800559	1.02291
A0A994J4E9;A0A994J6T5;A0A994J6U9;B4DUQ1;Q5T6W2	A0A994J4E9;A0A994J6T5;A0A994J6U9;B4DUQ1;Q5T6W2	A0A994J4E9_HUMAN;A0A994J6T5_HUMAN;A0A994J6U9_HUMAN;B4DUQ1_HUMAN;Q5T6W2_HUMAN	HNRNPK	Heterogeneous nuclear ribonucleoprotein K	0.450669	1.1035
A0A994J4R6;A0A994J6S4	A0A994J4R6;A0A994J6S4	A0A994J4R6_HUMAN;A0A994J6S4_HUMAN	USP9X	ubiquitinyl hydrolase 1	0.113627	0.776497
A0A994J4Y8	A0A994J4Y8	A0A994J4Y8_HUMAN	PGAM5	PGAM family member 5, mitochondrial serine/threonine protein phosphatase	0.976038	1.04357
A0A994J5B1;E9PHY5;E9PK52;E9PMG5;H0Y5B0	E9PHY5;E9PK52;A0A994J5B1;E9PMG5;H0Y5B0	A0A994J5B1_HUMAN;E9PHY5_HUMAN;E9PK52_HUMAN;E9PMG5_HUMAN;H0Y5B0_HUMAN	EPB41L2	Erythrocyte membrane protein band 4.1 like 2	0.281807	0.752435
A0A994J7P9	A0A994J7P9	A0A994J7P9_HUMAN	FXR2	FMR1 autosomal homolog 2	0.0535283	1.52016
F8VVM2;F8VWQ0	F8VVM2;F8VWQ0	F8VVM2_HUMAN;F8VWQ0_HUMAN	SLC25A3	Solute carrier family 25 member 3	0.0141255	0.214195
Q15800	Q15800;D6R952;D6RDP9	MSMO1_HUMAN	MSMO1	Methylsterol monooxygenase 1	0.0120138	0.253096
A0FGR8	A0FGR8;A0A499FIX8;H7BXI1	ESYT2_HUMAN	ESYT2	Extended synaptotagmin-2	0.914487	0.990491
A0JNW5	A0JNW5	BLT3B_HUMAN	BLTP3B	Bridge-like lipid transfer protein family member 3B	0.0504301	0.699332
A0MZ66	A0MZ66	SHOT1_HUMAN	SHTN1	Shootin-1	0.675569	0.945896
A1L0T0	A1L0T0;M0R026	HACL2_HUMAN	ILVBL	2-hydroxyacyl-CoA lyase 2	0.157126	1.15976
A1L390	A1L390;A0A0U1RR71;A0A8C8NWT4;G3V311	PKHG3_HUMAN	PLEKHG3	Pleckstrin homology domain-containing family G member 3	0.897158	0.953045
Q16850	Q16850;A0A8I5KRT9;A0A8I5KWQ7	CP51A_HUMAN	CYP51A1	Lanosterol 14-alpha demethylase	0.000888784	0.253427
A2RRP1	A2RRP1;A0A8V8TPL8;A0A8V8TPS6;A0A8V8TQX6;H0Y5G7	NBAS_HUMAN	NBAS	NBAS subunit of NRZ tethering complex	0.881661	1.33095
A2RTX5	A2RTX5;B7ZLP8	SYTC2_HUMAN	TARS3	Threonine--tRNA ligase 2, cytoplasmic	0.331309	0.683322
A3KMH1	A3KMH1	VWA8_HUMAN	VWA8	von Willebrand factor A domain-containing protein 8	0.456965	0.811355
A3KN83	Q9Y2G9;A3KN83;K7ES28	SBNO1_HUMAN	SBNO1	Protein strawberry notch homolog 1	0.362223	1.1432
A4D1P6	A4D1P6;A0A804HHS8;A0A804HKV2;C9J1X0	WDR91_HUMAN	WDR91	WD repeat-containing protein 91	0.260712	1.5186
A4D1S0	A4D1S0	KLRG2_HUMAN	KLRG2	Killer cell lectin-like receptor subfamily G member 2	0.959185	0.966514
A5D8V6	A5D8V6;F5H4Q5	VP37C_HUMAN	VPS37C	Vacuolar protein sorting-associated protein 37C	0.455017	1.19499
A5PLN9	A5PLN9	TPC13_HUMAN	TRAPPC13	Trafficking protein particle complex subunit 13	0.405606	0.898829
A5YKK6	A5YKK6	CNOT1_HUMAN	CNOT1	CCR4-NOT transcription complex subunit 1	0.50685	0.978133
A6NCE7;Q9GZQ8	Q9GZQ8;Q9H492;A6NCE7;H3BTL1	MLP3B_HUMAN;MP3B2_HUMAN	MAP1LC3B;MAP1LC3B2	Microtubule-associated proteins 1A/1B light chain 3 beta 2	0.11163	1.83354
A6NCS6	A6NCS6	CB072_HUMAN	C2orf72	Uncharacterized protein C2orf72	0.299071	0.823723
A6NDG6	A6NDG6;H3BV17	PGP_HUMAN	PGP	Glycerol-3-phosphate phosphatase	0.133624	0.911068
A6NEM2	A6NEM2	A6NEM2_HUMAN	HCFC1	Host cell factor C1	0.453348	1.19684
A6NHR9	A6NHR9;A0A8I5KRS9;J3KTL8;J3QSH1	SMHD1_HUMAN	SMCHD1	Structural maintenance of chromosomes flexible hinge domain-containing protein 1	0.193923	1.14567
A6NIH7	A6NIH7	U119B_HUMAN	UNC119B	Protein unc-119 homolog B	0.803793	1.03147
O75907	O75907;A0A0A0MR74	DGAT1_HUMAN	DGAT1	Diacylglycerol O-acyltransferase 1	0.00542544	0.286406
Q96KA5	Q96KA5;G5E9Z2	CLP1L_HUMAN	CLPTM1L	Lipid scramblase CLPTM1L	0.00758444	0.297318
A6ZKI3	A6ZKI3;Q17RB0;Q9BWD3	RTL8C_HUMAN	RTL8C	Retrotransposon Gag-like protein 8C	0.257349	0.758025
A8CG34	A8CG34;Q96HA1;Q6PJE2;A0A0J9YWR1;C9J370;C9JER0	P121C_HUMAN	POM121C	Nuclear envelope pore membrane protein POM 121C	0.890242	0.904445
A8K968	A0A0J9YY18;A8K968;A0A0J9YWE1;A0A0J9YWN0;A0A0J9YWS4	A8K968_HUMAN	EPB41L3	Erythrocyte membrane protein band 4.1 like 3	0.704063	1.07633
A8MWD9;P62308	P62308;A8MWD9;F5H013;Q49AN9	RUXGL_HUMAN;RUXG_HUMAN	SNRPG;SNRPGP15	Putative small nuclear ribonucleoprotein G-like protein 15	0.862228	0.895102
A8MXV4	A8MXV4	NUD19_HUMAN	NUDT19	Acyl-coenzyme A diphosphatase NUDT19	0.954376	0.992141
A9QM74	A9QM74	IMA8_HUMAN	KPNA7	Importin subunit alpha-8	0.898826	1.01639
B1B1H9	B1B1H9	B1B1H9_HUMAN	FGF13	Fibroblast growth factor 13 (Fragment)	0.615534	1.18063
B4DT23	B4DT23	B4DT23_HUMAN	FAM98A	Family with sequence similarity 98 member A	0.371666	1.19782
B4DY08	B4DY08;G3V251;G3V2D6;G3V3K6;G3V4C1;G3V4W0;G3V5X6	B4DY08_HUMAN	HNRNPC	Heterogeneous nuclear ribonucleoprotein C	0.798123	0.945213
P01042	P01042	KNG1_HUMAN	KNG1	Kininogen-1	0.0294594	0.318884
B7ZAQ6;P0CG08	B7ZAQ6;P0CG08	GPHRA_HUMAN;GPHRB_HUMAN	GPR89A;GPR89B	Golgi pH regulator A	0.586035	0.943276
B7ZC32	B7ZC32	KIF28_HUMAN	KIF28P	Kinesin-like protein KIF28P	0.824825	0.918438
B7ZKQ9	B7ZKQ9	B7ZKQ9_HUMAN	SCARB1	SCARB1 protein	0.54896	0.77214
B8ZZC5	B8ZZC5	B8ZZC5_HUMAN	GLS	glutaminase	0.294426	2.3875
C9J0J7;G5E9Q6	G5E9Q6;C9J0J7	C9J0J7_HUMAN;G5E9Q6_HUMAN	PFN2	Profilin	0.0543333	0.801193
C9J406	C9J406	C9J406_HUMAN	IMMT	MICOS complex subunit MIC60	0.959997	0.968699
C9JSZ1	C9JSZ1;A0A994J3Q8	C9JSZ1_HUMAN	FUBP1	Far upstream element binding protein 1	0.189316	0.837896
D6R9P3;D6RBZ0;D6RD18	D6R9P3;D6RBZ0;D6RD18	D6R9P3_HUMAN;D6RBZ0_HUMAN;D6RD18_HUMAN	HNRNPAB	Heterogeneous nuclear ribonucleoprotein A/B	0.136641	1.15615
D6RBQ9	D6RBQ9	D6RBQ9_HUMAN	HNRNPD	Heterogeneous nuclear ribonucleoprotein D	0.0792706	1.33541
D6REC4	D6REC4;A0A499FIZ3	CFA99_HUMAN	CFAP99	Cilia- and flagella-associated protein 99	0.311028	0.760062
E5RHV2	E5RHV2	E5RHV2_HUMAN	ANKRD46	Ankyrin repeat domain 46 (Fragment)	0.46632	1.24711
E7EQJ0	E7EQJ0	E7EQJ0_HUMAN	HNRNPH1	Heterogeneous nuclear ribonucleoprotein H1 (Fragment)	0.254611	1.70857
E7EQL5;E7EQU2;E7ETL8;E7EV09;E9PGG1	E7EQL5;E7EQU2;E7ETL8;E7EV09;E9PGG1	E7EQL5_HUMAN;E7EQU2_HUMAN;E7ETL8_HUMAN;E7EV09_HUMAN;E9PGG1_HUMAN	DYNC1I2	Dynein cytoplasmic 1 intermediate chain 2 (Fragment)	0.337118	1.44675
P37235	P37235;E9PC71;H7BZC1	HPCL1_HUMAN	HPCAL1	Hippocalcin-like protein 1	0.0150334	0.331382
E7EW49	A0A804HJG7;E7ERI8;E7EW49	E7EW49_HUMAN	CLASP2	Cytoplasmic linker associated protein 2	0.97924	1.00495
A6NMZ7	A6NMZ7	CO6A6_HUMAN	COL6A6	Collagen alpha-6(VI) chain	0.00454965	0.343454
E9PAV3	Q13765;E9PAV3;A0A7I2V2K5;A0A7I2V473;F8VZJ2;F8W0W4;H0YHX9	NACAM_HUMAN	NACA	Nascent polypeptide-associated complex subunit alpha, muscle-specific form	0.36952	0.970652
E9PEW8	E9PEW8	E9PEW8_HUMAN	HBD	Hemoglobin subunit delta (Fragment)	0.284686	0.851818
E9PJ10;E9PK58;E9PLU6;E9PMP7;E9PMS6	E9PMS6;E9PJ10;E9PK58;E9PLU6;E9PMP7	E9PJ10_HUMAN;E9PK58_HUMAN;E9PLU6_HUMAN;E9PMP7_HUMAN;E9PMS6_HUMAN	LMO7	LIM domain 7 (Fragment)	0.876575	0.945813
E9PK54	E9PK54	E9PK54_HUMAN	HSPA8	Heat shock protein family A (Hsp70) member 8 (Fragment)	0.899031	0.799822
E9PKP5	E9PKP5	E9PKP5_HUMAN	KRBOX5	KRAB box domain containing 5	0.504313	0.826629
E9PL71;E9PN91	E9PL71;E9PN91	E9PL71_HUMAN;E9PN91_HUMAN	EEF1D	Elongation factor 1-delta (Fragment)	0.181568	0.82782
E9PN89	E9PN89	E9PN89_HUMAN	HSPA8	Heat shock protein family A (Hsp70) member 8 (Fragment)	0.380893	0.72591
E9PRG8	A0A494BXY3;E9PLD3;E9PRG8	CK098_HUMAN	C11orf98	Uncharacterized protein C11orf98	0.760491	1.02043
E9PSG1;F8W7E0	A0A0C4DGB5;A0A6Q8PH20;F8W7E0;H0Y944;H0YA91;A0A6Q8PG40;D6RBR1;D6RGF7;E7EN75;E9PSG1	E9PSG1_HUMAN;F8W7E0_HUMAN	CAST	Calpastatin (Fragment)	0.326667	1.0603
F6RGN5	F6RGN5	F6RGN5_HUMAN	SLC25A10	Solute carrier family 25 member 10	0.0865904	1.31935
F8VRH0	P57721;E9PFP8;F8VRH0	F8VRH0_HUMAN	PCBP2	Poly(rC) binding protein 2 (Fragment)	0.679834	1.03773
O43314	O43314;Q6PFW1;A0A087WZV0;A0A8J8ZH50;A0A8V8TMN4;B7WPL9;D6RBU4;F8W9A8;A0A9L9PYJ9	VIP2_HUMAN	PPIP5K2	Inositol hexakisphosphate and diphosphoinositol-pentakisphosphate kinase 2	0.000865493	0.346595
F8VZX2;H3BRU6	F8VZX2;H3BRU6	F8VZX2_HUMAN;H3BRU6_HUMAN	PCBP2	Poly(rC) binding protein 2	0.702495	0.952871
F8WEG7	F8WEG7	F8WEG7_HUMAN	SF1	Splicing factor 1	0.621023	0.795078
Q9BVC4	A0A0A0MR05;Q9BVC4;H3BM50;H3BN58;H3BPT1;H3BPU5	LST8_HUMAN	MLST8	Target of rapamycin complex subunit LST8	0.018636	0.353097
G3V3H3;G3V5R9	G3V3H3;G3V5R9	G3V3H3_HUMAN;G3V5R9_HUMAN	KLC1	Kinesin light chain	0.419629	1.34755
G3V3M6	G3V3M6	G3V3M6_HUMAN	APEX1	DNA-(apurinic or apyrimidinic site) endonuclease (Fragment)	0.282035	0.690654
G5EA36;I3L328	G5EA36;I3L328	G5EA36_HUMAN;I3L328_HUMAN	CDC27	Cell division cycle 27	0.372238	2.17761
O00767	O00767	SCD_HUMAN	SCD	Stearoyl-CoA desaturase	0.000681231	0.353519
H0YD48;H0YE97;H0YEF7;H0YEH1;H0YEY8	H0YD48;H0YE97;H0YEF7;H0YEH1;H0YEY8	H0YD48_HUMAN;H0YE97_HUMAN;H0YEF7_HUMAN;H0YEH1_HUMAN;H0YEY8_HUMAN	PICALM	Phosphatidylinositol binding clathrin assembly protein (Fragment)	0.886608	0.970955
Q06033	Q06033;A0A994J439;E7ET33	ITIH3_HUMAN	ITIH3	Inter-alpha-trypsin inhibitor heavy chain H3	0.00927626	0.353752
H0YFC4	H0YFC4	H0YFC4_HUMAN	C2CD5	C2 calcium dependent domain containing 5 (Fragment)	0.42179	1.32853
H0YJA2	H0YJA2	H0YJA2_HUMAN	ZC3H14	Zinc finger CCCH domain-containing protein 14 (Fragment)	0.37589	0.756016
H0YNJ9	H0YNJ9	H0YNJ9_HUMAN	DUT	Deoxyuridine 5'-triphosphate nucleotidohydrolase	0.11093	1.36903
Q9UHC1	Q9UHC1;G3V419	MLH3_HUMAN	MLH3	DNA mismatch repair protein Mlh3	0.0203551	0.355403
H7C2K6	A0A0C4DH22;A0A1B0GTW6;H7C2K6	H7C2K6_HUMAN	EPB41L1	Erythrocyte membrane protein band 4.1 like 1 (Fragment)	0.745967	0.879098
H7C4C8	H7C4C8	H7C4C8_HUMAN	CCT8	Chaperonin containing TCP1 subunit 8 (Fragment)	0.252677	1.15885
J3KN66	J3KN66	J3KN66_HUMAN	TOR1AIP1	Torsin 1A interacting protein 1	0.560115	1.22495
J3KTD8	J3KTD8	J3KTD8_HUMAN	CBFB	Core-binding factor subunit beta (Fragment)	0.0983769	1.26776
J3QRN1	J3QRN1	J3QRN1_HUMAN	CASKIN2	CASK interacting protein 2	0.0698585	2.05402
K7EJE8;K7EKE6	K7EJE8;K7EKE6	K7EJE8_HUMAN;K7EKE6_HUMAN	LONP1	Lon protease homolog, mitochondrial	0.212576	0.789488
K7ELL7	K7ELL7	K7ELL7_HUMAN	PRKCSH	Glucosidase 2 subunit beta	0.485699	0.786397
K7EMQ3	K7EMQ3	K7EMQ3_HUMAN	DNM2	Dynamin 2 (Fragment)	0.115758	1.4006
K7EQX8;Q6ZR64	K7EQX8;Q6ZR64	K7EQX8_HUMAN;Q6ZR64_HUMAN	MXRA7	Matrix remodeling associated 7	0.849317	0.967225
M0R2K9;M0R2Q6	M0R2K9;M0R2Q6	M0R2K9_HUMAN;M0R2Q6_HUMAN	FKBP8	peptidylprolyl isomerase (Fragment)	0.447736	1.05856
O00116	O00116;A0A1B0GWA2;A0A2R8YEL0;A0A7P0T8Q7;A0A7P0T984;A0A7P0T9C9;A0A7P0TA54;A0A7P0TAL3;A0A7P0TAU9;B7Z3Q4	ADAS_HUMAN	AGPS	Alkyldihydroxyacetonephosphate synthase, peroxisomal	0.578597	0.969752
P25815	P25815	S100P_HUMAN	S100P	Protein S100-P	0.0457458	0.355682
P02774	P02774;D6RBJ7;D6RF20;D6RF35	VTDB_HUMAN	GC	Vitamin D-binding protein	0.0191492	0.365849
O00151	O00151	PDLI1_HUMAN	PDLIM1	PDZ and LIM domain protein 1	0.382472	1.06658
O00154	O00154;K7EKP8	BACH_HUMAN	ACOT7	Cytosolic acyl coenzyme A thioester hydrolase	0.0983066	1.12174
O00159	O00159;F5H6E2	MYO1C_HUMAN	MYO1C	Unconventional myosin-Ic	0.120827	0.910545
O00161	O00161;H3BP15;H3BV99;H3BM38;H3BQY9	SNP23_HUMAN	SNAP23	Synaptosomal-associated protein 23	0.675467	0.972574
O00165	O00165;A0A8V8TLX9;Q5VYD6;A0A8V8TKG3;A0A8V8TKI6	HAX1_HUMAN	HAX1	HCLS1-associated protein X-1	0.0686826	0.523126
O00170	O00170;A0A804HKH9;E9PMH2;A0A804HIX8;A0A804HJ38;A0A804HJ46;A0A804HKK3;A0A804HKL7;V9GYQ3	AIP_HUMAN	AIP	AH receptor-interacting protein	0.931	0.993916
O00178	O00178;B0QY59	GTPB1_HUMAN	GTPBP1	GTP-binding protein 1	0.0519933	1.47417
O00186	O00186	STXB3_HUMAN	STXBP3	Syntaxin-binding protein 3	0.593889	1.1059
Q96RW7	Q96RW7	HMCN1_HUMAN	HMCN1	Hemicentin-1	0.0193469	0.379748
O00203	O00203;Q13367;A0A0S2Z4Z4;A0A2R8Y2A8;A0A590UJ60;A0A590UJE5;A0A590UK04;A0A590UKC4;A0A5F9UJV3;A0A8Q3SHP3;A0A8Q3SHR2;A0A8Q3SHS3;A0A8Q3SHU2;A0A8Q3SHW6;A0A8Q3SI03;A0A8Q3SIM7;A0A8Q3SIS1;A0A8Q3WKF8;A0A8Q3WKI5;A0A8Q3WKJ9;A0A8Q3WKK0;A0A8Q3WKN2;A0A8Q3WL34;A0A590UJU0;A0A590UJU7	AP3B1_HUMAN	AP3B1	AP-3 complex subunit beta-1	0.678902	1.02785
O00213	O00213;V9GYR7	APBB1_HUMAN	APBB1	Amyloid beta precursor protein binding family B member 1	0.140861	1.6343
O00217	O00217;E9PPW7;F8W9K7;E9PN51	NDUS8_HUMAN	NDUFS8	NADH dehydrogenase [ubiquinone] iron-sulfur protein 8, mitochondrial	0.31069	0.889886
O00231	O00231;J3QRY4	PSD11_HUMAN	PSMD11	26S proteasome non-ATPase regulatory subunit 11	0.259298	1.07821
P48723	P48723	HSP13_HUMAN	HSPA13	Heat shock 70 kDa protein 13	0.00629878	0.386931
O00233	O00233;J3KN29;F5GX23;F5H169;F5H5V4;F5H7X1	PSMD9_HUMAN	PSMD9	26S proteasome non-ATPase regulatory subunit 9	0.539776	0.960398
O00244	O00244;E5RGN3;E5RIM7	ATOX1_HUMAN	ATOX1	Copper transport protein ATOX1	0.826411	0.987405
O00255	O00255;A0A5F9ZHS3;E7EN32;A0A5F9ZI68;A0A8C8KI51;E7ENS2;Q9GZQ5	MEN1_HUMAN	MEN1	Menin	0.478911	1.20602
O00257	O00257	CBX4_HUMAN	CBX4	E3 SUMO-protein ligase CBX4	0.382963	1.19832
H0YET9	H0YET9	H0YET9_HUMAN	ARRB1	Arrestin beta 1 (Fragment)	0.040596	0.40304
O00267	O00267	SPT5H_HUMAN	SUPT5H	Transcription elongation factor SPT5	0.877135	1.00913
P07942	P07942;A0A7I2V2J0;A0A7I2V2R2;A0A7I2V2T9;A0A7I2V4J9;A0A7I2V5R0;A0A7I2V5X5;A0A7I2V682;C9J296;E7EPA6;G3XAI2;A0A7I2V3I5;A0A7I2V3J7;A0A7I2V407;A0A7I2V5T9	LAMB1_HUMAN	LAMB1	Laminin subunit beta-1	0.00195147	0.40727
O00273	O00273;K7ERT1	DFFA_HUMAN	DFFA	DNA fragmentation factor subunit alpha	0.486866	1.05793
O00287	O00287	RFXAP_HUMAN	RFXAP	Regulatory factor X-associated protein	0.568748	0.926616
O00291	O00291	HIP1_HUMAN	HIP1	Huntingtin-interacting protein 1	0.565749	1.21615
O00299	O00299	CLIC1_HUMAN	CLIC1	Chloride intracellular channel protein 1	0.132415	0.845381
O95696	O95696	BRD1_HUMAN	BRD1	Bromodomain-containing protein 1	0.0142826	0.407706
O00330	O00330;A0A8C8MSB2;H0YD97	ODPX_HUMAN	PDHX	Pyruvate dehydrogenase protein X component, mitochondrial	0.0520459	0.835068
O00399	O00399;E5RK00	DCTN6_HUMAN	DCTN6	Dynactin subunit 6	0.0697208	0.726012
O00401	O00401	WASL_HUMAN	WASL	Actin nucleation-promoting factor WASL	0.0722765	0.8411
O00410	O00410;H0Y8C6	IPO5_HUMAN	IPO5	Importin-5	0.874493	1.00849
O00411	O00411	RPOM_HUMAN	POLRMT	DNA-directed RNA polymerase, mitochondrial	0.191113	1.26845
O00422	O00422;U3KQ12	SAP18_HUMAN	SAP18	Histone deacetylase complex subunit SAP18	0.0804151	1.08322
O00425	O00425	IF2B3_HUMAN	IGF2BP3	Insulin-like growth factor 2 mRNA-binding protein 3	0.749895	1.01882
P04217	P04217;M0R009	A1BG_HUMAN	A1BG	Alpha-1B-glycoprotein	0.0425399	0.418413
P05546	P05546	HEP2_HUMAN	SERPIND1	Heparin cofactor 2	0.0229582	0.420122
O00443	O00443	P3C2A_HUMAN	PIK3C2A	Phosphatidylinositol 4-phosphate 3-kinase C2 domain-containing subunit alpha	0.0592583	0.690091
O00461	O00461	GOLI4_HUMAN	GOLIM4	Golgi integral membrane protein 4	0.193702	0.799351
O00469	O00469;A0A9L9PX47;A0A9L9PXC2;C9JXZ0;E7ETU9;A0A994J3M7;A0A994J6E6;A0A994J6S5	PLOD2_HUMAN	PLOD2	Procollagen-lysine,2-oxoglutarate 5-dioxygenase 2	0.198933	0.87116
O00471	O00471;A0A0A0MSI8	EXOC5_HUMAN	EXOC5	Exocyst complex component 5	0.660825	1.07381
O00483	O00483	NDUA4_HUMAN	NDUFA4	Cytochrome c oxidase subunit NDUFA4	0.117801	0.705958
O00487	O00487	PSDE_HUMAN	PSMD14	26S proteasome non-ATPase regulatory subunit 14	0.839586	1.01866
O96006	O96006;C9JXP4	ZBED1_HUMAN	ZBED1	E3 SUMO-protein ligase ZBED1	0.0150837	0.421553
O00505	O00505	IMA4_HUMAN	KPNA3	Importin subunit alpha-4	0.983707	0.9884
O00507	O00507	USP9Y_HUMAN	USP9Y	Probable ubiquitin carboxyl-terminal hydrolase FAF-Y	0.949873	0.817718
O00512	O00512;A0A804HI55;A0A804HIV1	BCL9_HUMAN	BCL9	B-cell CLL/lymphoma 9 protein	0.172717	2.45274
P12259	P12259;A0A0A0MRJ7	FA5_HUMAN	F5	Coagulation factor V	0.00558802	0.423702
Q8WU20	Q8WU20	FRS2_HUMAN	FRS2	Fibroblast growth factor receptor substrate 2	0.0045652	0.423976
O00560	O00560;G5EA09;B4DHN5;E9PBU7	SDCB1_HUMAN	SDCBP	Syntenin-1	0.488654	0.894375
O00566	O00566;A0A8Q3WK70	MPP10_HUMAN	MPHOSPH10	U3 small nucleolar ribonucleoprotein protein MPP10	0.824542	1.04138
Q9Y5J9	Q9Y5J9;G3XAN8	TIM8B_HUMAN	TIMM8B	Mitochondrial import inner membrane translocase subunit Tim8 B	0.000543324	0.424293
O00571	O00571;O15523;A0A0D9SF53;A0A0D9SFB3;A0A2R8Y4A4;A0A2R8Y645;A0A2R8YCW1;A0A2R8YF78;A0A2R8YFR4;A0A2R8YFS5;A0A2U3TZJ9;F6S8Q4;A0A0D9SG12;A0A2R8Y5G6;A0A2R8Y774;A0A2R8Y7T2;A0A2R8YDH3;A0A2R8YDT5;C9J081;C9J8G5;A0A2R8Y4D2	DDX3X_HUMAN	DDX3X	ATP-dependent RNA helicase DDX3X	0.713289	0.987365
O00584	O00584;D6REQ6;D6RHI9;H0YAE9;A0A804HJ89	RNT2_HUMAN	RNASET2	Ribonuclease T2	0.103779	1.28435
O00592	O00592	PODXL_HUMAN	PODXL	Podocalyxin	0.562338	1.20666
O00625	O00625	PIR_HUMAN	PIR	Pirin	0.18438	0.870823
O00629	O00629;A0A7I2V340;A0A7I2YQ95;H7C4F6;A0A7I2V333	IMA3_HUMAN	KPNA4	Importin subunit alpha-3	0.973874	1.00219
B7Z9C2;F8VRJ2;F8VV59;F8W118	B7Z9C2;F8VRJ2;F8VV59;F8W118	B7Z9C2_HUMAN;F8VRJ2_HUMAN;F8VV59_HUMAN;F8W118_HUMAN	NAP1L1	Nucleosome assembly protein 1 like 1	0.015903	0.428253
O00746	O00746;A0A087WVT9;F2Z2X0;Q4TT34;H0Y6J0	NDKM_HUMAN	NME4	Nucleoside diphosphate kinase, mitochondrial	0.258082	1.32597
P01889	P01889;P13747;A0A140T951;A0A140T9G0;A0A140T9S9;A0A1W2PP29;D9J307;Q5SS57;S6AU73;A0A140T953;A0A140T9D4	HLAB_HUMAN	HLA-B	HLA class I histocompatibility antigen, B alpha chain	0.0178017	0.431874
P02749	P02749;J3KS17	APOH_HUMAN	APOH	Beta-2-glycoprotein 1	0.0353765	0.432342
P14410	P14410	SUIS_HUMAN	SI	Sucrase-isomaltase, intestinal	0.00118077	0.435896
O14497	O14497;A0A1B0GTU5;H0Y488	ARI1A_HUMAN	ARID1A	AT-rich interactive domain-containing protein 1A	0.364924	0.912321
O14519;O75956	O14519;O75956	CDKA1_HUMAN;CDKA2_HUMAN	CDK2AP1;CDK2AP2	Cyclin-dependent kinase 2-associated protein 1	0.785568	0.961221
O14521	O14521	DHSD_HUMAN	SDHD	Succinate dehydrogenase [ubiquinone] cytochrome b small subunit, mitochondrial	0.619155	1.02652
O14524	O14524;G3V5K2	NEMP1_HUMAN	NEMP1	Nuclear envelope integral membrane protein 1	0.928027	1.0063
O14530	O14530;B8ZZX4;F8WBV5;F8WCJ3;G3XAJ4	TXND9_HUMAN	TXNDC9	Thioredoxin domain-containing protein 9	0.0554428	0.58256
O14545	O14545	TRAD1_HUMAN	TRAFD1	TRAF-type zinc finger domain-containing protein 1	0.727017	0.966259
O14548	O14548;E5RJZ1;H0YBD2	COX7R_HUMAN	COX7A2L	Cytochrome c oxidase subunit 7A-related protein, mitochondrial	0.59876	1.33055
P02768	P02768;A0A0C4DGB6;H0YA55;H7C013	ALBU_HUMAN	ALB	Albumin	0.0392501	0.438323
O14562	O14562;H3BRL3	UBFD1_HUMAN	UBFD1	Ubiquitin domain-containing protein UBFD1	0.17833	1.18425
Q9NX40	Q9NX40;D6RBN5;D6RIV2	OCAD1_HUMAN	OCIAD1	OCIA domain-containing protein 1	0.00912178	0.438971
O14617	O14617;A0A8V8TQW4;A0A087WYN6;A0A2R8Y4J3	AP3D1_HUMAN	AP3D1	AP-3 complex subunit delta-1	0.64812	1.03856
O14618	O14618;E9PP76;J3KNF4	CCS_HUMAN	CCS	Copper chaperone for superoxide dismutase	0.960289	0.997581
O14639	O14639;A0A3B3IS55;A0A494C1P1;A0A9L9PY99;B7Z4H1;F6XFR5;F8W8M4;H0Y7N6	ABLM1_HUMAN	ABLIM1	Actin-binding LIM protein 1	0.163674	1.25555
O14641	O14640;O14641;Q92997;P54792;I3L2N2;A0A3B3ITC6;I3L0M7;I3L2W9	DVL2_HUMAN	DVL2	Segment polarity protein dishevelled homolog DVL-2	0.858355	0.997574
O14646	O14646;A0A087WVF4	CHD1_HUMAN	CHD1	Chromodomain-helicase-DNA-binding protein 1	0.324012	1.14879
O14653	O14653;A0A1W2PPG1;A0A1W2PPJ0;A0A1W2PQ06;A0A1W2PQ77;A0A1W2PQM3;A0A1W2PR02;A0A1W2PRC2;A0A1W2PRP7;A0A1W2PRV0;A0A1W2PS81;A0A1X7SBU8;E7EQ34;I3L0K1;I3L1K7;I3L4Z6;I3NI02;A0A1W2PPG5;A0A1W2PPP5;A0A1W2PPW8;A0A1W2PR23	GOSR2_HUMAN	GOSR2	Golgi SNAP receptor complex member 2	0.771125	0.934457
O14654	O14654;A0A804CF45	IRS4_HUMAN	IRS4	Insulin receptor substrate 4	0.10033	1.39728
O14656	O14656	TOR1A_HUMAN	TOR1A	Torsin-1A	0.652384	1.40623
O14657	O14657	TOR1B_HUMAN	TOR1B	Torsin-1B	0.126177	0.66361
O14662	O14662;H3BU86;Q96NX8	STX16_HUMAN	STX16	Syntaxin-16	0.340569	1.59349
O14672	O14672	ADA10_HUMAN	ADAM10	Disintegrin and metalloproteinase domain-containing protein 10	0.291208	0.870627
O14681	O14681;B7ZB74	EI24_HUMAN	EI24	Etoposide-induced protein 2.4 homolog	0.204876	1.14585
O14733	O14733	MP2K7_HUMAN	MAP2K7	Dual specificity mitogen-activated protein kinase kinase 7	0.957914	1.01933
O14734	O14734;A0A494C0N6;H7C5A7	ACOT8_HUMAN	ACOT8	Acyl-coenzyme A thioesterase 8	0.901766	1.0048
O14735	O14735;B3KY94	CDIPT_HUMAN	CDIPT	CDP-diacylglycerol--inositol 3-phosphatidyltransferase	0.0920849	1.36709
O14737	O14737;K7EQA1	PDCD5_HUMAN	PDCD5	Programmed cell death protein 5	0.707121	1.02437
O14744	O14744;G3V5T6;H0YJ77;H0YJX6	ANM5_HUMAN	PRMT5	Protein arginine N-methyltransferase 5	0.731754	0.982103
P02787	P02787;H7C5E8	TRFE_HUMAN	TF	Serotransferrin	0.0448732	0.440222
O14772	O14772;V9GXZ4;A0A0S2Z5C6;A0A3B3ITB1;A6NHC7;E9PK10;E9PKE1;E9PMK0;E9PMM4;H0YDF0	FPGT_HUMAN	FPGT	Fucose-1-phosphate guanylyltransferase	0.957499	0.94224
P02788	P02788;E7ER44;E7EQB2	TRFL_HUMAN	LTF	Lactotransferrin	0.0332504	0.454647
O14776	O14776;A0A7P0T8N8	TCRG1_HUMAN	TCERG1	Transcription elongation regulator 1	0.10801	1.09041
O14777	O14777	NDC80_HUMAN	NDC80	Kinetochore protein NDC80 homolog	0.524513	0.751577
O14787	O14787;A0A075B780	TNPO2_HUMAN	TNPO2	Transportin-2	0.140565	1.33294
O14802	O14802;A0A8V8TNX3	RPC1_HUMAN	POLR3A	DNA-directed RNA polymerase III subunit RPC1	0.120798	1.22038
O14818	O14818;H0Y586	PSA7_HUMAN	PSMA7	Proteasome subunit alpha type-7	0.109955	0.910348
P02765	P02765;C9JV77	FETUA_HUMAN	AHSG	Alpha-2-HS-glycoprotein	0.0185525	0.45652
O14829	O14829;A0A8I5KXD3;H7C592	PPE1_HUMAN	PPEF1	Serine/threonine-protein phosphatase with EF-hands 1	0.597773	1.09861
P01008	P01008	ANT3_HUMAN	SERPINC1	Antithrombin-III	0.026605	0.461426
Q9NX02	Q9NX02;A0A0G2JMG8;A0A0G2JNC8;A0A0G2JPB6;A0A0G2JPQ2;F5GYZ4;F5H5B1;K7ELX1;K7EPE6	NALP2_HUMAN	NLRP2	NACHT, LRR and PYD domains-containing protein 2	0.000520553	0.46146
O14893	O14893;A0A8J9FJK1;A0A3B3IU42;A0A8J9FN78;H0YDP6;H0YEL0	GEMI2_HUMAN	GEMIN2	Gem-associated protein 2	0.680912	1.06238
O14907	O14907	TX1B3_HUMAN	TAX1BP3	Tax1-binding protein 3	0.324163	1.40499
O14908	O14908;Q8TF64;A0A2R8Y651;K7EM11	GIPC1_HUMAN	GIPC1	PDZ domain-containing protein GIPC1	0.182775	1.1213
P05543	P05543	THBG_HUMAN	SERPINA7	Thyroxine-binding globulin	0.031646	0.463047
O14936	O14936;A0A2R8Y6F8;A0A2R8YE77;A0A2R8YEK3;A0A2R8YFN5;A0A2U3TZM1;A0A2U3TZM4;A0A2U3TZN6;A0A7I2RJN6;Q5JS79	CSKP_HUMAN	CASK	Peripheral plasma membrane protein CASK	0.159278	0.89604
Q8NHP6	Q8NHP6;R4GMN1	MSPD2_HUMAN	MOSPD2	Motile sperm domain-containing protein 2	0.00413567	0.467642
O14950;P19105	O14950;P19105;J3QRS3	ML12A_HUMAN;ML12B_HUMAN	MYL12A;MYL12B	Myosin regulatory light chain 12B	0.453184	1.06724
O14964	O14964;A0A7I2V2D8;A0A7I2V2K2;A0A7I2V2R9;A0A7I2V2W5;A0A7I2V307;A0A7I2V3F9;A0A7I2V3I8;A0A7I2V3J3;A0A7I2V5A3;A0A7I2V637;A0A7I2YQD1;I3L1P5;A0A7I2V5A2;A0A7I2V4X6;A0A7I2V5D6;A0A7I2V611	HGS_HUMAN	HGS	Hepatocyte growth factor-regulated tyrosine kinase substrate	0.15286	1.15533
Q13574	Q13574;E9PK94	DGKZ_HUMAN	DGKZ	Diacylglycerol kinase zeta	0.00904442	0.469966
O14974	O14974;H0YIM2;H0YIS3	MYPT1_HUMAN	PPP1R12A	Protein phosphatase 1 regulatory subunit 12A	0.377891	0.964905
O14975	O14975	S27A2_HUMAN	SLC27A2	Long-chain fatty acid transport protein 2	0.719818	1.04322
O14976	O14976	GAK_HUMAN	GAK	Cyclin-G-associated kinase	0.366848	0.680578
O14979	O14979;A0A087WUK2	HNRDL_HUMAN	HNRNPDL	Heterogeneous nuclear ribonucleoprotein D-like	0.084228	0.874912
O14980	O14980;A0A7I2V2H0;A0A7I2V2S3;A0A7I2V2Y6;A0A7I2V3W6;A0A7I2V461;A0A7I2V2C5;A0A7I2V3J1;A0A7I2V3N0;A0A7I2V3P3;A0A7I2V4A3;A0A7I2YQP1;A0A7I2YQV4;A0A7I2YQX3;C9J673;C9JKM9	XPO1_HUMAN	XPO1	Exportin-1	0.27322	1.05623
O14981	O14981	BTAF1_HUMAN	BTAF1	TATA-binding protein-associated factor 172	0.278094	1.61936
O15013	O15013;Q9HCE6;E9PB39;H0YAN8;Q5VXI4	ARHGA_HUMAN	ARHGEF10	Rho guanine nucleotide exchange factor 10	0.541963	0.881491
O15020	O15020;A0A087WYQ1;A4QPE4	SPTN2_HUMAN	SPTBN2	Spectrin beta chain, non-erythrocytic 2	0.91202	1.12205
O15027	O15027;A0A3F2YNX0;A0A3F2YNZ0;A0A8I5KPG1;F1T0I1;X6RGP5;A0A0C4DH09;A0A8I5KQ88;Q8N9G1	SC16A_HUMAN	SEC16A	Protein transport protein Sec16A	0.663104	0.968713
Q3ZCM7	Q3ZCM7;A0A075B736;Q5SQY0	TBB8_HUMAN	TUBB8	Tubulin beta-8 chain	0.0269055	0.479419
Q9BYG5	Q9BYG4;Q9BYG5	PAR6B_HUMAN	PARD6B	Partitioning defective 6 homolog beta	0.0202559	0.480808
O15047	O15047;Q9UPS6	SET1A_HUMAN	SETD1A	Histone-lysine N-methyltransferase SETD1A	0.0886702	1.38719
P27487	P27487;A0A7I2V2I2;A0A7I2V2R5;A0A7I2V2X8;A0A7I2V3F5;F8WBB6;F8WE17	DPP4_HUMAN	DPP4	Dipeptidyl peptidase 4	0.013743	0.482543
O15084	O15084	ANR28_HUMAN	ANKRD28	Serine/threonine-protein phosphatase 6 regulatory ankyrin repeat subunit A	0.524963	1.21265
O15091	O15091	MRPP3_HUMAN	PRORP	Mitochondrial ribonuclease P catalytic subunit	0.759963	0.950534
O15111	O15111	IKKA_HUMAN	CHUK	Inhibitor of nuclear factor kappa-B kinase subunit alpha	0.290904	1.12878
O15116	O15116;E5RH18;E5RJ47	LSM1_HUMAN	LSM1	U6 snRNA-associated Sm-like protein LSm1	0.868722	1.0139
O15118	O15118;K7EQ23	NPC1_HUMAN	NPC1	NPC intracellular cholesterol transporter 1	0.058844	2.71604
O15126	O15126;A0A087WU14;A0A087WXB0	SCAM1_HUMAN	SCAMP1	Secretory carrier-associated membrane protein 1	0.343863	1.15007
O15127	O15127;H3BN93;H3BPL9;H3BUB6;H3BV04	SCAM2_HUMAN	SCAMP2	Secretory carrier-associated membrane protein 2	0.430535	1.11203
O15143	O15143;A0A1W2PNV4;C9JEY1;C9K057;F8VXW2	ARC1B_HUMAN	ARPC1B	Actin-related protein 2/3 complex subunit 1B	0.465389	0.924245
O15144	O15144	ARPC2_HUMAN	ARPC2	Actin-related protein 2/3 complex subunit 2	0.959058	0.995468
O15145	O15145	ARPC3_HUMAN	ARPC3	Actin-related protein 2/3 complex subunit 3	0.629009	0.935422
O15155	O15155;A0A3B3IU16;C9JTT8;H7C1N3;Q68DU7	BET1_HUMAN	BET1	BET1 homolog	0.985055	1.02377
P50120	P50120;D6RB89	RET2_HUMAN	RBP2	Retinol-binding protein 2	0.00522875	0.484813
O15164	O15164	TIF1A_HUMAN	TRIM24	Transcription intermediary factor 1-alpha	0.478001	1.15051
O15173	O15173	PGRC2_HUMAN	PGRMC2	Membrane-associated progesterone receptor component 2	0.246637	1.15627
O15182	O15182;E5RJF8;E5RK82	CETN3_HUMAN	CETN3	Centrin-3	0.82095	1.03298
P00374	P00374	DYR_HUMAN	DHFR	Dihydrofolate reductase	0.00153997	0.488
O15213	O15213	WDR46_HUMAN	WDR46	WD repeat-containing protein 46	0.224631	1.19843
Q9H2C2	Q9H2C2;A0A0A0MRI7;H7C0E7;H7C484	ARV1_HUMAN	ARV1	Protein ARV1	0.042347	0.489144
O15228	O15228	GNPAT_HUMAN	GNPAT	Dihydroxyacetone phosphate acyltransferase	0.166136	0.833679
O15234	O15234;J3KSY7	CASC3_HUMAN	CASC3	Protein CASC3	0.419479	0.733657
O15243	O15243;A0A087X0N2;A0A3B3ISI6	OBRG_HUMAN	LEPROT	Leptin receptor gene-related protein	0.45654	1.14957
O15258	O15258	RER1_HUMAN	RER1	Protein RER1	0.157957	1.12527
O15260	O15260;B7Z1G8;Q5T8U5	SURF4_HUMAN	SURF4	Surfeit locus protein 4	0.708925	0.928034
O15264	O15264	MK13_HUMAN	MAPK13	Mitogen-activated protein kinase 13	0.370074	1.11315
O15269	O15269;A0A2R8Y4S0;A0A2R8Y6A2;A0A2R8Y763;A0A8I5KUM4;A0A8I5QKQ8	SPTC1_HUMAN	SPTLC1	Serine palmitoyltransferase 1	0.15173	0.82159
O15270	O15270;H0YJV2	SPTC2_HUMAN	SPTLC2	Serine palmitoyltransferase 2	0.073867	0.728534
O15287	O15287;A0A7P0T910;A0A8Q3WLH9	FANCG_HUMAN	FANCG	Fanconi anemia group G protein	0.25165	0.409937
Q9Y446	Q9Y446;E9PJR7;E9PK71;E9PKC4;E9PQ15;E9PRW6	PKP3_HUMAN	PKP3	Plakophilin-3	0.00264582	0.490626
O15305	O15305;A0A804HKA7;H3BPH4;H3BV55	PMM2_HUMAN	PMM2	Phosphomannomutase 2	0.449058	0.933025
O15344	O15344;A0A6Q8PF94;A0A8I5KPB2;A0A8I5KR14;A0A6Q8PGA5	TRI18_HUMAN	MID1	E3 ubiquitin-protein ligase Midline-1	0.254396	1.08871
O15347	O15347;E7EQU1;E7ES08;E9PES6	HMGB3_HUMAN	HMGB3	High mobility group protein B3	0.155818	1.14611
O15355	O15355	PPM1G_HUMAN	PPM1G	Protein phosphatase 1G	0.579016	1.02682
O15357	O15357	SHIP2_HUMAN	INPPL1	Phosphatidylinositol 3,4,5-trisphosphate 5-phosphatase 2	0.390679	1.07888
O15371	O15371	EIF3D_HUMAN	EIF3D	Eukaryotic translation initiation factor 3 subunit D	0.0557695	1.17767
O15372	O15372;B3KS98;E5RJT0	EIF3H_HUMAN	EIF3H	Eukaryotic translation initiation factor 3 subunit H	0.868045	0.98396
O15379	O15379	HDAC3_HUMAN	HDAC3	Histone deacetylase 3	0.285841	1.38501
O15381	O15381;E7EWK7;E9PGD8;E9PH71;F8WF01	NVL_HUMAN	NVL	Nuclear valosin-containing protein-like	0.381517	1.11268
O15382	O15382;B3KSI3;M0QXF9;M0QZ10;M0QZP4	BCAT2_HUMAN	BCAT2	Branched-chain-amino-acid aminotransferase, mitochondrial	0.194116	0.802088
O15397	O15397;F5H244	IPO8_HUMAN	IPO8	Importin-8	0.581728	0.930321
O15400	O15400	STX7_HUMAN	STX7	Syntaxin-7	0.681947	1.0506
O15439	O15439;A0A2R8YDC1;A0A2R8Y6V8	MRP4_HUMAN	ABCC4	ATP-binding cassette sub-family C member 4	0.462492	2.73877
O15446	O15446	RPA34_HUMAN	POLR1G	DNA-directed RNA polymerase I subunit RPA34	0.0747165	1.37422
O15460	O15460	P4HA2_HUMAN	P4HA2	Prolyl 4-hydroxylase subunit alpha-2	0.578114	0.928696
O15498	O15498;A0A7I2V4L6;A0A7I2V3A1;A0A7I2V3V7	YKT6_HUMAN	YKT6	Synaptobrevin homolog YKT6	0.0598012	1.10967
O15511	O15511;B1ALC0	ARPC5_HUMAN	ARPC5	Actin-related protein 2/3 complex subunit 5	0.278588	1.12109
O15514	O15514;E9PB93	RPB4_HUMAN	POLR2D	DNA-directed RNA polymerase II subunit RPB4	0.0824305	0.699253
O15533	O15533;A0A0A0MSV9;A0A0G2JH37;A0A0G2JKZ1;A0A8V8TNS3;A0A8V8TP24;A0A8V8TPY1;A0A8V8TQC1;A0A8V8TQC5;A2AB90;C9JA35;Q6P1N7	TPSN_HUMAN	TAPBP	Tapasin	0.397787	1.16151
O15541	O15541;Q8IZP6	R113A_HUMAN	RNF113A	E3 ubiquitin-protein ligase RNF113A	0.686733	1.05243
O15550	O15550;A0A087X0R0;A0A6Q8PFK0;A0A6Q8PG32;A0A6Q8PHB6;A0A804HJA2;F5H5V6;F5H6S1;F8W8R6;H0Y6I7;H0Y6V5	KDM6A_HUMAN	KDM6A	Lysine-specific demethylase 6A	0.782493	1.02493
O60293	O60293	ZC3H1_HUMAN	ZFC3H1	Zinc finger C3H1 domain-containing protein	0.0218664	0.495163
O43148	O43148;K7EP06;K7ERH6	MCES_HUMAN	RNMT	mRNA cap guanine-N7 methyltransferase	0.41334	0.909393
O43149	O43149	ZZEF1_HUMAN	ZZEF1	Zinc finger ZZ-type and EF-hand domain-containing protein 1	0.970946	1.01357
O43156	O43156	TTI1_HUMAN	TTI1	TELO2-interacting protein 1 homolog	0.787989	0.988053
O43159	O43159;E9PPY3	RRP8_HUMAN	RRP8	Ribosomal RNA-processing protein 8	0.200098	1.27272
O43164	O43164	PJA2_HUMAN	PJA2	E3 ubiquitin-protein ligase Praja-2	0.319173	0.872329
O43166	O43166;O60292;Q9P2F8;F5GYF8;A0A6Q8PFQ0;A0A6Q8PH54	SI1L1_HUMAN	SIPA1L1	Signal-induced proliferation-associated 1-like protein 1	0.851577	1.03003
O43169	O43169;A0A8I5KP74;A0A8I5KSY3;A0A8I5KSY8;A0A8I5KX20;A0A8I5KYK4;A0A8I5QJ67;A0A8I5QKN7;D6RFH4;H3BUX2;J3QR91	CYB5B_HUMAN	CYB5B	Cytochrome b5 type B	0.324759	1.08228
O43172	O43172	PRP4_HUMAN	PRPF4	U4/U6 small nuclear ribonucleoprotein Prp4	0.933036	0.99127
O43175	O43175;A0A286YF22;A0A2C9F2M7;A0A286YER3;A0A286YF34;A0A286YFA2;A0A286YFB2;A0A286YFC8;A0A286YFL2;A0A286YFM8	SERA_HUMAN	PHGDH	D-3-phosphoglycerate dehydrogenase	0.426781	1.05504
O43181	O43181;H0Y9M8	NDUS4_HUMAN	NDUFS4	NADH dehydrogenase [ubiquinone] iron-sulfur protein 4, mitochondrial	0.082087	1.40063
Q9NZD2	Q9NZD2;F5H0U5;H0YFS9	GLTP_HUMAN	GLTP	Glycolipid transfer protein	0.0244002	0.501946
O43242	O43242	PSMD3_HUMAN	PSMD3	26S proteasome non-ATPase regulatory subunit 3	0.108618	1.17362
O43252	O43252	PAPS1_HUMAN	PAPSS1	Bifunctional 3'-phosphoadenosine 5'-phosphosulfate synthase 1	0.387748	1.07454
O43264	O43264	ZW10_HUMAN	ZW10	Centromere/kinetochore protein zw10 homolog	0.23261	1.16365
O43290	O43290	SNUT1_HUMAN	SART1	U4/U6.U5 tri-snRNP-associated protein 1	0.176136	1.07577
O43291	O43291;K7EKQ0;K7EM91;K7EQZ3;K7ESI5	SPIT2_HUMAN	SPINT2	Kunitz-type protease inhibitor 2	0.649318	0.767367
O43292	O43292;E9PPZ9;A0A994J3S1;A0A994J3S5;A0A994J3Y5;A0A994J3Y9;A0A994J3Z2;A0A994J4D0;A0A994J4Q3;A0A994J4X7;A0A994J5D7;A0A994J6I4;A0A994J6I9;A0A994J6W5;A0A994J6W8;A0A994J6X1;A0A994J7A1;A0A994J7N7;E9PLV6	GPAA1_HUMAN	GPAA1	Glycosylphosphatidylinositol anchor attachment 1 protein	0.981373	0.94552
Q7Z4G1	Q7Z4G1;B0QZ40	COMD6_HUMAN	COMMD6	COMM domain-containing protein 6	0.0363777	0.502144
O43318	O43318;A0A8V8TQF2;A0A8V8TR17;A0A8V8TQF8	M3K7_HUMAN	MAP3K7	Mitogen-activated protein kinase kinase kinase 7	0.454094	0.932404
O43324	O43324	MCA3_HUMAN	EEF1E1	Eukaryotic translation elongation factor 1 epsilon-1	0.328755	0.90155
O43347	O43347;H0YHB7	MSI1H_HUMAN	MSI1	RNA-binding protein Musashi homolog 1	0.14493	1.20591
O43379	O43379;A0A7P0T9D9;A0A7P0TAK3;A0A7P0TBE7;A0A7P0Z436;A0A7P0TA99	WDR62_HUMAN	WDR62	WD repeat-containing protein 62	0.842598	1.00092
Q8TF05	Q8TF05;J3KSB0;J3QL26;J3QLA6;J3QQV0	PP4R1_HUMAN	PPP4R1	Serine/threonine-protein phosphatase 4 regulatory subunit 1	0.0224546	0.502902
P60953	P60953	CDC42_HUMAN	CDC42	Cell division control protein 42 homolog	0.000479318	0.505059
P28838	P28838	AMPL_HUMAN	LAP3	Cytosol aminopeptidase	0.0314415	0.505745
Q8NG08	Q8NG08;F5H1I4	HELB_HUMAN	HELB	DNA helicase B	0.0428865	0.505973
O43402	O43402	EMC8_HUMAN	EMC8	ER membrane protein complex subunit 8	0.180268	0.619381
O43414	O43414;A0A3B3ISV9;F6QUN3;F6UGJ8;H0Y4B0	ERI3_HUMAN	ERI3	ERI1 exoribonuclease 3	0.781867	1.03381
O43432	O43432;A0A0A0MSA7;A0A0U1RQK7;A0A804HJV5;A0A8I5KT99;A0A8I5KV92;A0A8I5QJH9;A0A8J9G7U8	IF4G3_HUMAN	EIF4G3	Eukaryotic translation initiation factor 4 gamma 3	0.145218	1.2035
O43447	O43447;A0A7I2V2H6;A0A7I2V343;A0A7I2YQS4;C9JQD4;A0A7I2V5V0	PPIH_HUMAN	PPIH	Peptidyl-prolyl cis-trans isomerase H	0.919569	0.998664
O43464	O43464	HTRA2_HUMAN	HTRA2	Serine protease HTRA2, mitochondrial	0.0579768	1.25619
O43488	O43488;H3BLU7	ARK72_HUMAN	AKR7A2	Aflatoxin B1 aldehyde reductase member 2	0.306614	0.884283
Q15642	Q15642;M0R0F9;W4VSQ9	CIP4_HUMAN	TRIP10	Cdc42-interacting protein 4	0.0179461	0.510659
O43491	O43491;A0A2R8Y5B3;E9PHY5;E9PII3;E9PK52;A0A994J5B1	E41L2_HUMAN	EPB41L2	Band 4.1-like protein 2	0.993907	1.00103
O43493	O43493;A0A5F9UY30	TGON2_HUMAN	TGOLN2	Trans-Golgi network integral membrane protein 2	0.0734178	0.617526
O43504	O43504	LTOR5_HUMAN	LAMTOR5	Ragulator complex protein LAMTOR5	0.321964	1.14809
O43505	O43505	B4GA1_HUMAN	B4GAT1	Beta-1,4-glucuronyltransferase 1	0.59784	0.738977
O00762	O00762;A0A087WVK1	UBE2C_HUMAN	UBE2C	Ubiquitin-conjugating enzyme E2 C	0.00570829	0.51074
O43592	O43592;F8WDU6	XPOT_HUMAN	XPOT	Exportin-T	0.698757	1.03337
O43598	O43598;H0Y8X4	DNPH1_HUMAN	DNPH1	2'-deoxynucleoside 5'-phosphate N-hydrolase 1	0.24306	0.838962
P00740	P00740	FA9_HUMAN	F9	Coagulation factor IX	0.0475323	0.512298
O43617	O43617;A0A087WWM0;A0A087WYS5	TPPC3_HUMAN	TRAPPC3	Trafficking protein particle complex subunit 3	0.599919	1.05236
O43633	O43633;M0R1L7;M0R1T5	CHM2A_HUMAN	CHMP2A	Charged multivesicular body protein 2a	0.215615	0.902877
O43657	O43657;A0A087WZU5	TSN6_HUMAN	TSPAN6	Tetraspanin-6	0.0569642	0.479074
O43660	O43660	PLRG1_HUMAN	PLRG1	Pleiotropic regulator 1	0.913546	1.00454
O43663	O43663	PRC1_HUMAN	PRC1	Protein regulator of cytokinesis 1	0.184484	1.96346
O43665	O43665	RGS10_HUMAN	RGS10	Regulator of G-protein signaling 10	0.130124	0.573819
O43670	O43670;J3QRS9	ZN207_HUMAN	ZNF207	BUB3-interacting and GLEBS motif-containing protein ZNF207	0.899043	1.00502
O43674	O43674;E7EWP0;H0Y886	NDUB5_HUMAN	NDUFB5	NADH dehydrogenase [ubiquinone] 1 beta subcomplex subunit 5, mitochondrial	0.533427	0.837185
O43676	O43676	NDUB3_HUMAN	NDUFB3	NADH dehydrogenase [ubiquinone] 1 beta subcomplex subunit 3	0.726271	0.897252
O43678	O43678	NDUA2_HUMAN	NDUFA2	NADH dehydrogenase [ubiquinone] 1 alpha subcomplex subunit 2	0.13372	1.31598
O43679;Q86U70	O43679;Q86U70;E9PFI4;G5E9Y7;A0A6E1WJ75	LDB1_HUMAN;LDB2_HUMAN	LDB1;LDB2	LIM domain-binding protein 2	0.741848	0.982897
O43681	O43681	GET3_HUMAN	GET3	ATPase GET3	0.379861	0.890466
P06753	P06753;A0A2R2Y2Q3;J3KN67;A0A494C034	TPM3_HUMAN	TPM3	Tropomyosin alpha-3 chain	0.00153035	0.514564
Q9HBM1	Q9HBM1;C9JW94	SPC25_HUMAN	SPC25	Kinetochore protein Spc25	0.000980771	0.516791
O43708	O43708;A0A0C4DFM0;G3V267;G3V4T6;G3V5T0;A0A0A0MR33;G3V3B9	MAAI_HUMAN	GSTZ1	Maleylacetoacetate isomerase	0.282309	1.48759
O43709	O43709	BUD23_HUMAN	BUD23	Probable 18S rRNA (guanine-N(7))-methyltransferase	0.261563	0.816791
O43719	O43719	HTSF1_HUMAN	HTATSF1	HIV Tat-specific factor 1	0.295443	1.13897
O43741	O43741	AAKB2_HUMAN	PRKAB2	5'-AMP-activated protein kinase subunit beta-2	0.0906411	0.668171
O43747	O43747	AP1G1_HUMAN	AP1G1	AP-1 complex subunit gamma-1	0.995512	1.00124
O43760	O43760;K7ELS8	SNG2_HUMAN	SYNGR2	Synaptogyrin-2	0.521685	0.845527
O43765	O43765;A0A7I2V2U2;A0A7I2V4T9;A0A7I2V588;A0A7I2V5Z3;A0A7I2V697;K7EMD6	SGTA_HUMAN	SGTA	Small glutamine-rich tetratricopeptide repeat-containing protein alpha	0.270758	1.08656
Q96NC0	Q96NC0;R4GMX9	ZMAT2_HUMAN	ZMAT2	Zinc finger matrin-type protein 2	0.0253231	0.517486
O43772	O43772;C9JPE1	MCAT_HUMAN	SLC25A20	Mitochondrial carnitine/acylcarnitine carrier protein	0.179022	1.21203
P04818	P04818	TYSY_HUMAN	TYMS	Thymidylate synthase	0.000187489	0.518818
O75317;P62068	O75317;P62068;H7BZK6	UBP12_HUMAN;UBP46_HUMAN	USP12;USP46	Ubiquitin carboxyl-terminal hydrolase 12	0.0243816	0.520945
O43805	O43805;A0A087WV26	SSNA1_HUMAN	SSNA1	Microtubule nucleation factor SSNA1	0.537611	1.08251
O43808	O43808;B0QYW5;F6RTR7	PM34_HUMAN	SLC25A17	Peroxisomal membrane protein PMP34	0.681885	1.07548
O43809	O43809	CPSF5_HUMAN	NUDT21	Cleavage and polyadenylation specificity factor subunit 5	0.490235	0.97317
O43813	O43813;E9PHS0;F8WDS9	LANC1_HUMAN	LANCL1	Glutathione S-transferase LANCL1	0.387506	1.0481
O43815	O43815	STRN_HUMAN	STRN	Striatin	0.832418	0.945967
O43818	O43818	U3IP2_HUMAN	RRP9	U3 small nucleolar RNA-interacting protein 2	0.302948	1.10372
P08697	P08697;A0A0G2JPA8;C9JMH6;A0A0J9YY65	A2AP_HUMAN	SERPINF2	Alpha-2-antiplasmin	0.00371721	0.524144
O43823	O43823;A0A7P0T893;A0A7P0TBC8;M0QX51	AKAP8_HUMAN	AKAP8	A-kinase anchor protein 8	0.559379	1.04586
O43826	O43826;U3KPU7;U3KQL4;U3KQS2	G6PT1_HUMAN	SLC37A4	Glucose-6-phosphate exchanger SLC37A4	0.266771	1.26635
P11047	P11047	LAMC1_HUMAN	LAMC1	Laminin subunit gamma-1	0.00227478	0.529151
O43847	O43847;G3V1R5	NRDC_HUMAN	NRDC	Nardilysin	0.183329	0.89102
O43852	O43852	CALU_HUMAN	CALU	Calumenin	0.685274	0.942457
O43865	O43865	SAHH2_HUMAN	AHCYL1	S-adenosylhomocysteine hydrolase-like protein 1	0.83435	0.981392
O43913	O43913	ORC5_HUMAN	ORC5	Origin recognition complex subunit 5	0.171917	0.656884
O43920	O43920	NDUS5_HUMAN	NDUFS5	NADH dehydrogenase [ubiquinone] iron-sulfur protein 5	0.879318	0.968453
O43924	O43924;B8ZZK5	PDE6D_HUMAN	PDE6D	Retinal rod rhodopsin-sensitive cGMP 3',5'-cyclic phosphodiesterase subunit delta	0.260996	1.13122
O43929	O43929	ORC4_HUMAN	ORC4	Origin recognition complex subunit 4	0.991106	1.00893
O43933	O43933;A0A0C4DG33	PEX1_HUMAN	PEX1	Peroxisomal ATPase PEX1	0.27954	0.697493
Q9Y6G5	Q9Y6G5;D6RJ90;H0Y9N4	COMDA_HUMAN	COMMD10	COMM domain-containing protein 10	0.0165804	0.533002
P05162	P05162;B0QYC9	LEG2_HUMAN	LGALS2	Galectin-2	0.0111402	0.534929
P19224	P19224;C9JMY5	UD16_HUMAN	UGT1A6	UDP-glucuronosyltransferase 1-6	0.0096928	0.540516
O60232	O60232;G3V1B8;H0YEB6	ZNRD2_HUMAN	ZNRD2	Protein ZNRD2	0.328329	1.06851
O60238	O60238;H0YBC7	BNI3L_HUMAN	BNIP3L	BCL2/adenovirus E1B 19 kDa protein-interacting protein 3-like	0.137633	0.64058
O60244	O60244	MED14_HUMAN	MED14	Mediator of RNA polymerase II transcription subunit 14	0.219463	1.23285
O60256	O60256;C9JDH0;C9JDU5;C9JJS3;C9K0K7;E7EPA1;E7EW35;I3L164;I3L331	KPRB_HUMAN	PRPSAP2	Phosphoribosyl pyrophosphate synthase-associated protein 2	0.975742	0.986338
O95721	O95721	SNP29_HUMAN	SNAP29	Synaptosomal-associated protein 29	0.00532042	0.54093
O60271	O60271	JIP4_HUMAN	SPAG9	C-Jun-amino-terminal kinase-interacting protein 4	0.0682777	1.10495
Q8IYB7	Q8IYB7;H7C1Q8	DI3L2_HUMAN	DIS3L2	DIS3-like exonuclease 2	0.0399529	0.541301
O95049	O95049	ZO3_HUMAN	TJP3	Tight junction protein ZO-3	0.0147354	0.542682
O60306	O60306	AQR_HUMAN	AQR	RNA helicase aquarius	0.496521	1.06025
O60313	O60313;A0A2R8Y3X5;A0A2R8YDM2;C9JMB8;E5KLJ9;A0A2R8YE78;A0A2R8YGE5;A0A2R8Y4G4;A0A2R8Y4Q3;A0A2R8YD53;A0A2R8YE54	OPA1_HUMAN	OPA1	Dynamin-like 120 kDa protein, mitochondrial	0.73748	1.03739
O60318	O60318	GANP_HUMAN	MCM3AP	Germinal-center associated nuclear protein	0.1502	0.762231
O60333	O60333;A0A087WWA3;A0A8Q3WLB2;A0A8Q3WLB3;A0A8Q3WM94;Q4R9M9	KIF1B_HUMAN	KIF1B	Kinesin-like protein KIF1B	0.163088	1.20033
O60341	O60341;A0A8I5KRB8;A0A8I5KSH0;A0A8I5KV76;A0A8I5KVZ4;A0A8I5KXU4;A0A8I5QJJ5;A0A8I5QKM3;R4GMQ1;A0A8I5QJR3;A0A8I5KSI8;R4GMP9	KDM1A_HUMAN	KDM1A	Lysine-specific histone demethylase 1A	0.404257	1.0781
O60343	O60343;A0A3B3IRT3;Q5JU47	TBCD4_HUMAN	TBC1D4	TBC1 domain family member 4	0.18765	0.901154
O60437	O60437;K7EKI8	PEPL_HUMAN	PPL	Periplakin	0.176333	0.802858
O60443	O60443;C9JSR4;H7C147	GSDME_HUMAN	GSDME	Gasdermin-E	0.966524	1.0243
O60488	O60488;A0A804HI36;D6RF95	ACSL4_HUMAN	ACSL4	Long-chain-fatty-acid--CoA ligase 4	0.651326	0.959669
Q9BRR6	Q9BRR6	ADPGK_HUMAN	ADPGK	ADP-dependent glucokinase	0.0243759	0.544292
O60499	O60499;K7EIY4;K7ELY2;Q5U8S2;K7EJ05;K7EPP9;K7EQ84;X6R2W0	STX10_HUMAN	STX10	Syntaxin-10	0.590464	0.867625
O60502	O60502	OGA_HUMAN	OGA	Protein O-GlcNAcase	0.441086	1.12191
O60504	O60504;E5RJP2;H0YAZ3;H0YB51	VINEX_HUMAN	SORBS3	Vinexin	0.0821589	0.824105
O60506	O60506;A0A7I2V2F2;A0A7I2V309;A0A7I2V4Z0;A0A7I2V5Q6;A0A7I2YQN2;B7Z645;F6UXX1	HNRPQ_HUMAN	SYNCRIP	Heterogeneous nuclear ribonucleoprotein Q	0.296443	1.05179
O60508	O60508;Q5SRN1	PRP17_HUMAN	CDC40	Pre-mRNA-processing factor 17	0.636718	1.05934
O60524	O60524	NEMF_HUMAN	NEMF	Ribosome quality control complex subunit NEMF	0.071989	1.36595
O60547	O60547	GMDS_HUMAN	GMDS	GDP-mannose 4,6 dehydratase	0.471145	0.942442
O60551	O60551	NMT2_HUMAN	NMT2	Glycylpeptide N-tetradecanoyltransferase 2	0.355915	1.82042
O60563	O60563;O60583;C9JUL2;H7BZ27	CCNT1_HUMAN	CCNT1	Cyclin-T1	0.482261	0.835068
O60566	O60566	BUB1B_HUMAN	BUB1B	Mitotic checkpoint serine/threonine-protein kinase BUB1 beta	0.215805	1.15542
O60568	O60568;H7C2V1	PLOD3_HUMAN	PLOD3	Multifunctional procollagen lysine hydroxylase and glycosyltransferase LH3	0.257114	1.3887
O60573	O60573;A0A8I5KSA5;A0A8I5KT16;B4E1E4;B8ZZ50;B8ZZL3;B9A023;B9A044;C9JEL3	IF4E2_HUMAN	EIF4E2	Eukaryotic translation initiation factor 4E type 2	0.832584	1.02916
O60583	O60583	CCNT2_HUMAN	CCNT2	Cyclin-T2	0.395898	1.95503
O60610	O60610;A0A2R8Y5N1	DIAP1_HUMAN	DIAPH1	Protein diaphanous homolog 1	0.364412	0.947501
O60645	O60645	EXOC3_HUMAN	EXOC3	Exocyst complex component 3	0.274335	1.19657
O60664	O60664;K7EL96;K7ER39;K7ERZ3	PLIN3_HUMAN	PLIN3	Perilipin-3	0.752696	1.01412
O60678	O60678	ANM3_HUMAN	PRMT3	Protein arginine N-methyltransferase 3	0.624572	0.955514
O60684	O60684	IMA7_HUMAN	KPNA6	Importin subunit alpha-7	0.898243	1.00536
Q9NYL4	Q9NYL4;F8VU90;H0YHM7	FKB11_HUMAN	FKBP11	Peptidyl-prolyl cis-trans isomerase FKBP11	0.01775	0.547193
P37268	P37268;A0A1W2PQ47;E9PNM1;E9PJG4;E9PS69	FDFT_HUMAN	FDFT1	Squalene synthase	0.0163083	0.551341
O60725	O60725	ICMT_HUMAN	ICMT	Protein-S-isoprenylcysteine O-methyltransferase	0.440615	1.2238
O60739;P41567	P41567;O60739;K7EM18	EIF1B_HUMAN;EIF1_HUMAN	EIF1;EIF1B	Eukaryotic translation initiation factor 1b	0.0676797	1.29394
O60749	O60749;Q13596;H0YK42	SNX2_HUMAN	SNX2	Sorting nexin-2	0.407176	1.04782
P08263	P08263;P09210;Q16772;Q7RTV2;Q5JW85	GSTA1_HUMAN	GSTA1	Glutathione S-transferase A1	0.0091414	0.55466
P17931	P17931;G3V3R6	LEG3_HUMAN	LGALS3	Galectin-3	0.0141228	0.555259
O60783	O60783	RT14_HUMAN	MRPS14	Small ribosomal subunit protein uS14m	0.829934	1.07327
O60784	O60784	TOM1_HUMAN	TOM1	Target of Myb1 membrane trafficking protein	0.411986	1.26152
P09327	P09327;B4DV78;H7C0B6	VILI_HUMAN	VIL1	Villin-1	0.00484768	0.56192
O60825	O60825;Q16875;A0A1W2PR17;F2Z2I2;Q5VX20;Q5W015;A0A1W2PNV9;F6RAZ1;F6XNB3	F262_HUMAN	PFKFB2	6-phosphofructo-2-kinase/fructose-2,6-bisphosphatase 2	0.612775	1.05871
O60826	O60826	CCD22_HUMAN	CCDC22	Coiled-coil domain-containing protein 22	0.0991559	1.36516
O60828	O60828;H7C053	PQBP1_HUMAN	PQBP1	Polyglutamine-binding protein 1	0.280902	1.12062
O60830	O60830;A0A8Q3SIA0;V9GYS0	TI17B_HUMAN	TIMM17B	Mitochondrial import inner membrane translocase subunit Tim17-B	0.305109	0.758205
O60832	O60832;A0A8Q3SIS9;A0A8Q3SIY6;A0A8Q3SJE8;A0A8Q3WLC8;A0A8Q3WLD1;A0A8Q3WLG7;C9IYT0;A0A8Q3SIX2;A0A8Q3WLE4;A0A8Q3WLW8;H7C2Q2	DKC1_HUMAN	DKC1	H/ACA ribonucleoprotein complex subunit DKC1	0.0540825	1.43862
Q13480	Q13480;B7Z3B9	GAB1_HUMAN	GAB1	GRB2-associated-binding protein 1	0.0100627	0.562486
O60869	O60869	EDF1_HUMAN	EDF1	Endothelial differentiation-related factor 1	0.102482	0.88057
O60870	O60870;S4R357	KIN17_HUMAN	KIN	DNA/RNA-binding protein KIN17	0.133032	1.59565
O60879	O60879	DIAP2_HUMAN	DIAPH2	Protein diaphanous homolog 2	0.250106	1.14633
Q9HCY8	Q9HCY8	S10AE_HUMAN	S100A14	Protein S100-A14	0.00545709	0.563062
O60885	O60885;Q15059;M0QZD9	BRD4_HUMAN	BRD4	Bromodomain-containing protein 4	0.174357	1.16222
Q9NQT8	Q9H1H9;Q9NQT8;A0A1B0GUA8;E7ERX9	KI13B_HUMAN	KIF13B	Kinesin-like protein KIF13B	0.0457412	0.568028
P02452	P02452	CO1A1_HUMAN	COL1A1	Collagen alpha-1(I) chain	0.0427595	0.57123
O60927	O60927;Q5SRK2	PP1RB_HUMAN	PPP1R11	E3 ubiquitin-protein ligase PPP1R11	0.550873	0.840485
P00352	P00352	AL1A1_HUMAN	ALDH1A1	Aldehyde dehydrogenase 1A1	0.00154974	0.571344
O60942	O60942	MCE1_HUMAN	RNGTT	mRNA-capping enzyme	0.773062	0.966658
O75027	O75027;A0A087WW65;A0A2R8Y473;A0A590UJS8;A0A5F9ZA98;B4DGL8	ABCB7_HUMAN	ABCB7	Iron-sulfur clusters transporter ABCB7, mitochondrial	0.524289	1.05735
O75044	O75044;Q7Z6B7;A0A075B7B5;B7ZM87;G5EA48;Q5VZB4	SRGP2_HUMAN	SRGAP2	SLIT-ROBO Rho GTPase-activating protein 2	0.386567	0.864481
P07148	P07148;A8MW49	FABPL_HUMAN	FABP1	Fatty acid-binding protein, liver	0.00172599	0.572153
O75116	O75116;A0A8V8TL82;A0A8V8TL90;E9PF63	ROCK2_HUMAN	ROCK2	Rho-associated protein kinase 2	0.199523	0.938058
Q71RC2	Q71RC2;F8VY40;F8W1I4;Q96J85	LARP4_HUMAN	LARP4	La-related protein 4	0.00696116	0.57654
O75131	O75131;A0A087WYQ3;E5RHZ0;H0YB26	CPNE3_HUMAN	CPNE3	Copine-3	0.194416	1.10454
O75143	O75143;H0YEM7	ATG13_HUMAN	ATG13	Autophagy-related protein 13	0.223906	0.507321
O75146	O75146	HIP1R_HUMAN	HIP1R	Huntingtin-interacting protein 1-related protein	0.12917	2.03898
O75147	O75147;A6NN50;A8MSZ8	OBSL1_HUMAN	OBSL1	Obscurin-like protein 1	0.987815	1.09792
O75150	O75150;H3BP71;H3BQ99;H3BUL6;I3L332	BRE1B_HUMAN	RNF40	E3 ubiquitin-protein ligase BRE1B	0.41342	0.936449
Q13510	Q13510;A0A1B0GTM3;A0A1B0GTZ5;A0A1B0GUA4;A0A1B0GUE3;A0A1B0GUG1;A0A1B0GUH5;A0A1B0GW68;E7EMM4;A0A1B0GTP7;A0A1B0GUW4;A0A1B0GV06	ASAH1_HUMAN	ASAH1	Acid ceramidase	0.0376342	0.579448
P05452	P05452;E9PHK0	TETN_HUMAN	CLEC3B	Tetranectin	0.0305544	0.580695
O75155	O75155;C9JH00	CAND2_HUMAN	CAND2	Cullin-associated NEDD8-dissociated protein 2	0.823567	1.08017
O75157	Q15714;O75157;H0Y865	T22D2_HUMAN	TSC22D2	TSC22 domain family protein 2	0.743787	1.09843
O75164	O75164;A0A2R8Y4U1;A0A2R8YDF7	KDM4A_HUMAN	KDM4A	Lysine-specific demethylase 4A	0.465355	1.46587
O75165	O75165	DJC13_HUMAN	DNAJC13	DnaJ homolog subfamily C member 13	0.382149	1.08356
O75167	O75167;J3KP75	PHAR2_HUMAN	PHACTR2	Phosphatase and actin regulator 2	0.127666	0.421383
O75170	O75170;A0A0A0MSJ8;T1ECW5	PP6R2_HUMAN	PPP6R2	Serine/threonine-protein phosphatase 6 regulatory subunit 2	0.515425	1.11526
O75175	O75175;A0A0G2JN65;A0A0G2JPP0;H0Y5X7;H7C5J4	CNOT3_HUMAN	CNOT3	CCR4-NOT transcription complex subunit 3	0.0787766	0.806694
O75179	O75179;Q8IWZ3;H0YM23;E9PDP5;H0Y4P6;H0YLQ3;H3BLS9;H7C2F5	ANR17_HUMAN	ANKRD17	Ankyrin repeat domain-containing protein 17	0.201273	0.898032
O75190	O75190;Q7Z6W7;A0A0J9YX62;E9PH18;Q8WWF6;C9J2C4;C9J2P2;C9JB42;C9JDR7;C9JDX6;C9JN01;F8WCZ4	DNJB6_HUMAN	DNAJB6	DnaJ homolog subfamily B member 6	0.286779	1.28803
O75191	O75191;A0A3B3IRM4	XYLB_HUMAN	XYLB	Xylulose kinase	0.90996	1.01722
O75208	O75208;H3BNT2;H3BPC6;H3BPW3;H3BRC0;H3BSJ5;H3BVA5	COQ9_HUMAN	COQ9	Ubiquinone biosynthesis protein COQ9, mitochondrial	0.836192	0.931406
O75223	O75223;B8ZZK2;H7BZK5;M0QZK8	GGCT_HUMAN	GGCT	Gamma-glutamylcyclotransferase	0.429874	1.11885
Q9BPX5	Q9BPX5	ARP5L_HUMAN	ARPC5L	Actin-related protein 2/3 complex subunit 5-like protein	0.00553475	0.582092
O75298	O75298;Q7RTN0;K7EMR7	RTN2_HUMAN	RTN2	Reticulon-2	0.265786	0.684214
O75306	O75306;A0A7I2V4G5;A0A7I2V4X8;A0A7I2YQD8	NDUS2_HUMAN	NDUFS2	NADH dehydrogenase [ubiquinone] iron-sulfur protein 2, mitochondrial	0.814364	1.02789
P31327	P31327;A0A669KBF2	CPSM_HUMAN	CPS1	Carbamoyl-phosphate synthase [ammonia], mitochondrial	0.0352925	0.583364
Q99626	O14627;P47902;Q99626	CDX2_HUMAN	CDX2	Homeobox protein CDX-2	0.0299312	0.584272
O75323	O75323;H7C333	NIPS2_HUMAN	NIPSNAP2	Protein NipSnap homolog 2	0.626021	1.05884
O75330	O75330;E5RI30;E5RIH2	HMMR_HUMAN	HMMR	Hyaluronan mediated motility receptor	0.3797	1.84027
Q9NRW3	Q9NRW3	ABC3C_HUMAN	APOBEC3C	DNA dC->dU-editing enzyme APOBEC-3C	0.0280382	0.584764
O75347	O75347;E5RIW3;E5RJD8;E5RHG6	TBCA_HUMAN	TBCA	Tubulin-specific chaperone A	0.405612	1.06258
O75348	O75348	VATG1_HUMAN	ATP6V1G1	V-type proton ATPase subunit G 1	0.257167	1.17842
O75351	O75351	VPS4B_HUMAN	VPS4B	Vacuolar protein sorting-associated protein 4B	0.53297	1.04721
O75352	O75352;I3L1D2;I3L261;I3L295;I3L405;I3L4E0;I3L4T1;J3KSI4;J3KT75;J3KTK8;J3QQZ4;J3QRD5;J3QS48;J3QW43	MPU1_HUMAN	MPDU1	Mannose-P-dolichol utilization defect 1 protein	0.0691579	1.81197
Q9NQT4	Q9NQT4	EXOS5_HUMAN	EXOSC5	Exosome complex component RRP46	0.02375	0.586174
O75368	O75368	SH3L1_HUMAN	SH3BGRL	Adapter SH3BGRL	0.17468	1.27344
O95479	O95479	G6PE_HUMAN	H6PD	GDH/6PGL endoplasmic bifunctional protein	0.0261982	0.586238
O75376	O75376;H0Y459;A0A994J5B8	NCOR1_HUMAN	NCOR1	Nuclear receptor corepressor 1	0.246323	2.6109
O75380	O75380;D6RBT3	NDUS6_HUMAN	NDUFS6	NADH dehydrogenase [ubiquinone] iron-sulfur protein 6, mitochondrial	0.746942	0.920994
O75381	O75381	PEX14_HUMAN	PEX14	Peroxisomal membrane protein PEX14	0.0534368	1.4333
O75390	O75390;A0A0C4DGI3;B4DJV2;H0YIC4	CISY_HUMAN	CS	Citrate synthase, mitochondrial	0.201683	1.10326
O75391	O75391;I3L0X5	SPAG7_HUMAN	SPAG7	Sperm-associated antigen 7	0.606424	0.841531
O75394	O75394	RM33_HUMAN	MRPL33	Large ribosomal subunit protein bL33m	0.693395	1.06059
O75396	O75396	SC22B_HUMAN	SEC22B	Vesicle-trafficking protein SEC22b	0.416541	1.08379
O75400	O75400;F5H578;A0A7N4I394;A0A8Q3SIG7;A0A8V8TM61;A0A8V8TM87;H0YG38	PR40A_HUMAN	PRPF40A	Pre-mRNA-processing factor 40 homolog A	0.0734444	1.1569
O75410	O75410;E5RFM9;E7ET87;E7EVI4;H0YAY0;H0YBT8;B4E3H6;R4GMT7	TACC1_HUMAN	TACC1	Transforming acidic coiled-coil-containing protein 1	0.496674	0.796768
O75419	O75419;A0A5F9ZI22;A0A5K1VW85	CDC45_HUMAN	CDC45	Cell division control protein 45 homolog	0.950634	1.00258
O75431	O75431;C9JNK6;C9JAZ1	MTX2_HUMAN	MTX2	Metaxin-2	0.204956	1.12335
O75436	O75436	VP26A_HUMAN	VPS26A	Vacuolar protein sorting-associated protein 26A	0.998789	0.996655
O75438	O75438	NDUB1_HUMAN	NDUFB1	NADH dehydrogenase [ubiquinone] 1 beta subcomplex subunit 1	0.932463	0.999871
O75439	O75439;A0A9L9PWW3;A0A9L9PWX2;A0A9L9PX42;A0A9L9PX50;A0A9L9PX59;A0A9L9PXG6;A0A9L9PXH0;A0A9L9PXH7;A0A9L9PXI7;A0A9L9PY03;F8WAZ6;F8WBE1;F8WEA6;G3V0E4	MPPB_HUMAN	PMPCB	Mitochondrial-processing peptidase subunit beta	0.947291	1.00311
O75448	O75448;A0A0B4J1W0;B4DDR8;E9PFL1;F5GY88;F5H5K2	MED24_HUMAN	MED24	Mediator of RNA polymerase II transcription subunit 24	0.566234	1.07789
O75449	O75449;B7ZBC8	KTNA1_HUMAN	KATNA1	Katanin p60 ATPase-containing subunit A1	0.449168	1.16803
O75467	O75467;Q6AW86;M0R090;M0R0B1;M0R1X9;M0R3B5	Z324A_HUMAN	ZNF324	Zinc finger protein 324A	0.433935	1.10042
Q9ULC5	A0A8C8L3F5;Q9ULC5;A0A8C8KCK5	ACSL5_HUMAN	ACSL5	Long-chain-fatty-acid--CoA ligase 5	0.0102642	0.587957
O75477	O75477;B0QZ43	ERLN1_HUMAN	ERLIN1	Erlin-1	0.0739352	0.754813
O75487	O75487	GPC4_HUMAN	GPC4	Glypican-4	0.0846874	3.49959
P09211	P09211	GSTP1_HUMAN	GSTP1	Glutathione S-transferase P	0.00149115	0.589055
O75494	O75494;Q5JRI1;Q6IQ42;R4GMP8	SRS10_HUMAN	SRSF10	Serine/arginine-rich splicing factor 10	0.104604	1.13386
Q15031	Q15031;A0A494C1E0;A0A499FJL2;E9PHM2	SYLM_HUMAN	LARS2	Leucine--tRNA ligase, mitochondrial	0.015972	0.589324
O75521	O75521;A0A0C4DGA2	ECI2_HUMAN	ECI2	Enoyl-CoA delta isomerase 2	0.166996	1.07487
O75525	O75525;A0A994J7I5	KHDR3_HUMAN	KHDRBS3	KH domain-containing, RNA-binding, signal transduction-associated protein 3	0.310249	1.79238
O75528	O75528	TADA3_HUMAN	TADA3	Transcriptional adapter 3	0.652423	1.2079
Q9BV86	Q9BV86;S4R338	NTM1A_HUMAN	NTMT1	N-terminal Xaa-Pro-Lys N-methyltransferase 1	0.0294741	0.590592
O75531	O75531	BAF_HUMAN	BANF1	Barrier-to-autointegration factor	0.655084	1.01095
O75533	O75533	SF3B1_HUMAN	SF3B1	Splicing factor 3B subunit 1	0.187009	1.07471
O75534	O75534;A0A8I5KPJ6;A0A8I5KV85;A0A8I5KW72;A0A8I5KXH5;A0A8I5QKX0;E9PLT0;E9PNG3;A0A8I5KPC0;A0A8I5KPQ8;A0A8I5KS07;A0A8I5KTQ3;A0A8I5KW29;A0A8I5KWW0;A0A8I5KXL1;A0A8I5KYL8;A0A8I5QJA6	CSDE1_HUMAN	CSDE1	Cold shock domain-containing protein E1	0.0869454	0.854507
O75554	O75554	WBP4_HUMAN	WBP4	WW domain-binding protein 4	0.626409	1.08147
O75569	O75569;A0A7I2V2P4;A0A7I2V315;A0A7I2V3L6;A0A7I2V593;A0A7I2V5C2;A0A7I2V5H3;A0A7I2YQ87;C9JMM3;F8WEG8;G5E9Q4	PRKRA_HUMAN	PRKRA	Interferon-inducible double-stranded RNA-dependent protein kinase activator A	0.558506	0.937671
O75581	O75581;F5H7J9;H0YGW5	LRP6_HUMAN	LRP6	Low-density lipoprotein receptor-related protein 6	0.323305	1.37935
O75592	O75592;A0A499FJI4;A0A804HIR9;A0A804HJ25;A0A804HKQ1;A0A804HL12;A0A8Q3SHK7;A0A8Q3SHQ2;A0A8Q3SHQ6	MYCB2_HUMAN	MYCBP2	E3 ubiquitin-protein ligase MYCBP2	0.879786	0.97308
O75607	O75607	NPM3_HUMAN	NPM3	Nucleoplasmin-3	0.717136	1.06773
O75608	O75608;A0A087X1K9;B4DP64	LYPA1_HUMAN	LYPLA1	Acyl-protein thioesterase 1	0.911746	0.992596
O75635	O75635;A0A1B0GX82;C9JA68;C9JM00	SPB7_HUMAN	SERPINB7	Serpin B7	0.876393	0.918556
O75643	O75643;A0A494C1A5	U520_HUMAN	SNRNP200	U5 small nuclear ribonucleoprotein 200 kDa helicase	0.101204	1.11835
O75663	O75663	TIPRL_HUMAN	TIPRL	TIP41-like protein	0.430412	1.06075
O75674	O75674;I3L1Q1;I3L367;I3L3T4;I3L4G0;I3L4I4;I3L4N3;I3NI44;J3KQU4	TM1L1_HUMAN	TOM1L1	TOM1-like protein 1	0.875552	0.860135
O75676	O75676;A0A0A6YYC0;E9PJN1	KS6A4_HUMAN	RPS6KA4	Ribosomal protein S6 kinase alpha-4	0.668204	1.09746
O75683	O75683	SURF6_HUMAN	SURF6	Surfeit locus protein 6	0.695941	1.0353
Q92896	Q92896;H3BM42	GSLG1_HUMAN	GLG1	Golgi apparatus protein 1	0.000507297	0.590797
Q9BVK2	Q9BVK2;A0A7P0T810;A0A7P0T837;A0A7P0T845;A0A7P0T8Q8;A0A7P0T919;A0A7P0T9A3;A0A7P0TAA1;A0A7P0TAA8;A0A7P0TAL7;A0A7P0Z449;A0A804G6E3;E9PKA5;E9PR58;H0YCV0;H0YDD3;H0YDV4	ALG8_HUMAN	ALG8	Probable dolichyl pyrophosphate Glc1Man9GlcNAc2 alpha-1,3-glucosyltransferase	0.0303917	0.592031
Q9Y6H1	Q9Y6H1;Q5T1J5	CHCH2_HUMAN	CHCHD2	Coiled-coil-helix-coiled-coil-helix domain-containing protein 2	0.000853712	0.592819
O75695	O75695	XRP2_HUMAN	RP2	Protein XRP2	0.307677	1.09705
O75717	O75717	WDHD1_HUMAN	WDHD1	WD repeat and HMG-box DNA-binding protein 1	0.25956	1.1573
P09651	P09651;A0A2R8Y4L2;A0A7I2V2L6;A0A7I2V3R8;A0A7I2V3W0;F8VZ49;F8W6I7;A0A7I2V334;A0A7I2V5H0;A0A7I2V5T1;A0A7I2YQX9;F8VTQ5;H0YH80	ROA1_HUMAN	HNRNPA1	Heterogeneous nuclear ribonucleoprotein A1	0.000563363	0.596892
O75746	O75746;B4DGK6;F8W9J0;H0YFB2	S2512_HUMAN	SLC25A12	Electrogenic aspartate/glutamate antiporter SLC25A12, mitochondrial	0.690464	1.05261
O75781	O75781	PALM_HUMAN	PALM	Paralemmin-1	0.574625	0.697223
O75792	O75792	RNH2A_HUMAN	RNASEH2A	Ribonuclease H2 subunit A	0.232778	1.10055
O75794	O75794;X6RA30;X6RKY7	CD123_HUMAN	CDC123	Cell division cycle protein 123 homolog	0.790169	0.981874
O75818	O75818;A0A087X1N3;F8WC38	RPP40_HUMAN	RPP40	Ribonuclease P protein subunit p40	0.318491	0.818721
O75821	O75821;K7EL20;K7ENA8;K7EP16;K7ER90	EIF3G_HUMAN	EIF3G	Eukaryotic translation initiation factor 3 subunit G	0.0518576	1.15987
O75822	O75822	EIF3J_HUMAN	EIF3J	Eukaryotic translation initiation factor 3 subunit J	0.823348	1.01353
O75828	O75828	CBR3_HUMAN	CBR3	Carbonyl reductase [NADPH] 3	0.444414	0.799316
O75832	O75832;B1AJY5;B1AJY7	PSD10_HUMAN	PSMD10	26S proteasome non-ATPase regulatory subunit 10	0.0769014	0.772346
O75843	O75843;G3V2V9;G3V3Z2;G3V532	AP1G2_HUMAN	AP1G2	AP-1 complex subunit gamma-like 2	0.668199	1.1123
O75844	O75844;A0A6Q8PHG9;A0A6Q8PF67;A0A6Q8PH40	FACE1_HUMAN	ZMPSTE24	CAAX prenyl protease 1 homolog	0.950063	1.00642
Q07817	Q07817;A0A7I2V597;Q5QP56;Q5TE64;Q9H1R6	B2CL1_HUMAN	BCL2L1	Bcl-2-like protein 1	0.0218709	0.59758
O75879	O75879;D6REA0;D6RDU9	GATB_HUMAN	GATB	Glutamyl-tRNA(Gln) amidotransferase subunit B, mitochondrial	0.429648	1.16849
O75880	O75880;J3QL56	SCO1_HUMAN	SCO1	Protein SCO1 homolog, mitochondrial	0.753145	0.878536
O75884	O75884	RBBP9_HUMAN	RBBP9	Serine hydrolase RBBP9	0.320477	0.826437
O75886	O75886	STAM2_HUMAN	STAM2	Signal transducing adapter molecule 2	0.202138	0.725408
O95994	O95994	AGR2_HUMAN	AGR2	Anterior gradient protein 2 homolog	0.00515013	0.603352
O75909	O75909	CCNK_HUMAN	CCNK	Cyclin-K	0.993398	1.00936
Q15653	Q15653;G5E9C2;I3L4X3	IKBB_HUMAN	NFKBIB	NF-kappa-B inhibitor beta	0.018741	0.603522
Q14116	Q14116	IL18_HUMAN	IL18	Interleukin-18	0.00147352	0.607742
O75935	O75935;A0A0A0MRV8;X6RA56;X6RCK5;X6RLR1	DCTN3_HUMAN	DCTN3	Dynactin subunit 3	0.188415	0.907942
O75937	O75937;S4R3J5	DNJC8_HUMAN	DNAJC8	DnaJ homolog subfamily C member 8	0.24849	1.10071
O75940	O75940	SPF30_HUMAN	SMNDC1	Survival of motor neuron-related-splicing factor 30	0.282765	1.13811
O75947	O75947	ATP5H_HUMAN	ATP5PD	ATP synthase subunit d, mitochondrial	0.115777	1.11493
O75955	O75955;A0A140T974;A0A140T9R1;A0A140T9W4	FLOT1_HUMAN	FLOT1	Flotillin-1	0.528543	1.03165
P18065	P18065;C9JMY1;C9JW52	IBP2_HUMAN	IGFBP2	Insulin-like growth factor-binding protein 2	0.00887967	0.610611
P49747	P49747;G3XAP6	COMP_HUMAN	COMP	Cartilage oligomeric matrix protein	0.0412207	0.613557
O76003	O76003	GLRX3_HUMAN	GLRX3	Glutaredoxin-3	0.857884	0.991603
Q9BYJ9	Q9BYJ9	YTHD1_HUMAN	YTHDF1	YTH domain-containing family protein 1	0.00893843	0.61594
O76024	O76024;A0A669KAX3;H0Y9G5	WFS1_HUMAN	WFS1	Wolframin	0.870681	1.00678
O76031	O76031	CLPX_HUMAN	CLPX	ATP-dependent Clp protease ATP-binding subunit clpX-like, mitochondrial	0.127153	1.12125
O95834	O95834;A0A0C4DGQ7;K7EIK7;C9JRL6;K7EII6;K7EKG3	EMAL2_HUMAN	EML2	Echinoderm microtubule-associated protein-like 2	0.00469314	0.616514
Q96AX1	Q96AX1;A0A2R8Y5U3;A0A2R8YF87;H3BMM5	VP33A_HUMAN	VPS33A	Vacuolar protein sorting-associated protein 33A	0.0167215	0.621862
O94760	O94760;B4DYP1	DDAH1_HUMAN	DDAH1	N(G),N(G)-dimethylarginine dimethylaminohydrolase 1	0.181028	0.925085
Q9H993	Q9H993	ARMT1_HUMAN	ARMT1	Damage-control phosphatase ARMT1	0.0385007	0.622041
O94788	O94788;H0YMG7	AL1A2_HUMAN	ALDH1A2	Retinal dehydrogenase 2	0.080217	1.26082
O43819	O43819	SCO2_HUMAN	SCO2	Protein SCO2 homolog, mitochondrial	0.0356019	0.622338
O94819	O94819	KBTBB_HUMAN	KBTBD11	Kelch repeat and BTB domain-containing protein 11	0.868889	1.06774
P49407	P49407;H0YET9	ARRB1_HUMAN	ARRB1	Beta-arrestin-1	0.00327668	0.624181
P27144	P27144;A0A8I5KW96;F8VS11	KAD4_HUMAN	AK4	Adenylate kinase 4, mitochondrial	0.00372153	0.624918
O94830	O94830;E9PIF5;E9PKE6;E9PM60;E9PPH8;E9PQY9	DDHD2_HUMAN	DDHD2	Phospholipase DDHD2	0.494229	0.817138
Q9H9F9	Q9H9F9	ARP5_HUMAN	ACTR5	Actin-related protein 5	0.0467542	0.625238
Q15125	Q15125;A0A494C0F3;C9J719;C9JJ78	EBP_HUMAN	EBP	3-beta-hydroxysteroid-Delta(8),Delta(7)-isomerase	0.0383241	0.627167
O94855	O94855;E9PDM8;E9PC44	SC24D_HUMAN	SEC24D	Protein transport protein Sec24D	0.26502	1.14894
O94864	O94864	ST65G_HUMAN	SUPT7L	STAGA complex 65 subunit gamma	0.713417	0.685395
O94874	O94874	UFL1_HUMAN	UFL1	E3 UFM1-protein ligase 1	0.379653	1.10754
O94880	O94880;B4DG57	PHF14_HUMAN	PHF14	PHD finger protein 14	0.288214	1.2201
A0AV96	A0AV96;B7Z8Z7;D6R9D6;D6R9M7;D6RA49;D6RBP6;D6RBS9;D6REZ6;D6RFL5	RBM47_HUMAN	RBM47	RNA-binding protein 47	0.000277082	0.627895
O94888	O94888	UBXN7_HUMAN	UBXN7	UBX domain-containing protein 7	0.418224	1.09551
O94901	O94901;A0A8I5G938;E9PHI4;H0Y6N5;H0Y742;H7C2K3	SUN1_HUMAN	SUN1	SUN domain-containing protein 1	0.772699	1.03315
O94903	O94903;E5RFX7	PLPHP_HUMAN	PLPBP	Pyridoxal phosphate homeostasis protein	0.227677	0.899426
O94905	O94905;E5RHW4;E5RJ09	ERLN2_HUMAN	ERLIN2	Erlin-2	0.280173	1.11099
O94906	O94906	PRP6_HUMAN	PRPF6	Pre-mRNA-processing factor 6	0.0571235	1.15271
O94913	O94913;A0A8I5KX04;E9PKN0;E9PQ01	PCF11_HUMAN	PCF11	Pre-mRNA cleavage complex 2 protein Pcf11	0.875823	0.850878
O94919	O94919	ENDD1_HUMAN	ENDOD1	Endonuclease domain-containing 1 protein	0.455624	0.893896
P23141	P23141;A0A140TA63;H3BQV8	EST1_HUMAN	CES1	Liver carboxylesterase 1	0.00772049	0.628702
O94927	O94927	HAUS5_HUMAN	HAUS5	HAUS augmin-like complex subunit 5	0.440628	0.915619
O94966	O94966;A0A0A0MR08;A0A590UK03;A0A8I5KRW4;A0A8I5KT08;A0A8I5KV50;A0A8I5KXK1;A0A8V8TN96	UBP19_HUMAN	USP19	Ubiquitin carboxyl-terminal hydrolase 19	0.464993	1.11921
O94973	O94973;A0A0G2JS82;A0A8I5KPP9;A0A0G2JQA4;A0A0G2JQF7;A0A0G2JQM1;A0A0G2JQT9;A0A0G2JRF9;A0A0G2JRS3;A0A0G2JS17;E9PPY8;E9PQP4	AP2A2_HUMAN	AP2A2	AP-2 complex subunit alpha-2	0.45094	0.940926
O94979	O94979;D6REX3;D6RHZ5;H0YAB3;H7BXG7;H0Y8V7;H0Y9K1	SC31A_HUMAN	SEC31A	Protein transport protein Sec31A	0.2542	1.07154
O94992	O94992	HEXI1_HUMAN	HEXIM1	Protein HEXIM1	0.428544	1.10057
P55212	P55212	CASP6_HUMAN	CASP6	Caspase-6	0.00867617	0.629387
O95059	O95059	RPP14_HUMAN	RPP14	Ribonuclease P protein subunit p14	0.371736	1.2218
O95070	O95070;A6NGW1;C9JST7;E9PIZ0	YIF1A_HUMAN	YIF1A	Protein YIF1A	0.830169	1.04739
O95071	O95071;E7EMW7	UBR5_HUMAN	UBR5	E3 ubiquitin-protein ligase UBR5	0.751977	0.968412
O95104	O95104;Q9UPN6;A0A0A0MT33	SCAF4_HUMAN	SCAF4	SR-related and CTD-associated factor 4	0.0887179	1.16455
O95139	O95139;A0A087WZX2	NDUB6_HUMAN	NDUFB6	NADH dehydrogenase [ubiquinone] 1 beta subcomplex subunit 6	0.119474	1.17201
O95140	O95140;A0A6Q8PGS9;A0A6Q8PGV8;A0A6Q8PFJ4;A0A6Q8PGA3	MFN2_HUMAN	MFN2	Mitofusin-2	0.922029	1.00166
O95149	O95149;H3BQR0;H3BRI5;H3BSK1;H3BTA6	SPN1_HUMAN	SNUPN	Snurportin-1	0.405653	0.664103
O95155	O95155;K7EP75	UBE4B_HUMAN	UBE4B	Ubiquitin conjugation factor E4 B	0.977854	0.990391
O95159	O95159;E9PJ47;E9PJX1;E9PMQ3;E9PNY1;E9PQ47	ZFPL1_HUMAN	ZFPL1	Zinc finger protein-like 1	0.820356	0.906545
O95163	O95163;A0A6Q8PEX6;A0A6Q8PF66;A0A6Q8PF69;A0A6Q8PFB7;A0A6Q8PFH9;A0A6Q8PFN8;A0A6Q8PG86;A0A6Q8PGR0;A0A6Q8PGW3;A0A6Q8PH48;A0A6Q8PHA0;A0A6Q8PHC9;A0A6Q8PHF4;A0A6Q8PHI5;F5H2T0	ELP1_HUMAN	ELP1	Elongator complex protein 1	0.585041	1.04109
O95168	O95168	NDUB4_HUMAN	NDUFB4	NADH dehydrogenase [ubiquinone] 1 beta subcomplex subunit 4	0.170549	1.16963
O95169	O95169	NDUB8_HUMAN	NDUFB8	NADH dehydrogenase [ubiquinone] 1 beta subcomplex subunit 8, mitochondrial	0.883365	0.99554
O95182	O95182;M0R0N0	NDUA7_HUMAN	NDUFA7	NADH dehydrogenase [ubiquinone] 1 alpha subcomplex subunit 7	0.649543	1.06178
O95197	O95197	RTN3_HUMAN	RTN3	Reticulon-3	0.826137	1.02312
O95202	O95202	LETM1_HUMAN	LETM1	Mitochondrial proton/calcium exchanger protein	0.230768	1.04863
O95208	O95208;E9PBC1;F6PQP6;I3L2B2;I3L2H1;I3L356	EPN2_HUMAN	EPN2	Epsin-2	0.262349	0.755642
O95210	O95210	STBD1_HUMAN	STBD1	Starch-binding domain-containing protein 1	0.438628	1.37679
O95218	O95218	ZRAB2_HUMAN	ZRANB2	Zinc finger Ran-binding domain-containing protein 2	0.0673432	1.2231
O95219	O95219	SNX4_HUMAN	SNX4	Sorting nexin-4	0.552541	1.2209
O95232	O95232;J3KPP4;D6RDI2;D6RHH0;U3KQT3	LC7L3_HUMAN	LUC7L3	Luc7-like protein 3	0.392355	1.0464
O95235	O95235;D6R9E4;D6RBN1	KI20A_HUMAN	KIF20A	Kinesin-like protein KIF20A	0.0879153	0.682279
O95239	O95239;Q2VIQ3	KIF4A_HUMAN	KIF4A	Chromosome-associated kinesin KIF4A	0.814984	0.967451
O95249	O95249;B4DQA8;E9PCW1;G5E9T8;K7EJC8	GOSR1_HUMAN	GOSR1	Golgi SNAP receptor complex member 1	0.165888	0.720994
O95251	O95251;A0A6Q8PHH2;A0A9L9PWZ9;A0A9L9PX81;A0A9L9PXC5;A0A9L9PXJ9;A0A9L9PXL5;A0A9L9PXR4;A0A9L9PXR9;A0A9L9PY29;A0A9L9PXP8	KAT7_HUMAN	KAT7	Histone acetyltransferase KAT7	0.0670843	1.46434
O95260	O95260;A0A8I5KNV5;A0A8I5KQ75;A0A8I5KS65;A0A8I5KSC8;A0A8I5KT53;A0A8I5KTH0;A0A8I5KWA6;A0A8I5KWF1;A0A8I5KX91;A0A8I5KXF6;A0A8I5KXU0;A0A8I5KYL1;A0A8I5KZ24;F5GXE4;F8WAC9;A0A8I5KQS6;A0A8I5KR11;A0A8I5KVF5;A0A8I5KW01;A0A8I5KWU7;A0A8I5KXC6;A0A8I5KZ10;A0A8I5QJQ8;A0A8I5QKM5	ATE1_HUMAN	ATE1	Arginyl-tRNA--protein transferase 1	0.0614423	0.743191
O95271	O95271;E5RHD2;E7EWY6	TNKS1_HUMAN	TNKS	Poly [ADP-ribose] polymerase tankyrase-1	0.050469	1.35714
O95292	O95292;E5RK64	VAPB_HUMAN	VAPB	Vesicle-associated membrane protein-associated protein B/C	0.92325	0.992763
O95295	O95295	SNAPN_HUMAN	SNAPIN	SNARE-associated protein Snapin	0.575225	0.956592
O95298	O95298;E9PRJ5	NDUC2_HUMAN	NDUFC2	NADH dehydrogenase [ubiquinone] 1 subunit C2	0.202759	1.20954
O95299	O95299;A0A087WXC5;A0A7I2V3H5;A0A7I2V594;A0A7I2YQU0;E7ESZ7	NDUAA_HUMAN	NDUFA10	NADH dehydrogenase [ubiquinone] 1 alpha subcomplex subunit 10, mitochondrial	0.675866	0.925195
O95336	O95336;M0R1L2;M0R261;M0R0U3	6PGL_HUMAN	PGLS	6-phosphogluconolactonase	0.133385	0.885872
Q92544	Q92544;A0A0C4DFM1	TM9S4_HUMAN	TM9SF4	Transmembrane 9 superfamily member 4	0.0400874	0.630794
O95347	O95347	SMC2_HUMAN	SMC2	Structural maintenance of chromosomes protein 2	0.501541	1.04533
O95352	O95352	ATG7_HUMAN	ATG7	Ubiquitin-like modifier-activating enzyme ATG7	0.666411	0.924903
O95359	O95359;E7EMZ9;E9PBC6	TACC2_HUMAN	TACC2	Transforming acidic coiled-coil-containing protein 2	0.286462	0.799512
O95372	O95372;Q5QPN9;Q5QPQ1;Q5QPQ2;Q5QPQ3;Q5QPN5	LYPA2_HUMAN	LYPLA2	Acyl-protein thioesterase 2	0.247758	0.806263
O95373	O95373	IPO7_HUMAN	IPO7	Importin-7	0.372761	1.08969
O95376	O95376	ARI2_HUMAN	ARIH2	E3 ubiquitin-protein ligase ARIH2	0.0758664	1.34084
O95394	O95394;A0A494C0G1;A0A494C1E2;A0A494C1Q4;A0A8V8TLT8;A0A8V8TMH7;A0A8V8TNH4;H0Y987;J3KN95;A0A087WT27;A0A8V8TMI1	AGM1_HUMAN	PGM3	Phosphoacetylglucosamine mutase	0.288703	1.08076
O95400	O95400	CD2B2_HUMAN	CD2BP2	CD2 antigen cytoplasmic tail-binding protein 2	0.496145	1.04395
O95425	O95425;A0A6I8PIX7	SVIL_HUMAN	SVIL	Supervillin	0.111545	1.29738
O95429	O95429;H0YBT1	BAG4_HUMAN	BAG4	BAG family molecular chaperone regulator 4	0.816498	0.912782
O95433	O95433;G3V438;H0YJU2	AHSA1_HUMAN	AHSA1	Activator of 90 kDa heat shock protein ATPase homolog 1	0.874861	1.00894
O95445	O95445;Q5SRP5	APOM_HUMAN	APOM	Apolipoprotein M	0.188302	0.599356
O95453	O95453;A0A494C0Q2;A0A494C0Q6;A0A494C0W0;A0A494BZU6;A0A494BZW7;A0A494C002;A0A494C0P9;A0A494C156;A0A494C1K5;A0A494C1N1;A0A8V8TMN8;F5H1Z4;H3BT23	PARN_HUMAN	PARN	Poly(A)-specific ribonuclease PARN	0.232018	1.32769
O95456	O95456	PSMG1_HUMAN	PSMG1	Proteasome assembly chaperone 1	0.98752	0.989082
O95470	O95470;A0A8V8TN35	SGPL1_HUMAN	SGPL1	Sphingosine-1-phosphate lyase 1	0.272996	1.08028
Q8N6T3	Q8N6T3;E5RHC5;E5RHT6;F8VWB3;F8VWH9;F8W1U7	ARFG1_HUMAN	ARFGAP1	ADP-ribosylation factor GTPase-activating protein 1	0.0230533	0.630832
Q96AY3	Q96AY3;A0A9L9PY88;H0Y827	FKB10_HUMAN	FKBP10	Peptidyl-prolyl cis-trans isomerase FKBP10	0.0238724	0.634176
Q99956	Q99956	DUS9_HUMAN	DUSP9	Dual specificity protein phosphatase 9	0.0334206	0.635369
O95487	O95487	SC24B_HUMAN	SEC24B	Protein transport protein Sec24B	0.286198	1.21266
O95497	O95497	VNN1_HUMAN	VNN1	Pantetheinase	0.134105	0.660189
O95551	O95551	TYDP2_HUMAN	TDP2	Tyrosyl-DNA phosphodiesterase 2	0.218708	0.788511
Q6XQN6	Q6XQN6;C9J8U2;G5E977;A0A087WUT5	PNCB_HUMAN	NAPRT	Nicotinate phosphoribosyltransferase	0.000925255	0.635698
O95571	O95571	ETHE1_HUMAN	ETHE1	Persulfide dioxygenase ETHE1, mitochondrial	0.321538	0.537231
O95573	O95573;A0A7P0T8L6;A0A7P0T905;A0A7P0TA76;A0A7P0TB52;A0A7P0TBB1;H7BYZ7	ACSL3_HUMAN	ACSL3	Fatty acid CoA ligase Acsl3	0.144936	0.921325
O95602	O95602;B9ZVN9	RPA1_HUMAN	POLR1A	DNA-directed RNA polymerase I subunit RPA1	0.554578	0.862187
O95619	O95619	YETS4_HUMAN	YEATS4	YEATS domain-containing protein 4	0.859734	0.78694
O95630	O95630;A0A804HHU9;A0A804HIF8;A0A804HII8;A0A804HIJ2;A0A804HJ64;A0A804HJC8;A0A804HJS0;A0A804HKA6;C9JK83;A0A804HI64;A0A804HIV0;A0A804HL27	STABP_HUMAN	STAMBP	STAM-binding protein	0.127507	1.22073
O95639	O95639;H7C419;B7Z7B0;C9JEV9	CPSF4_HUMAN	CPSF4	Cleavage and polyadenylation specificity factor subunit 4	0.634672	1.05511
Q9NPJ3	Q9NPJ3	ACO13_HUMAN	ACOT13	Acyl-coenzyme A thioesterase 13	0.00473318	0.639396
O95674	O95674	CDS2_HUMAN	CDS2	Phosphatidate cytidylyltransferase 2	0.397622	0.942811
P50454	P50454;E9PJH8;E9PPV6;E9PR70;E9PKH2	SERPH_HUMAN	SERPINH1	Serpin H1	0.00187849	0.640836
Q9BSE5	Q9BSE5	GDAH_HUMAN	AGMAT	Guanidino acid hydrolase, mitochondrial	0.0404412	0.642513
O43490	O43490	PROM1_HUMAN	PROM1	Prominin-1	0.0358624	0.645008
Q8WVV4	Q8WVV4	POF1B_HUMAN	POF1B	Protein POF1B	0.0146987	0.645666
O95747	O95747;C9JIG9	OXSR1_HUMAN	OXSR1	Serine/threonine-protein kinase OSR1	0.0852305	1.26958
O95749	O95749;A0A2R8YE82;C9J6G3;C9J7M1	GGPPS_HUMAN	GGPS1	Geranylgeranyl pyrophosphate synthase	0.172414	1.09329
O95757	O95757;E9PDE8	HS74L_HUMAN	HSPA4L	Heat shock 70 kDa protein 4L	0.252658	1.06695
O95758	O95758;X6R242	PTBP3_HUMAN	PTBP3	Polypyrimidine tract-binding protein 3	0.862955	0.969206
O95777	O95777;F2Z2Y6	LSM8_HUMAN	LSM8	U6 snRNA-associated Sm-like protein LSm8	0.943538	0.999903
O95782	O94973;O95782;A0A0G2JS82;A0A8I5KPP9;A0A0G2JQM1;A0A8I5KYZ9	AP2A1_HUMAN	AP2A1	AP-2 complex subunit alpha-1	0.64923	0.981957
O95785	O95785;A0A2R8YFV2;M0QXA7;A0A669KAV7;A0A669KBG4;A0A669KBH9;B9EGQ5	WIZ_HUMAN	WIZ	Protein Wiz	0.211278	0.747134
Q96FC7	Q96FC7	PHIPL_HUMAN	PHYHIPL	Phytanoyl-CoA hydroxylase-interacting protein-like	0.0107029	0.64576
O95801	O95801	TTC4_HUMAN	TTC4	Tetratricopeptide repeat protein 4	0.618237	0.947663
Q96T60	Q96T60;A0A0D9SFL2;M0QYH2;M0QYI1;M0R3C8	PNKP_HUMAN	PNKP	Bifunctional polynucleotide phosphatase/kinase	0.0235483	0.646565
O95817	O95817	BAG3_HUMAN	BAG3	BAG family molecular chaperone regulator 3	0.172973	1.24678
O95819	O95819;Q8N4C8;Q9UKE5;G5E948;A0A0D9SEY1;E7EN19;E7ENQ1;E7EX83;H7C0P6;H7C360	M4K4_HUMAN	MAP4K4	Mitogen-activated protein kinase kinase kinase kinase 4	0.61018	0.864073
O95825	O95825;A6NMA8	QORL1_HUMAN	CRYZL1	Quinone oxidoreductase-like protein 1	0.225398	1.40465
O95831	O95831;A0A6Q8PFE1;A0A6Q8PFM5;A0A6Q8PFQ8;A0A6Q8PFS4;A0A6Q8PG15;A0A6Q8PHC0;A0A6Q8PHJ9;A0A7I2PK44;A0A6Q8PFA7;A0A6Q8PFW2;A0A7I2RLJ8	AIFM1_HUMAN	AIFM1	Apoptosis-inducing factor 1, mitochondrial	0.243602	1.08721
Q12907	Q12907;A0A8Q3WK65;D6RBV2;D6RDX1;D6RIU4	LMAN2_HUMAN	LMAN2	Vesicular integral-membrane protein VIP36	0.00418401	0.648291
O95857	O95857	TSN13_HUMAN	TSPAN13	Tetraspanin-13	0.0900942	0.740591
O95861	O95861;A6NF51	BPNT1_HUMAN	BPNT1	3'(2'),5'-bisphosphate nucleotidase 1	0.244951	1.08602
O95865	O95865;A0A140T971;H0Y7N1;Q5SRR8;Q5SSV3	DDAH2_HUMAN	DDAH2	N(G),N(G)-dimethylarginine dimethylaminohydrolase 2	0.258667	0.824215
O95870	O95870;A0A0G2JJD3	ABHGA_HUMAN	ABHD16A	Phosphatidylserine lipase ABHD16A	0.731139	0.959145
O95876	O95876;E9PFG9	FRITZ_HUMAN	WDPCP	WD repeat-containing and planar cell polarity effector protein fritz homolog	0.860421	0.914338
O95881	O95881	TXD12_HUMAN	TXNDC12	Thioredoxin domain-containing protein 12	0.85395	1.01983
O95905	O95905;C9J316;F2Z2R1	ECD_HUMAN	ECD	Protein ecdysoneless homolog	0.148042	0.75941
O95983	O95983;A0A087WT34;A0A087WZ12;A0A087X1H1;A0A0A0MTS6;K7EIE8	MBD3_HUMAN	MBD3	Methyl-CpG-binding domain protein 3	0.162022	1.1346
O95989	O95989	NUDT3_HUMAN	NUDT3	Diphosphoinositol polyphosphate phosphohydrolase 1	0.533685	1.12524
Q7Z4H8	Q7Z4H8;A0A9L9PX09;A0A9L9PY40	PLGT3_HUMAN	POGLUT3	Protein O-glucosyltransferase 3	0.00957846	0.649151
O95999	O95999;A0A087WWW9	BCL10_HUMAN	BCL10	B-cell lymphoma/leukemia 10	0.507986	0.885786
O96000	O96000;H3BPJ9	NDUBA_HUMAN	NDUFB10	NADH dehydrogenase [ubiquinone] 1 beta subcomplex subunit 10	0.514045	0.918487
O96005	O96005	CLPT1_HUMAN	CLPTM1	Putative lipid scramblase CLPTM1	0.603306	0.934423
P14923	P14923	PLAK_HUMAN	JUP	Junction plakoglobin	0.00629954	0.649266
P11234	P11234;C9J6B1	RALB_HUMAN	RALB	Ras-related protein Ral-B	0.0235773	0.65026
O96013	O96013;M0R0L9;M0R2X4;M0R3G6	PAK4_HUMAN	PAK4	Serine/threonine-protein kinase PAK 4	0.204024	1.09195
Q99584	Q99584	S10AD_HUMAN	S100A13	Protein S100-A13	0.037095	0.652794
O96019	O96019;H7C5S0	ACL6A_HUMAN	ACTL6A	Actin-like protein 6A	0.449545	1.04004
O96028	O96028;A0A7I2YQS5;A0A7P0P278;D6R9V2;D6RIS1	NSD2_HUMAN	NSD2	Histone-lysine N-methyltransferase NSD2	0.670944	1.18702
O96033	O96033;E9PKT9	MOC2A_HUMAN	MOCS2	Molybdopterin synthase sulfur carrier subunit	0.124251	0.741962
P00167	P00167;J3KNC7	CYB5_HUMAN	CYB5A	Cytochrome b5	0.811881	0.942288
P00338	P00338	LDHA_HUMAN	LDHA	L-lactate dehydrogenase A chain	0.170645	1.11403
Q969L2	Q969L2	MAL2_HUMAN	MAL2	Protein MAL2	0.0339695	0.653338
P61586	P08134;P61586;P62745;A0A7I2V3G1;A0A7I2V5E6;A0A7I2YQV1;A0A994J514;C9JNR4;C9JRM1;C9JX21;E9PLA2;E9PN11;E9PQH6;Q5JR05;Q5JR06;Q5JR07;Q5JR08;U3KQA9;U3KQV3	RHOA_HUMAN	RHOA	Transforming protein RhoA	0.00272629	0.65342
P40616	P40616;B4DZG7;F8VYN9	ARL1_HUMAN	ARL1	ADP-ribosylation factor-like protein 1	0.000265018	0.655111
P00387	P00387;A0A8I5KPU0;A0A8I5KR71;A0A8I5QKT9;A0A8J8YWN6;A0A8J8Z3C6;A0A087WZB1	NB5R3_HUMAN	CYB5R3	NADH-cytochrome b5 reductase 3	0.725586	1.01576
O00515	O00515;E9PDI4	LAD1_HUMAN	LAD1	Ladinin-1	0.00774496	0.655461
P00403	P00403	COX2_HUMAN	MT-CO2	Cytochrome c oxidase subunit 2	0.232125	1.17192
P00441	P00441;H7BYH4	SODC_HUMAN	SOD1	Superoxide dismutase [Cu-Zn]	0.0872401	1.32856
P00491	P00491;G3V5M2;A0A8V8TL37	PNPH_HUMAN	PNP	Purine nucleoside phosphorylase	0.495482	1.06324
P00492	P00492	HPRT_HUMAN	HPRT1	Hypoxanthine-guanine phosphoribosyltransferase	0.0692318	1.23561
P00505	P00505	AATM_HUMAN	GOT2	Aspartate aminotransferase, mitochondrial	0.817946	0.968083
P00519	P00519	ABL1_HUMAN	ABL1	Tyrosine-protein kinase ABL1	0.855274	0.946724
P00533	P00533;C9JYS6;Q504U8	EGFR_HUMAN	EGFR	Epidermal growth factor receptor	0.98063	0.948802
P00558	P00558	PGK1_HUMAN	PGK1	Phosphoglycerate kinase 1	0.497954	0.97483
P00568	P00568;Q5T9B7	KAD1_HUMAN	AK1	Adenylate kinase isoenzyme 1	0.27375	1.08339
P00734	P00734;E9PIT3	THRB_HUMAN	F2	Prothrombin	0.0652606	0.573625
P14854	P14854;A0A494C160;K7EQD3	CX6B1_HUMAN	COX6B1	Cytochrome c oxidase subunit 6B1	0.00482665	0.656614
P00742	P00742	FA10_HUMAN	F10	Coagulation factor X	0.165631	0.741734
P00747	P00747;A6PVI2;A0A9L9PXP2	PLMN_HUMAN	PLG	Plasminogen	0.355766	1.26161
P00751	P00751;A0A8V8TNU0;B4E1Z4;H7C5H1;E7ETN3	CFAB_HUMAN	CFB	Complement factor B	0.140873	0.601681
P00813	P00813;A0A8Q3SIA9;A0A8Q3SIC7;A0A8Q3SI46;A0A8Q3SI64;A0A8Q3SIC0;A0A8Q3SIG8;A0A8Q3SIH0;A0A8Q3SJ63;A0A8Q3WKY2;A0A8Q3WKZ1;A0A8Q3WKZ4;A0A8Q3WKZ6;A0A8Q3WKZ9;A0A8Q3WL01;A0A8Q3WM09;A0A8Q3WM84;F5GXW0	ADA_HUMAN	ADA	Adenosine deaminase	0.764536	1.01958
P00846	P00846	ATP6_HUMAN	MT-ATP6	ATP synthase subunit a	0.259792	1.2968
Q96EE3	Q96EE3;K7ELV2;K7EP88;K7EPZ5	SEH1_HUMAN	SEH1L	Nucleoporin SEH1	0.00567535	0.657137
P00966	P00966;Q5T6L5;Q5T6L6	ASSY_HUMAN	ASS1	Argininosuccinate synthase	0.544394	0.956972
P15328	P15328	FOLR1_HUMAN	FOLR1	Folate receptor alpha	0.0184253	0.659639
P01023	P01023	A2MG_HUMAN	A2M	Alpha-2-macroglobulin	0.081432	0.527347
P01024	P01024;A0A8Q3WLS3;A0A8Q3WM02	CO3_HUMAN	C3	Complement C3	0.0912387	0.555435
P01031	P01031;A0A8V8TMU5;A0A8Q3SID6	CO5_HUMAN	C5	Complement C5	0.809475	0.889257
Q9NP97	Q9NP97;B1AKR6	DLRB1_HUMAN	DYNLRB1	Dynein light chain roadblock-type 1	0.0212933	0.660208
P01111	P01111;P01112;A0A804HJ06;A0A8C8MQR2	RASN_HUMAN	NRAS	GTPase NRas	0.391485	1.09229
Q9NVS9	Q9NVS9;J3QQV6;J3QQZ9	PNPO_HUMAN	PNPO	Pyridoxine-5'-phosphate oxidase	0.0114156	0.661164
P01344	P01344	IGF2_HUMAN	IGF2	Insulin-like growth factor II	0.258176	0.715153
P01860	P01857;P01859;P01860;A0A0A0MS07;A0A9H3ZR93;A0A9H4DHQ2	IGHG3_HUMAN	IGHG3	Immunoglobulin heavy constant gamma 3	0.168229	1.65624
P30154	P30154	2AAB_HUMAN	PPP2R1B	Serine/threonine-protein phosphatase 2A 65 kDa regulatory subunit A beta isoform	0.00204023	0.663758
P02042	P02042;P02100;P68871;P69891;P69892;A0A2R8Y7R2;A0A2R8Y7X9;E9PEW8;E9PFT6;F8W6P5	HBD_HUMAN	HBD	Hemoglobin subunit delta	0.536742	1.26922
Q9UBB6	Q9UBB6	NCDN_HUMAN	NCDN	Neurochondrin	0.0245207	0.663836
P02461	P02461	CO3A1_HUMAN	COL3A1	Collagen alpha-1(III) chain	0.278764	0.665362
P02545	P02545;A0A6Q8PFJ0;A0A804HL68;Q5TCI8;A0A6Q8PHQ9	LMNA_HUMAN	LMNA	Prelamin-A/C	0.146711	1.05752
P02647	P02647;F8W696	APOA1_HUMAN	APOA1	Apolipoprotein A-I	0.491304	1.12207
P02649	P02649	APOE_HUMAN	APOE	Apolipoprotein E	0.326728	0.7849
P02656	P02656;B0YIW2	APOC3_HUMAN	APOC3	Apolipoprotein C-III	0.83311	0.925362
P02675	P02675	FIBB_HUMAN	FGB	Fibrinogen beta chain	0.582734	0.795957
P02748	P02748;A0A8Q3SI37;A0A8Q3SI39;A0A8Q3SI95	CO9_HUMAN	C9	Complement component C9	0.13019	0.608513
Q96DB5	Q96DB5;H0YB03	RMD1_HUMAN	RMDN1	Regulator of microtubule dynamics protein 1	0.0189537	0.665592
P02751	P02751	FINC_HUMAN	FN1	Fibronectin	0.550676	0.871098
P02753	P02753;Q5VY30	RET4_HUMAN	RBP4	Retinol-binding protein 4	0.129008	0.443019
P02760	P02760	AMBP_HUMAN	AMBP	Protein AMBP	0.801638	0.926009
Q9NZ08	Q9NZ08	ERAP1_HUMAN	ERAP1	Endoplasmic reticulum aminopeptidase 1	0.0460911	0.666417
P30533	P30533	AMRP_HUMAN	LRPAP1	Alpha-2-macroglobulin receptor-associated protein	0.00437078	0.666832
P02771	P02771;J3KMX3	FETA_HUMAN	AFP	Alpha-fetoprotein	0.0686745	0.463782
Q96A26	Q96A26;A0A8I5KUL7;E9PH05;F8W7Q4;A0A8I5KUT6;A0A8I5KW67	F162A_HUMAN	FAM162A	Protein FAM162A	0.0279458	0.667245
P41235	P41235	HNF4A_HUMAN	HNF4A	Hepatocyte nuclear factor 4-alpha	0.0405086	0.66742
P15924	P15924	DESP_HUMAN	DSP	Desmoplakin	0.000579295	0.667625
P50748	P50748;H0YFL5	KNTC1_HUMAN	KNTC1	Kinetochore-associated protein 1	0.0158097	0.667661
P02795;P13640;P80297	P02795;P04732;P13640;P80297;Q8N339	MT1G_HUMAN;MT1X_HUMAN;MT2_HUMAN	MT1G;MT1X;MT2A	Metallothionein-2	0.915901	1.01457
P03897	P03897	NU3M_HUMAN	MT-ND3	NADH-ubiquinone oxidoreductase chain 3	0.0888139	1.72142
P03905	P03905	NU4M_HUMAN	MT-ND4	NADH-ubiquinone oxidoreductase chain 4	0.194202	0.822197
P03915	P03915	NU5M_HUMAN	MT-ND5	NADH-ubiquinone oxidoreductase chain 5	0.251881	0.738129
P03928	P03928	ATP8_HUMAN	MT-ATP8	ATP synthase protein 8	0.177928	1.14449
P04003	P04003	C4BPA_HUMAN	C4BPA	C4b-binding protein alpha chain	0.278926	1.77968
Q96PU5	Q96PU5;A0A1B0GVY1;A0A6Q8PFI7;A0A6Q8PGP5;A0A6Q8PHJ5;A0A7P0Z498	NED4L_HUMAN	NEDD4L	E3 ubiquitin-protein ligase NEDD4-like	0.0150882	0.668738
P04040	P04040	CATA_HUMAN	CAT	Catalase	0.092683	0.883013
P04049	P04049;A0A0S2Z4L5;A0A8I5KQV4;A0A8I5KSV6;A0A8I5KTA5;A0A8I5KS16;A0A8I5KSB0;A0A8I5KYC4;A0A8I5QKU8;A0A8I5QKZ6;A0A8I5KWF7;A0A8I5KWS9;H7C155	RAF1_HUMAN	RAF1	RAF proto-oncogene serine/threonine-protein kinase	0.956757	1.06896
Q96HE7	Q96HE7	ERO1A_HUMAN	ERO1A	ERO1-like protein alpha	0.00253569	0.67002
P55011	P55011;G3XAL9	S12A2_HUMAN	SLC12A2	Solute carrier family 12 member 2	0.0272715	0.67375
P04080	P04080	CYTB_HUMAN	CSTB	Cystatin-B	0.809314	1.02985
P04083	P04083	ANXA1_HUMAN	ANXA1	Annexin A1	0.868821	1.02355
P04114	P04114	APOB_HUMAN	APOB	Apolipoprotein B-100	0.340975	0.757888
P04150	P04150;A0A494C0P1	GCR_HUMAN	NR3C1	Glucocorticoid receptor	0.503186	0.858403
P04179	P04179;F5GYZ5;F5H4R2;F5GXZ9;F5H3C5;G5E9P6;G8JLJ2	SODM_HUMAN	SOD2	Superoxide dismutase [Mn], mitochondrial	0.148533	0.898094
P04181	P04181	OAT_HUMAN	OAT	Ornithine aminotransferase, mitochondrial	0.419186	0.951731
P04183	P04183;K7ENW5;K7ERJ1;K7ERV3;K7ES52	KITH_HUMAN	TK1	Thymidine kinase, cytosolic	0.0826365	0.939341
Q4VC31	Q4VC31;C9JBU9;C9JQ41;H7C525	MIX23_HUMAN	MIX23	Protein MIX23	0.000994783	0.674703
P05026	P05026;A0A8I5KNT2;A0A8I5KX89;B7Z9S8	AT1B1_HUMAN	ATP1B1	Sodium/potassium-transporting ATPase subunit beta-1	0.0228882	0.678109
P04350	P04350	TBB4A_HUMAN	TUBB4A	Tubulin beta-4A chain	0.269631	1.1245
P04406	P04406;E7EUT5	G3P_HUMAN	GAPDH	Glyceraldehyde-3-phosphate dehydrogenase	0.0928215	0.90233
P04424	P04424;A0A5F9ZHM8;A0A5F9ZHC6	ARLY_HUMAN	ASL	Argininosuccinate lyase	0.0821356	0.594893
P04439	P04439;Q5SUL5;Q53Z42;A0A0G2JIF2;A0A0G2JL56;A0A140T913;A0A140T9I0;A0A140T9X5;A0A1W2PRT9;A0A1W2PS24;A0A1W2PSE7;Q5RJ27;Q5SRN5;Q9GJ45;A0A0G2JI36;A0A140T933;A0A140T955;A0A140T975;A0A1W2PS39;A0A9L9PXF6;A0A9L9PXG1;A0A9L9PY26;A0A9L9PYF9;Q5SRN7	HLAA_HUMAN	HLA-A	HLA class I histocompatibility antigen, A alpha chain	0.173138	0.772854
P04632	P04632;Q96L46;A0A075B7C0;A0A0C4DGQ5;K7EIV0;K7EKD8;K7ELJ7;U3KPR7;U3KQE2	CPNS1_HUMAN	CAPNS1	Calpain small subunit 1	0.652674	0.981009
P48509	P48509;E9PRJ3;K4DIA7;E9PMR4	CD151_HUMAN	CD151	CD151 antigen	0.00938851	0.679207
P04798	E7EMT5;P04798	CP1A1_HUMAN	CYP1A1	Cytochrome P450 1A1	0.513632	0.943917
Q13043	Q13043;Q13188;A0A087WVN8;A0A087WZ06;F5H5B4;A0A8V8TLK1;A0A8V8TM18;E5RFQ9;Q8NBU1	STK4_HUMAN	STK4	Serine/threonine-protein kinase 4	0.0112924	0.680857
P83916	P83916;B5MD17;J3KS05	CBX1_HUMAN	CBX1	Chromobox protein homolog 1	0.0335638	0.681235
P04844	P04844;A0A994J5J1	RPN2_HUMAN	RPN2	Dolichyl-diphosphooligosaccharide--protein glycosyltransferase subunit 2	0.156564	0.873837
P04899	P04899	GNAI2_HUMAN	GNAI2	Guanine nucleotide-binding protein G(i) subunit alpha-2	0.491265	0.836546
P04004	P04004	VTNC_HUMAN	VTN	Vitronectin	0.010704	0.681598
P04920	P04920	B3A2_HUMAN	SLC4A2	Anion exchange protein 2	0.442239	1.40404
P05023	P05023	AT1A1_HUMAN	ATP1A1	Sodium/potassium-transporting ATPase subunit alpha-1	0.207808	0.909653
O75976	O75976	CBPD_HUMAN	CPD	Carboxypeptidase D	0.00212401	0.68409
P05067	E9PG40;P05067;A0A0A0MRG2;H7C0V9;H7C2L2	A4_HUMAN	APP	Amyloid-beta precursor protein	0.0963193	0.53239
Q9BZE1	Q9BZE1;S4R369	RM37_HUMAN	MRPL37	Large ribosomal subunit protein mL37	0.00900326	0.684901
P05114	P05114;A0A494C035;F2Z2W6;F2Z2Y5;H7BXJ5	HMGN1_HUMAN	HMGN1	Non-histone chromosomal protein HMG-14	0.334099	1.159
Q96PC3	Q96PC3;B8ZZZ1;A0A8V8TN69;A0A8V8TNP8;A0A8V8TPK7;A0A8V8TPZ3;F8W8K9;G5E966	AP1S3_HUMAN	AP1S3	AP-1 complex subunit sigma-3	0.00198913	0.685606
P05155	P05155;A0A087WUD9;A0A7I2V2D2;A0A7I2V5R3;H9KV48;E9PGN7	IC1_HUMAN	SERPING1	Plasma protease C1 inhibitor	0.166011	0.488213
P05156	P05156;E7ETH0;G3XAM2	CFAI_HUMAN	CFI	Complement factor I	0.111739	0.424253
Q9H1K1	Q9H1K1;B3KQ30;B4DNC9;F5H5N2	ISCU_HUMAN	ISCU	Iron-sulfur cluster assembly enzyme ISCU	0.0457542	0.685682
Q9HB40	Q9HB40	RISC_HUMAN	SCPEP1	Retinoid-inducible serine carboxypeptidase	0.0323243	0.685926
P05166	P05166;C9JQS9;E7ETT1;E7ETT4;E7EUY3;E7EX59;E9PDR0;E9PEC3;F8WBI9	PCCB_HUMAN	PCCB	Propionyl-CoA carboxylase beta chain, mitochondrial	0.0663497	0.722923
P05187	P05187;P09923	PPB1_HUMAN	ALPP	Alkaline phosphatase, placental type	0.906269	0.99787
P05198	P05198;G3V4T5;H0YJS4	IF2A_HUMAN	EIF2S1	Eukaryotic translation initiation factor 2 subunit 1	0.917512	1.00851
P05204	P05204;O00479	HMGN2_HUMAN	HMGN2	Non-histone chromosomal protein HMG-17	0.304043	1.33168
P05362	P05362	ICAM1_HUMAN	ICAM1	Intercellular adhesion molecule 1	0.761283	1.04757
P05386	P05386	RLA1_HUMAN	RPLP1	Large ribosomal subunit protein P1	0.370306	1.11811
P05387	P05387	RLA2_HUMAN	RPLP2	Large ribosomal subunit protein P2	0.602298	0.959855
P05388	P05388;F8VWS0;F8VW21;F8VZS0;F8W1K8	RLA0_HUMAN	RPLP0	Large ribosomal subunit protein uL10	0.432401	1.04404
P05412	P05412	JUN_HUMAN	JUN	Transcription factor Jun	0.0738859	2.10275
P08183	P08183	MDR1_HUMAN	ABCB1	ATP-dependent translocase ABCB1	0.00548085	0.686108
Q9UKS6	Q9UKS6;A0A0C4DGG1;H0YDM6	PACN3_HUMAN	PACSIN3	Protein kinase C and casein kinase substrate in neurons protein 3	0.0291925	0.686717
P05455	P05455	LA_HUMAN	SSB	Lupus La protein	0.369408	1.06828
P16422	P16422;B5MCA4	EPCAM_HUMAN	EPCAM	Epithelial cell adhesion molecule	0.01621	0.687138
P31947	P31947	1433S_HUMAN	SFN	14-3-3 protein sigma	0.0258597	0.687753
Q9BY42	Q9BY42;A0A0A0MQR2;A2A2L5	RTF2_HUMAN	RTF2	Replication termination factor 2	0.018351	0.69021
P62942	P62942;A0A7I2V3S6;A0A087WZM5;F6T7Q3	FKB1A_HUMAN	FKBP1A	Peptidyl-prolyl cis-trans isomerase FKBP1A	0.0201461	0.691153
P05787	P05787	K2C8_HUMAN	KRT8	Keratin, type II cytoskeletal 8	0.055756	0.727
Q8TDD5	Q8TDD5;B1ANB7;S4R386	MCLN3_HUMAN	MCOLN3	Mucolipin-3	0.0341287	0.692351
P06280	P06280;A0A3B3IRU3;A0A3B3IUC4;A0A669KAY7;A0A669KB83;A0A6Q8PFA9;A0A6Q8PGG0;A0A6Q8PHD1;A0A6Q8PHM8;V9GYN5	AGAL_HUMAN	GLA	Alpha-galactosidase A	0.967923	1.3383
P06396	P06396;A0A0A0MS51;A0A0A0MT01;A0A8V8TND7	GELS_HUMAN	GSN	Gelsolin	0.147097	0.736044
P06400	P06400;A0A3B3IS71	RB_HUMAN	RB1	Retinoblastoma-associated protein	0.905191	0.945725
P06454	P06454;B8ZZQ6	PTMA_HUMAN	PTMA	Prothymosin alpha	0.477553	0.918767
Q9NSE4	Q9NSE4	SYIM_HUMAN	IARS2	Isoleucine--tRNA ligase, mitochondrial	0.000616358	0.694109
P06576	P06576;H0YH81;F8W079	ATPB_HUMAN	ATP5F1B	ATP synthase subunit beta, mitochondrial	0.769363	1.00939
P06703	P06703;R4GN98	S10A6_HUMAN	S100A6	Protein S100-A6	0.414842	0.734821
P06730	P06730;D6RBW1;H0Y8J7	IF4E_HUMAN	EIF4E	Eukaryotic translation initiation factor 4E	0.266829	1.08303
Q16537	Q16537	2A5E_HUMAN	PPP2R5E	Serine/threonine-protein phosphatase 2A 56 kDa regulatory subunit epsilon isoform	0.0399156	0.694541
P06737	P06737;P11216;P11217;E9PK47	PYGL_HUMAN	PYGL	Glycogen phosphorylase, liver form	0.465684	1.03382
P06744	P06744;A0A0J9YXP8;A0A0J9YYH3;A0A2U3TZU2;K7EQ48;A0A0J9YX90;A0A2R8Y6C7;K7ENA0;K7EPY4	G6PI_HUMAN	GPI	Glucose-6-phosphate isomerase	0.118183	0.950014
P06748	P06748;A0A7I2V5J8;A0A7I2V5S2;A0A7I2YQC0;E5RI98;A0A7I2V2X9;A0A7I2V3G5;A0A7I2V3U2;A0A7I2V433;A0A7I2V4G8;A0A7I2V579	NPM_HUMAN	NPM1	Nucleophosmin	0.124948	0.902801
P11717	P11717	MPRI_HUMAN	IGF2R	Cation-independent mannose-6-phosphate receptor	0.00285276	0.695546
P06756	P06756;A0A8V8TKF7;A0A8V8TKG0;A0A8V8TKI2;A0A8V8TKT8;A0A8V8TKU8;A0A8V8TLN8;A0A8V8TLW4;A0A8V8TLW9	ITAV_HUMAN	ITGAV	Integrin alpha-V	0.0787896	0.516212
P06865	P06865;H3BP20;H3BS10;A0A804HIC8;A0A804HIQ5;A0A804HIU3;A0A804HKX5;A0A804HLJ5;H3BTD4;H3BU85	HEXA_HUMAN	HEXA	Beta-hexosaminidase subunit alpha	0.239148	1.27935
P07099	P07099	HYEP_HUMAN	EPHX1	Epoxide hydrolase 1	0.0663347	1.23262
P07108	P07108;B8ZWD1	ACBP_HUMAN	DBI	Acyl-CoA-binding protein	0.073985	0.816119
Q99471	Q99471;H3BPF6;A0A0D9SFR8;F8VNW6;H3BMQ1	PFD5_HUMAN	PFDN5	Prefoldin subunit 5	0.00362652	0.69643
P07195	P00338;P07195;P07864;Q6ZMR3;A0A3B3IS95;A0A5F9ZHM4;A8MW50;F5H155;F5H245;F5H5G7;G3XAP5	LDHB_HUMAN	LDHB	L-lactate dehydrogenase B chain	0.939947	0.995957
O95714	O95714;A0A0J9YVP0;A0A3B3IRP6	HERC2_HUMAN	HERC2	E3 ubiquitin-protein ligase HERC2	0.0479523	0.698432
Q7Z406	Q7Z406	MYH14_HUMAN	MYH14	Myosin-14	0.00197272	0.699189
P07199	P07199	CENPB_HUMAN	CENPB	Major centromere autoantigen B	0.119931	1.74651
P07203	P07203;A0A2R8Y6B6;A0A994J430;A0A994J4L4;A0A994J702;A0A994J707	GPX1_HUMAN	GPX1	Glutathione peroxidase 1	0.243591	0.832167
P07225	P07225;A0A0S2Z4L3;A0A3B3IRK9;G5E9F8;A0A3B3ISJ1	PROS_HUMAN	PROS1	Vitamin K-dependent protein S	0.335035	0.487794
Q8NFQ8	Q8NFQ8	TOIP2_HUMAN	TOR1AIP2	Torsin-1A-interacting protein 2	0.00212582	0.700058
P07305	P07305	H10_HUMAN	H1-0	Histone H1.0	0.0579903	18.6471
P07311	P07311;G3V2U7;G3V3F8;G3V597	ACYP1_HUMAN	ACYP1	Acylphosphatase-1	0.78675	1.01287
Q9NQG5	Q9NQG5;A0A087X2D2;A2A2M0	RPR1B_HUMAN	RPRD1B	Regulation of nuclear pre-mRNA domain-containing protein 1B	0.00796435	0.7007
P07355	A6NMY6;P07355;H0YL33;H0YM50;H0YMD0;H0YMU9;H0YMW4;H0YN28;H0YN42;H0YNP5	ANXA2_HUMAN	ANXA2	Annexin A2	0.106824	0.795462
P07384	P07384;E9PIA9;E9PJA6;E9PJJ3;E9PLC9;E9PLX0;E9PMC6;E9PQB3;E9PRM1;E9PSA6	CAN1_HUMAN	CAPN1	Calpain-1 catalytic subunit	0.0800939	0.934304
P07437	P04350;P07437;P68371;Q5JP53;Q5ST81	TBB5_HUMAN	TUBB	Tubulin beta chain	0.215747	0.934532
Q13162	Q13162;A6NG45	PRDX4_HUMAN	PRDX4	Peroxiredoxin-4	0.00400073	0.700779
P07686	P07686	HEXB_HUMAN	HEXB	Beta-hexosaminidase subunit beta	0.363339	1.09762
Q96RT1	Q96RT1;H0YA04;A0A8V8TML0;A0A8V8TML4;A0A8V8TML6;A0A8V8TN18;A0A8V8TN23;A0A8V8TP04;A0A8V8TP09;A0A8V8TPC7;A0A8V8TPD2	ERBIN_HUMAN	ERBIN	Erbin	0.00381868	0.701698
P07741	P07741;H3BQZ9	APT_HUMAN	APRT	Adenine phosphoribosyltransferase	0.772844	0.981429
P07814	P07814	SYEP_HUMAN	EPRS1	Bifunctional glutamate/proline--tRNA ligase	0.866466	0.985168
P07858	P07858;A0A7I2V4Z9;A0A7I2YQK9;E9PHZ5;E9PSG5;A0A7I2V367;A0A7I2V440;A0A7I2V668;R4GMQ5	CATB_HUMAN	CTSB	Cathepsin B	0.221592	0.844007
P07900	P07900	HS90A_HUMAN	HSP90AA1	Heat shock protein HSP 90-alpha	0.441196	0.931344
Q5VW32	Q5VW32;F5GXQ0;Q5VW33	BROX_HUMAN	BROX	BRO1 domain-containing protein BROX	0.0174654	0.702157
P07919	P07919	QCR6_HUMAN	UQCRH	Cytochrome b-c1 complex subunit 6, mitochondrial	0.115028	1.30269
Q14914	F2Z3J9;Q14914	PTGR1_HUMAN	PTGR1	Prostaglandin reductase 1	0.0104524	0.702563
P07947	P07947;J3QRU1	YES_HUMAN	YES1	Tyrosine-protein kinase Yes	0.397027	1.11962
P07948	P07948	LYN_HUMAN	LYN	Tyrosine-protein kinase Lyn	0.789158	0.920459
P07954	P07954;A0A804HI24;A0A804HKE6	FUMH_HUMAN	FH	Fumarate hydratase, mitochondrial	0.693306	0.970275
P07996	P07996	TSP1_HUMAN	THBS1	Thrombospondin-1	0.124459	0.649599
Q96HV5	Q96HV5;F8WDE2;H7BXL1	TM41A_HUMAN	TMEM41A	Transmembrane protein 41A	0.0408697	0.703664
P08123	P08123	CO1A2_HUMAN	COL1A2	Collagen alpha-2(I) chain	0.193642	0.674733
P53701	P53701	CCHL_HUMAN	HCCS	Holocytochrome c-type synthase	0.0337656	0.704819
P08134	P08134;E9PQH6;Q5JR08	RHOC_HUMAN	RHOC	Rho-related GTP-binding protein RhoC	0.354798	0.864191
P08174	P08174;A0A8Q3SI51;A0A8Q3SI94;A0A8Q3WKT6;A0A8Q3WLV2;B1AP13;B1AP15;H3BLV0	DAF_HUMAN	CD55	Complement decay-accelerating factor	0.274061	1.21441
P48163	P48163	MAOX_HUMAN	ME1	NADP-dependent malic enzyme	8.50323e-05	0.706649
P05783	P05783;F8VZY9	K1C18_HUMAN	KRT18	Keratin, type I cytoskeletal 18	0.026344	0.707622
P08237	P08237;P17858;A0A2R8Y891	PFKAM_HUMAN	PFKM	ATP-dependent 6-phosphofructokinase, muscle type	0.0509876	1.11341
P08238	P07900;P08238;Q14568;Q58FF8	HS90B_HUMAN	HSP90AB1	Heat shock protein HSP 90-beta	0.151601	0.932351
P08240	P08240	SRPRA_HUMAN	SRPRA	Signal recognition particle receptor subunit alpha	0.0899116	1.26512
P08243	P08243	ASNS_HUMAN	ASNS	Asparagine synthetase [glutamine-hydrolyzing]	0.477282	0.95077
P08254	P08254	MMP3_HUMAN	MMP3	Stromelysin-1	0.118901	1.43613
O60493	O60493	SNX3_HUMAN	SNX3	Sorting nexin-3	0.00122868	0.708268
Q8IWV8	Q8IWV8	UBR2_HUMAN	UBR2	E3 ubiquitin-protein ligase UBR2	0.0450643	0.709087
P08559	P08559;P29803;Q5JPU2	ODPA_HUMAN	PDHA1	Pyruvate dehydrogenase E1 component subunit alpha, somatic form, mitochondrial	0.182946	1.09359
P08574	P08574	CY1_HUMAN	CYC1	Cytochrome c1, heme protein, mitochondrial	0.915942	0.99727
Q8NBJ4	Q8NBJ4	GOLM1_HUMAN	GOLM1	Golgi membrane protein 1	0.00215963	0.71215
P08590	P05976;P08590	MYL3_HUMAN	MYL3	Myosin light chain 3	0.305044	1.55614
P08621	P08621	RU17_HUMAN	SNRNP70	U1 small nuclear ribonucleoprotein 70 kDa	0.21118	1.0585
Q6UX53	Q6UX53	TMT1B_HUMAN	TMT1B	Thiol S-methyltransferase TMT1B	0.00928408	0.713874
Q8WTS6	Q8WTS6;D6RJA0	SETD7_HUMAN	SETD7	Histone-lysine N-methyltransferase SETD7	0.0491591	0.714284
P08708	P08708;A0A075B716;H0YN88;H3BNC9;H0YN73	RS17_HUMAN	RPS17	Small ribosomal subunit protein eS17	0.677023	1.02149
P08727	P02533;P08727;P08779;P19012;Q04695;A8MT21;C9JM50;C9JTG5;K7EMS3;K7EPJ9	K1C19_HUMAN	KRT19	Keratin, type I cytoskeletal 19	0.0840378	0.773479
P08754	P04899;P08754;P09471;P63096;A0A1W2PP38;A0A3B3ITM0;H3BTM2	GNAI3_HUMAN	GNAI3	Guanine nucleotide-binding protein G(i) subunit alpha-3	0.462521	0.922348
P08758	P08758;D6RBE9;D6RBL5	ANXA5_HUMAN	ANXA5	Annexin A5	0.202931	1.12766
P08865	P08865;A0A0C4DG17;A0A8I5KQE6;A0A8V8TLA4;A0A8V8TMP3;A0A8V8TMX1;C9J9K3	RSSA_HUMAN	RPSA	Small ribosomal subunit protein uS2	0.326929	0.9604
P08962	P08962;F8VWK8;F8W022;F8VNT9;F8VV56	CD63_HUMAN	CD63	CD63 antigen	0.557703	1.07945
P09001	P09001;E7ETU7;E9PF06;H0Y9G6	RM03_HUMAN	MRPL3	Large ribosomal subunit protein uL3m	0.846409	1.17257
P09012	P09012;M0QXK2;M0R221;M0R2B8;M0QZG7;M0R268	SNRPA_HUMAN	SNRPA	U1 small nuclear ribonucleoprotein A	0.118372	1.15401
P09104	P09104;F5H0C8	ENOG_HUMAN	ENO2	Gamma-enolase	0.0963658	1.23903
P09110	P09110;C9JDE9;H0Y4D4;H7C131	THIK_HUMAN	ACAA1	3-ketoacyl-CoA thiolase, peroxisomal	0.278686	1.22721
Q92783	Q92783	STAM1_HUMAN	STAM	Signal transducing adapter molecule 1	0.0327754	0.714519
P60510	P60510;H3BTA2;H3BV22	PP4C_HUMAN	PPP4C	Serine/threonine-protein phosphatase 4 catalytic subunit	0.0138168	0.715411
P09234	P09234;A0A0A0MRR7	RU1C_HUMAN	SNRPC	U1 small nuclear ribonucleoprotein C	0.0597971	1.24764
Q03154	Q03154;A0A1B0GU86;A0A1B0GV31;A0A1B0GVA5;A0A1B0GW23;C9JMV9	ACY1_HUMAN	ACY1	Aminoacylase-1	0.00395758	0.717187
P09417	P09417;B7Z415;D6RGG7;D6RHJ7	DHPR_HUMAN	QDPR	Dihydropteridine reductase	0.918048	0.994503
P09429	P09429;B2RPK0;Q5T7C4	HMGB1_HUMAN	HMGB1	High mobility group protein B1	0.213741	0.89232
P09455	P09455;A0A0A0MTB9;H0YAK8	RET1_HUMAN	RBP1	Retinol-binding protein 1	0.156471	1.2016
P09493	P09493;A0A0S2Z4G6;A0A494C0V8;B7Z596;F5H7S3;H0YK48;H0YKJ4;H0YL42;H7BYY1;Q6ZN40;A0A494BZZ2;A0A994J554	TPM1_HUMAN	TPM1	Tropomyosin alpha-1 chain	0.466905	1.06629
P09496	P09496;F8WF69	CLCA_HUMAN	CLTA	Clathrin light chain A	0.944595	0.99754
Q08623	Q08623	HDHD1_HUMAN	PUDP	Pseudouridine-5'-phosphatase	0.0217828	0.717372
P09525	P09525;Q6P452	ANXA4_HUMAN	ANXA4	Annexin A4	0.0648917	0.659645
P09543	P09543	CN37_HUMAN	CNP	2',3'-cyclic-nucleotide 3'-phosphodiesterase	0.172301	0.862922
P09622	P09622;E9PEX6	DLDH_HUMAN	DLD	Dihydrolipoyl dehydrogenase, mitochondrial	0.0665124	0.929288
P53999	P53999;D6R970;D6RC37	TCP4_HUMAN	SUB1	Activated RNA polymerase II transcriptional coactivator p15	0.0362187	0.717595
P09661	P09661;H0YKK0	RU2A_HUMAN	SNRPA1	U2 small nuclear ribonucleoprotein A'	0.0809456	1.15692
P09669	P09669	COX6C_HUMAN	COX6C	Cytochrome c oxidase subunit 6C	0.529862	0.945428
Q9H488	Q9H488	OFUT1_HUMAN	POFUT1	GDP-fucose protein O-fucosyltransferase 1	0.00633982	0.717805
Q16822	Q16822;H0YM31;H0YML5	PCKGM_HUMAN	PCK2	Phosphoenolpyruvate carboxykinase [GTP], mitochondrial	0.00359087	0.717916
P09923	P09923	PPBI_HUMAN	ALPI	Intestinal-type alkaline phosphatase	0.982448	1.08459
P09936	P09936;D6R956;D6R974;D6RE83	UCHL1_HUMAN	UCHL1	Ubiquitin carboxyl-terminal hydrolase isozyme L1	0.903164	0.990583
P30043	P30043;A0A2R8YEP4	BLVRB_HUMAN	BLVRB	Flavin reductase (NADPH)	0.0181458	0.718029
P09972	P09972;A8MVZ9	ALDOC_HUMAN	ALDOC	Fructose-bisphosphate aldolase C	0.224787	0.865371
P0C0L4	P0C0L4;P0C0L5;A0A0G2JL54;F5GXS0;A0A0G2JPR0;A0A140TA29;A0A140TA32;A0A140TA44;A0A140TA49	CO4A_HUMAN	C4A	Complement C4-A	0.185694	0.669304
P0C0S5;Q71UI9	P0C0S5;Q71UI9;A0A494C189;C9J0D1;C9J386	H2AV_HUMAN;H2AZ_HUMAN	H2AZ1;H2AZ2	Histone H2A.Z	0.40717	0.896292
P0CG29;P0CG30	P0CG30;P0CG29;Q6ICJ4	GST2_HUMAN;GSTT2_HUMAN	GSTT2;GSTT2B	Glutathione S-transferase theta-2	0.165707	0.773086
P0CG38;P0CG39	A5A3E0;Q6S8J3;P0CG38;P0CG39	POTEI_HUMAN;POTEJ_HUMAN	POTEI;POTEJ	POTE ankyrin domain family member I	0.515101	0.892884
P0CG40	P0CG40	SP9_HUMAN	SP9	Transcription factor Sp9	0.328308	1.52784
P0DJD0;P0DJD1	P0DJD0;P0DJD1;A0A286YES2;F8VYC4	RGPD1_HUMAN;RGPD2_HUMAN	RGPD1;RGPD2	RANBP2-like and GRIP domain-containing protein 1	0.898913	0.887908
P0DMM9;P0DMN0	P0DMM9;P0DMN0;P50225;P50226;A0A0A6YYL2;H3BPL6;H3BQX5;H3BRY5	ST1A3_HUMAN;ST1A4_HUMAN	SULT1A3;SULT1A4	Sulfotransferase 1A3	0.313429	0.836287
P0DMV8;P0DMV9	P0DMV8;P0DMV9;P34931;A0A0G2JIW1;Q53FA3;V9GZ37	HS71A_HUMAN;HS71B_HUMAN	HSPA1A;HSPA1B	Heat shock 70 kDa protein 1A	0.722369	1.02739
Q7Z5L9	Q7Z5L9	I2BP2_HUMAN	IRF2BP2	Interferon regulatory factor 2-binding protein 2	0.000404474	0.719901
P0DPB6	P0DPB6;A0A0R4J2F3	RPAC2_HUMAN	POLR1D	DNA-directed RNA polymerases I and III subunit RPAC2	0.748909	0.94803
P10109	P10109	ADX_HUMAN	FDX1	Adrenodoxin, mitochondrial	0.915864	1.0034
P10155	P10155	RO60_HUMAN	RO60	RNA-binding protein RO60	0.0671664	1.17162
P10244	P10244	MYBB_HUMAN	MYBL2	Myb-related protein B	0.176211	0.65102
P10253	P10253	LYAG_HUMAN	GAA	Lysosomal alpha-glucosidase	0.801544	1.02759
P53582	P53582;H0Y955	MAP11_HUMAN	METAP1	Methionine aminopeptidase 1	0.0035675	0.720601
P10398	P10398	ARAF_HUMAN	ARAF	Serine/threonine-protein kinase A-Raf	0.307031	1.16988
Q5T2W1	Q5T2W1;A8MUH7;A0A0C4DG67	NHRF3_HUMAN	PDZK1	Na(+)/H(+) exchange regulatory cofactor NHE-RF3	0.00420556	0.723353
P10515	P10515;A0A7P0T997;A0A7P0TA47;A0A7P0TAG1;A0A7P0TAX2;A0A7P0TBE2;A0A7P0TBK2;A0A7P0Z4G4;E9PEJ4;H0YDD4	ODP2_HUMAN	DLAT	Dihydrolipoyllysine-residue acetyltransferase component of pyruvate dehydrogenase complex, mitochondrial	0.312358	1.04988
P10586	P10586;H0Y380;H0Y4H1;H0Y6Z7;H0Y7Z9	PTPRF_HUMAN	PTPRF	Receptor-type tyrosine-protein phosphatase F	0.119796	1.3298
P10599	P10599	THIO_HUMAN	TXN	Thioredoxin	0.211749	1.14749
Q9Y365	Q9Y365;F5GWK5;F5GY11;F5H0V7;F5H1Z6;F5H8G1;F5H8H3;H0YFF3;H0YGA9;H0YH17	STA10_HUMAN	STARD10	START domain-containing protein 10	0.036698	0.725495
P10619	P10619;A0A7I2V4K5;X6R5C5;X6R8A1	PPGB_HUMAN	CTSA	Lysosomal protective protein	0.0582613	0.552138
P10620	P10620;F5H6X2;F5H7F6	MGST1_HUMAN	MGST1	Microsomal glutathione S-transferase 1	0.770969	1.0289
P50135	P50135	HNMT_HUMAN	HNMT	Histamine N-methyltransferase	0.0403365	0.726143
P10643	P10643;A0A8Q3SIM0	CO7_HUMAN	C7	Complement component C7	0.874397	0.901601
P10644	P10644;K7EM13;K7EPB2	KAP0_HUMAN	PRKAR1A	cAMP-dependent protein kinase type I-alpha regulatory subunit	0.407489	0.927163
P10768	P10768;U3KQT1	ESTD_HUMAN	ESD	S-formylglutathione hydrolase	0.235292	0.900052
Q9HD26	Q9HD26;F5H1Y4	GOPC_HUMAN	GOPC	Golgi-associated PDZ and coiled-coil motif-containing protein	0.0231695	0.726987
P11021	P11021;A0A7P0TAI0	BIP_HUMAN	HSPA5	Endoplasmic reticulum chaperone BiP	0.690095	1.018
Q14061	Q14061;C9J8T6	COX17_HUMAN	COX17	Cytochrome c oxidase copper chaperone	0.00865242	0.729205
P11117	P11117;A0A5F9ZHR7;B7Z7D2;E9PQY3	PPAL_HUMAN	ACP2	Lysosomal acid phosphatase	0.201466	1.70464
P31350	P31350;A0A286YFD6	RIR2_HUMAN	RRM2	Ribonucleoside-diphosphate reductase subunit M2	0.0201578	0.729734
P11166	P11166;A0A6Q8PFI8	GTR1_HUMAN	SLC2A1	Solute carrier family 2, facilitated glucose transporter member 1	0.200045	0.669949
P11169	P11169;Q8TDB8	GTR3_HUMAN	SLC2A3	Solute carrier family 2, facilitated glucose transporter member 3	0.678716	0.901871
P11171	P11171;A0A2U3TZH6;A0A2R8Y7Y3;A0A2R8YD30;A0A3B3ITP0	EPB41_HUMAN	EPB41	Protein 4.1	0.90747	0.990506
P11172	P11172;E9PFD2	UMPS_HUMAN	UMPS	Uridine 5'-monophosphate synthase	0.205171	0.892067
P11177	P11177;C9J634;F8WF02	ODPB_HUMAN	PDHB	Pyruvate dehydrogenase E1 component subunit beta, mitochondrial	0.31365	1.08783
P11182	P11182;A0A7P0Z494;A0A7P0T9W1	ODB2_HUMAN	DBT	Lipoamide acyltransferase component of branched-chain alpha-keto acid dehydrogenase complex, mitochondrial	0.631095	0.967266
P11216	P11216;P11217	PYGB_HUMAN	PYGB	Glycogen phosphorylase, brain form	0.774655	0.982785
P11233	P11233;H7C3P7	RALA_HUMAN	RALA	Ras-related protein Ral-A	0.883503	1.01307
Q2TB90	Q2TB90	HKDC1_HUMAN	HKDC1	Hexokinase HKDC1	0.0385801	0.73036
P11274	P11274	BCR_HUMAN	BCR	Breakpoint cluster region protein	0.368986	0.777272
P11279	P11279	LAMP1_HUMAN	LAMP1	Lysosome-associated membrane glycoprotein 1	0.130415	1.23294
P11310	P11310;Q5T4U5;A0A7P0T8G6;A0A7P0TB51;A0A7P0TB55;F6YB23;H0YDT5	ACADM_HUMAN	ACADM	Medium-chain specific acyl-CoA dehydrogenase, mitochondrial	0.188205	1.11541
P15104	P15104;A0A2R8YDT1	GLNA_HUMAN	GLUL	Glutamine synthetase	0.041985	0.730677
Q86XI2	Q86XI2;H0Y6U5	CNDG2_HUMAN	NCAPG2	Condensin-2 complex subunit G2	0.0309113	0.731008
P11413	P11413;E7EUI8;A0A8Q3SJB9;A0A8Q3WL95	G6PD_HUMAN	G6PD	Glucose-6-phosphate 1-dehydrogenase	0.0730644	1.08457
P11441	P11441;Q5HY81	UBL4A_HUMAN	UBL4A	Ubiquitin-like protein 4A	0.966015	0.988103
P11498	P11498;E9PRE7;A0A494C016;A0A494C0T2;A0A494C101	PYC_HUMAN	PC	Pyruvate carboxylase, mitochondrial	0.306116	0.943085
P11509;P20853	P11509;P20853;Q16696;F8W816	CP2A6_HUMAN;CP2A7_HUMAN	CYP2A6;CYP2A7	Cytochrome P450 2A6	0.554514	1.07164
P11532	A0A075B6G3;P11532;A0A5H1ZRP8	DMD_HUMAN	DMD	Dystrophin	0.395652	1.68946
P11586	P11586;A0A8V8TKR5;A0A8V8TKS0;A0A8V8TKT4;A0A8V8TL50;A0A8V8TMA4;F5H2F4;V9GYY3;V9GZ78;A0A494C1T2;A0A8V8TMA9	C1TC_HUMAN	MTHFD1	C-1-tetrahydrofolate synthase, cytoplasmic	0.761317	0.99024
Q8WW59	Q8WW59	SPRY4_HUMAN	SPRYD4	SPRY domain-containing protein 4	0.0442069	0.731357
P11766	P11766	ADHX_HUMAN	ADH5	Alcohol dehydrogenase class-3	0.234117	0.90204
P11802	P11802;F8VTV8;F8VWX7;F8VYH9;F8VYY1;F8W1L8;Q96BE9	CDK4_HUMAN	CDK4	Cyclin-dependent kinase 4	0.963565	0.99729
P11908	P11908;A6NMS2;D3YTJ7	PRPS2_HUMAN	PRPS2	Ribose-phosphate pyrophosphokinase 2	0.185839	0.831498
P11940	P11940;Q4VXU2;A0A087WTT1;A0A6Q8JFT6;A0A7I2V4N4;A0A7I2YQ88;A0A7I2YQE4;E7EQV3;E7ERJ7;H0YAR2;A0A6I8PLA1;A0A6I8PS38;H0YAP2	PABP1_HUMAN	PABPC1	Polyadenylate-binding protein 1	0.856087	1.00892
Q8NBT2	Q8NBT2;A0A0A0MSN0;K7EJH0;K7EJV2;K7EMX1;K7ESQ2;K7ERQ7	SPC24_HUMAN	SPC24	Kinetochore protein Spc24	0.0481665	0.731424
P12081	P12081;P49590;A0A2R8Y3N3;A0A2R8Y5P7;A0A2R8Y6I1;A0A6Q8PF07;A0A6Q8PF47;A0A6Q8PFF2;A0A6Q8PHA5;E7ETE2;A0A2R8Y4X6;A0A2R8Y5E8;A0A6Q8PFG9;A0A6Q8PFN6;D6RJE6	HARS1_HUMAN	HARS1	Histidine--tRNA ligase, cytoplasmic	0.867947	1.0052
P12109	P12109;A0A087X0S5;A0A804HJ28	CO6A1_HUMAN	COL6A1	Collagen alpha-1(VI) chain	0.0592116	0.587408
P12235	P12235;V9GYG0	ADT1_HUMAN	SLC25A4	ADP/ATP translocase 1	0.883502	1.00753
P12236	P12236	ADT3_HUMAN	SLC25A6	ADP/ATP translocase 3	0.476258	1.07215
Q14258	Q14258;A0A3B3IUA7	TRI25_HUMAN	TRIM25	E3 ubiquitin/ISG15 ligase TRIM25	0.0287336	0.733406
P12268	P12268;A0A7I2V2T3;A0A7I2YQK5;A0A994J749;E7ETK5;H0Y4R1	IMDH2_HUMAN	IMPDH2	Inosine-5'-monophosphate dehydrogenase 2	0.300478	1.07673
Q16643	Q16643;D6R9W4;D6RCR4;D6RFI1	DREB_HUMAN	DBN1	Drebrin	0.000292153	0.733969
O00499	O00499	BIN1_HUMAN	BIN1	Myc box-dependent-interacting protein 1	0.0418341	0.735372
P12429	P12429;D6RA82;D6RFJ9	ANXA3_HUMAN	ANXA3	Annexin A3	0.242128	0.885201
P12532	P12532;C9JSQ1;F8WCN3	KCRU_HUMAN	CKMT1A	Creatine kinase U-type, mitochondrial	0.0521713	1.32914
P12694	P12694;F5H5P2	ODBA_HUMAN	BCKDHA	2-oxoisovalerate dehydrogenase subunit alpha, mitochondrial	0.0564591	1.236
P12814	P12814;A0A7I2V4Y4;A0A804HII9;A0A804HIN7;A0A804HJU8;A0A804HK61;A0A804HKE2;A0A804HL31;A0A804HLD0;A0A804HLF4;H9KV75	ACTN1_HUMAN	ACTN1	Alpha-actinin-1	0.0738306	0.955765
P12830	P12830;H3BNC6;H3BVI7	CADH1_HUMAN	CDH1	Cadherin-1	0.0666796	1.59718
P12931	P06241;P07947;P12931;J3QRU1	SRC_HUMAN	SRC	Proto-oncogene tyrosine-protein kinase Src	0.123378	0.869751
P31949	P31949	S10AB_HUMAN	S100A11	Protein S100-A11	0.0387106	0.735949
P00367	P00367;P49448;A0A804HJD7;A0A804HKE0;A0A804HJZ0	DHE3_HUMAN	GLUD1	Glutamate dehydrogenase 1, mitochondrial	0.00995102	0.737295
P13010	P13010	XRCC5_HUMAN	XRCC5	X-ray repair cross-complementing protein 5	0.336774	1.07317
P13051	P13051	UNG_HUMAN	UNG	Uracil-DNA glycosylase	0.544441	0.807945
P13073	P13073	COX41_HUMAN	COX4I1	Cytochrome c oxidase subunit 4 isoform 1, mitochondrial	0.122135	0.888932
P13284	P13284	GILT_HUMAN	IFI30	Gamma-interferon-inducible lysosomal thiol reductase	0.782534	1.07061
P13473	P13473;H0YCG2;A0A9L9PXQ4	LAMP2_HUMAN	LAMP2	Lysosome-associated membrane glycoprotein 2	0.282505	0.809493
P13489	P13489;E9PIK5;E9PIM9;E9PLZ3;E9PMJ3;E9PMA9;E9PMI1;E9PR82	RINI_HUMAN	RNH1	Ribonuclease inhibitor	0.241122	1.05378
Q13867	Q13867;K7ESE8	BLMH_HUMAN	BLMH	Bleomycin hydrolase	0.0216595	0.738933
P13639	P13639	EF2_HUMAN	EEF2	Elongation factor 2	0.302636	0.937159
P13645	P02533;P08779;P13645;Q7Z3Y7;Q7Z3Y8;Q7Z3Y9;Q7Z3Z0;A0A1B0GVI3	K1C10_HUMAN	KRT10	Keratin, type I cytoskeletal 10	0.258752	0.652329
P13646;P19012	P13646;P19012;K7ERE3;K7EQH6	K1C13_HUMAN;K1C15_HUMAN	KRT13;KRT15	Keratin, type I cytoskeletal 13	0.896753	1.05687
P13667	P13667;A0A499FI48;C9JMN9	PDIA4_HUMAN	PDIA4	Protein disulfide-isomerase A4	0.436802	0.964993
P13674	P13674	P4HA1_HUMAN	P4HA1	Prolyl 4-hydroxylase subunit alpha-1	0.87983	0.993054
P13693	P13693;A0A0B4J2C3;E9PJF7;J3KPG2;Q56UQ5;Q5W0H4	TCTP_HUMAN	TPT1	Translationally-controlled tumor protein	0.0557667	0.89224
P13796	P13796	PLSL_HUMAN	LCP1	Plastin-2	0.416878	0.960777
O75874	O75874	IDHC_HUMAN	IDH1	Isocitrate dehydrogenase [NADP] cytoplasmic	0.0209017	0.739477
P13798	P13798;C9JIF9;H0YFE5;H7C1U0	ACPH_HUMAN	APEH	Acylamino-acid-releasing enzyme	0.189404	0.93563
P13804	P13804;A0A0S2Z3M4;A0A8I5KT03;A0A8I5KUR2;A0A8I5KVL5;A0A8I5KYH4;A0A8I5KYP7;H0YK49;H0YLU7;H0YL83	ETFA_HUMAN	ETFA	Electron transfer flavoprotein subunit alpha, mitochondrial	0.0876436	0.892283
P13807	P13807	GYS1_HUMAN	GYS1	Glycogen [starch] synthase, muscle	0.26595	1.07821
Q9BTE6	Q9BTE6;B3KSP9;C9J5N1;K7EQ85;L7N2F4	AASD1_HUMAN	AARSD1	Alanyl-tRNA editing protein Aarsd1	0.0267527	0.739939
P13984	P13984	T2FB_HUMAN	GTF2F2	General transcription factor IIF subunit 2	0.853749	0.98235
O95486	O95486	SC24A_HUMAN	SEC24A	Protein transport protein Sec24A	0.00328192	0.740788
P13995	P13995;A0A7I2V2U6;A0A7I2V482;A0A7I2YQD4;B9A062	MTDC_HUMAN	MTHFD2	Bifunctional methylenetetrahydrofolate dehydrogenase/cyclohydrolase, mitochondrial	0.49696	1.05425
P14174	P14174	MIF_HUMAN	MIF	Macrophage migration inhibitory factor	0.843504	0.991307
P14209	P14209;A0A096LP69	CD99_HUMAN	CD99	CD99 antigen	0.0604787	1.73209
P14210	P14210;A0A2R8YEI1;C9JDP4;C9JS80;C9WSJ3;C9WSJ4	HGF_HUMAN	HGF	Hepatocyte growth factor	0.457291	1.13793
P14314	P14314;K7ELL7;A0A0C4DGP4	GLU2B_HUMAN	PRKCSH	Glucosidase 2 subunit beta	0.444763	0.960293
P14324	P14324;A0A087WVN4;A0A087X1D8;A0A087WTP2	FPPS_HUMAN	FDPS	Farnesyl pyrophosphate synthase	0.328423	0.960655
P14406	P14406;D6RGV5;D6RIE3;H0UI06	CX7A2_HUMAN	COX7A2	Cytochrome c oxidase subunit 7A2, mitochondrial	0.0594299	0.598149
Q99959	Q99959;A0A8V8TPU9;A0A8V8TQD7;A0A8V8TQE3;A0A8V8TR06	PKP2_HUMAN	PKP2	Plakophilin-2	0.027105	0.744231
P14550	P14550	AK1A1_HUMAN	AKR1A1	Aldo-keto reductase family 1 member A1	0.113412	0.804082
Q96C01	Q96C01;C9J2Y4;E7EQY1	F136A_HUMAN	FAM136A	Protein FAM136A	0.0139327	0.747481
O14745	O14745	NHRF1_HUMAN	NHERF1	Na(+)/H(+) exchange regulatory cofactor NHE-RF1	0.00361611	0.747871
P51970	P51970	NDUA8_HUMAN	NDUFA8	NADH dehydrogenase [ubiquinone] 1 alpha subcomplex subunit 8	0.00484864	0.748008
P14649	P14649;A0A8Q3SIC5;A0A8Q3SIF0	MYL6B_HUMAN	MYL6B	Myosin light chain 6B	0.317906	1.6863
P14678;P63162	P14678;P63162;J3QLE5	RSMB_HUMAN;RSMN_HUMAN	SNRPB;SNRPN	Small nuclear ribonucleoprotein-associated proteins B and B'	0.18621	0.914203
P14735	P14735;A0A3B3ISG5;A0A7I2V2P6;A0A7I2V2S1;A0A7I2V373;A0A7I2V3E3;A0A7I2V4A4;A0A7I2V4Q3;A0A7I2V610;A0A7I2V612;A0A7I2V634;A0A7I2YQS6;A0A7I2YQV5	IDE_HUMAN	IDE	Insulin-degrading enzyme	0.423004	0.939154
Q08379	Q08379;A0A087WYC0;A0A1W2PQY5;A0A6Q8KRG2;A0A8I5KNZ1;A0A8I5KQL3;A0A8I5KT73;A0A8I5KUW5;A0A8I5KZ34;A0A8I5KZ68;A0A8I5QJQ7;A0A8J9BZL8;B7ZC06	GOGA2_HUMAN	GOLGA2	Golgin subfamily A member 2	0.0197435	0.749481
P14859	P14859;A0A0C4DG88	PO2F1_HUMAN	POU2F1	POU domain, class 2, transcription factor 1	0.69496	1.02437
P14866	P14866;A0A3B3ITJ4	HNRPL_HUMAN	HNRNPL	Heterogeneous nuclear ribonucleoprotein L	0.132629	1.09512
P14868	P14868	SYDC_HUMAN	DARS1	Aspartate--tRNA ligase, cytoplasmic	0.787701	1.01069
P05423	P05423	RPC4_HUMAN	POLR3D	DNA-directed RNA polymerase III subunit RPC4	0.0311082	0.749798
P14927	P14927	QCR7_HUMAN	UQCRB	Cytochrome b-c1 complex subunit 7	0.616895	1.12927
Q13685	Q13685;C9JEH3;C9JG97;C9JTS3	AAMP_HUMAN	AAMP	Angio-associated migratory cell protein	0.0015267	0.750723
P15121	P15121;E9PCX2	ALDR_HUMAN	AKR1B1	Aldo-keto reductase family 1 member B1	0.3096	1.13893
P15151	P15151;A0A0A0MSA9;A0A0C4DG49;A0A9L9PX39;A0A9L9PXB8;A0A9L9PXN8;A0A9L9PY64	PVR_HUMAN	PVR	Poliovirus receptor	0.316964	1.22681
P15170	P15170;Q8IYD1;H3BR35	ERF3A_HUMAN	GSPT1	Eukaryotic peptide chain release factor GTP-binding subunit ERF3A	0.227066	0.943345
P15311	P15311	EZRI_HUMAN	EZR	Ezrin	0.712326	1.01093
P21980	P21980;A2A299	TGM2_HUMAN	TGM2	Protein-glutamine gamma-glutamyltransferase 2	0.0103932	0.751009
P15336	P15336;B8ZZU6;E9PBF9;E9PEK8;H7C2N6	ATF2_HUMAN	ATF2	Cyclic AMP-dependent transcription factor ATF-2	0.506322	1.26349
Q969Z3	Q969Z3;F6V6Z1	MARC2_HUMAN	MTARC2	Mitochondrial amidoxime reducing component 2	0.027445	0.75206
Q99439	Q99439;A0A087X271;B4DDF4;B4DUT8;H3BVI6;K7ES69	CNN2_HUMAN	CNN2	Calponin-2	7.91731e-05	0.753136
P15531	P15531;E7ERL0;Q32Q12;J3KPD9	NDKA_HUMAN	NME1	Nucleoside diphosphate kinase A	0.673575	0.980504
P15586	P15586;F6S8M0;H7C3P4;F5H4C6;H0YFA9	GNS_HUMAN	GNS	N-acetylglucosamine-6-sulfatase	0.978633	0.936841
O76071	O76071	CIAO1_HUMAN	CIAO1	Probable cytosolic iron-sulfur protein assembly protein CIAO1	0.0457332	0.754926
Q9H4G0	Q9H4G0;A0A0C4DH22;A0A1B0GTW6;Q4VXN0;Q4VXN1;Q4VXN5;Q4VXN6	E41L1_HUMAN	EPB41L1	Band 4.1-like protein 1	0.0467815	0.758458
P15927	P15927;Q5TEJ0	RFA2_HUMAN	RPA2	Replication protein A 32 kDa subunit	0.144648	0.896704
P15954	P15954;D6R9Z7	COX7C_HUMAN	COX7C	Cytochrome c oxidase subunit 7C, mitochondrial	0.966913	0.979133
P16070	P16070;H0Y2P0;H0Y5E4;H0YCV9;H0YD13;H0YD17;H0YDW7;H0YDX6	CD44_HUMAN	CD44	CD44 antigen	0.883085	0.906798
P16083	P16083;A2A2U4;Q5TD05;Q5TD07	NQO2_HUMAN	NQO2	Ribosyldihydronicotinamide dehydrogenase [quinone]	0.939582	1.00232
Q9P253	Q9P253	VPS18_HUMAN	VPS18	Vacuolar protein sorting-associated protein 18 homolog	0.00457957	0.759772
P16152	P16152	CBR1_HUMAN	CBR1	Carbonyl reductase [NADPH] 1	0.4748	0.963682
P16219	P16219;E9PE82	ACADS_HUMAN	ACADS	Short-chain specific acyl-CoA dehydrogenase, mitochondrial	0.501971	1.23103
P16220	P16220;P18846;E9PAR2;G5E998	CREB1_HUMAN	CREB1	Cyclic AMP-responsive element-binding protein 1	0.192879	1.23368
P16278	P16278;E7EQ29;C9JF15;C9JWX1;F8WF40	BGAL_HUMAN	GLB1	Beta-galactosidase	0.547812	0.93086
P16298	P16298;Q5F2F8	PP2BB_HUMAN	PPP3CB	Serine/threonine-protein phosphatase 2B catalytic subunit beta isoform	0.556809	1.15549
P16333	P16333;C9J0K5;C9J869;C9JVV5;C9K098;H7C5C7	NCK1_HUMAN	NCK1	Cytoplasmic protein NCK1	0.51324	1.09834
P16383	P16383;C9JII4	GCFC2_HUMAN	GCFC2	Intron Large complex component GCFC2	0.279405	1.09903
Q9Y320	Q9Y320	TMX2_HUMAN	TMX2	Thioredoxin-related transmembrane protein 2	0.00844982	0.76081
O94832	O94832;J3KRL0;J3QRN6;K7EIG7	MYO1D_HUMAN	MYO1D	Unconventional myosin-Id	0.00738206	0.7617
Q9BR76	Q9BR76;A0A087WW53;F5H0D2;F5H390	COR1B_HUMAN	CORO1B	Coronin-1B	0.0116101	0.762659
P23526	P23526	SAHH_HUMAN	AHCY	Adenosylhomocysteinase	0.00327196	0.762789
P62873	P62873;A0A994J6X8;B1AKQ8;F6UT28;F6X3N5	GBB1_HUMAN	GNB1	Guanine nucleotide-binding protein G(I)/G(S)/G(T) subunit beta-1	0.0306719	0.762867
P16455	P16455;B4DEE8	MGMT_HUMAN	MGMT	Methylated-DNA--protein-cysteine methyltransferase	0.326409	0.786212
P02786	P02786;A0A8V8TLM6;A0A8V8TLN0;A0A8V8TM41;A0A8V8TM46;A0A8V8TN37;G3V0E5	TFR1_HUMAN	TFRC	Transferrin receptor protein 1	0.00421196	0.763174
P16885	P16885;A0A8V8TL51;A0A8V8TMG4;A0A8V8TMQ0	PLCG2_HUMAN	PLCG2	1-phosphatidylinositol 4,5-bisphosphate phosphodiesterase gamma-2	0.124571	0.582419
P16930	P16930	FAAA_HUMAN	FAH	Fumarylacetoacetase	0.522858	1.07227
P16949	P16949;A2A2D0	STMN1_HUMAN	STMN1	Stathmin	0.99802	0.996357
P16989	P16989	YBOX3_HUMAN	YBX3	Y-box-binding protein 3	0.689338	0.961584
P17023	P17023;H3BNI0;J3KT56	ZNF19_HUMAN	ZNF19	Zinc finger protein 19	0.126631	0.531708
P17028	P17028	ZNF24_HUMAN	ZNF24	Zinc finger protein 24	0.609289	0.941408
Q06210	Q06210;A0A6I8PRN4;A0A6I8PTT9	GFPT1_HUMAN	GFPT1	Glutamine--fructose-6-phosphate aminotransferase [isomerizing] 1	0.0012401	0.763417
P17152	P17152	TMM11_HUMAN	TMEM11	Transmembrane protein 11, mitochondrial	0.695484	1.04166
P17174	P17174	AATC_HUMAN	GOT1	Aspartate aminotransferase, cytoplasmic	0.264854	0.929954
P17252	P05771;P17252;H3BV73	KPCA_HUMAN	PRKCA	Protein kinase C alpha type	0.25781	1.27862
P17301	P17301;E7EMF1;E7ESP4;E9PB77	ITA2_HUMAN	ITGA2	Integrin alpha-2	0.467068	0.863056
P17302	P17302	CXA1_HUMAN	GJA1	Gap junction alpha-1 protein	0.29026	1.36335
P17480	P17480;E9PKP7;A0A994J4N4;E9PMM2	UBF1_HUMAN	UBTF	Nucleolar transcription factor 1	0.0958125	1.4844
P17568	P17568	NDUB7_HUMAN	NDUFB7	NADH dehydrogenase [ubiquinone] 1 beta subcomplex subunit 7	0.761391	1.06853
P17612	P17612;P22694;A0A087WVC4;A0A7I2V5J4;A0A8V8TL59	KAPCA_HUMAN	PRKACA	cAMP-dependent protein kinase catalytic subunit alpha	0.985116	1.00089
P17655	P17655	CAN2_HUMAN	CAPN2	Calpain-2 catalytic subunit	0.254096	0.922058
P17706	P17706;K7EQG9;D3DUJ3;K7ENP9;K7EIE9;K7EIY0	PTN2_HUMAN	PTPN2	Tyrosine-protein phosphatase non-receptor type 2	0.382128	0.877063
P17812	P17812;Q9NRF8;A0A3B3IRQ8;A0A3B3IRI2;A0A3B3ITF6;A0A8Q3WKZ7;A0A8Q3WL40;A0A3B3ITB8;A0A3B3ITH9;A0A8Q3WL00;A0A8Q3WL12	PYRG1_HUMAN	CTPS1	CTP synthase 1	0.920045	0.985021
P17844	P17844;J3KTA4;A0A7I2V2S0;A0A7I2V507;J3KTQ4;J3QRQ7;J3QR02;X6RLV5	DDX5_HUMAN	DDX5	Probable ATP-dependent RNA helicase DDX5	0.596944	0.968797
P17858	P17858	PFKAL_HUMAN	PFKL	ATP-dependent 6-phosphofructokinase, liver type	0.87545	1.00802
Q9NRY4	Q9NRY4	RHG35_HUMAN	ARHGAP35	Rho GTPase-activating protein 35	0.0147539	0.764953
P17980	P17980;E9PKD5;E9PLG2;E9PMD8;E9PN50;R4GNH3	PRS6A_HUMAN	PSMC3	26S proteasome regulatory subunit 6A	0.764221	0.987695
P17987	P17987;E7ERF2;E7EQR6	TCPA_HUMAN	TCP1	T-complex protein 1 subunit alpha	0.168824	1.09558
P18031	P18031	PTN1_HUMAN	PTPN1	Tyrosine-protein phosphatase non-receptor type 1	0.0800739	1.18046
Q8WZA0	Q8WZA0	LZIC_HUMAN	LZIC	Protein LZIC	0.0368777	0.765534
Q8N3C0	Q8N3C0	ASCC3_HUMAN	ASCC3	Activating signal cointegrator 1 complex subunit 3	0.0306721	0.766069
P18084	P18084;V9GYZ1;V9GZ57	ITB5_HUMAN	ITGB5	Integrin beta-5	0.824736	0.998968
O15031	O15031;A6QRG9	PLXB2_HUMAN	PLXNB2	Plexin-B2	0.0352638	0.766574
O15294	O15294;A0A8V8TPA3;A0A8V8TQ64;A0A8V8TNT2;A0A8V8TQJ1;B4DTL6;C9JZL3;Q9H5T3	OGT1_HUMAN	OGT	UDP-N-acetylglucosamine--peptide N-acetylglucosaminyltransferase 110 kDa subunit	0.0137947	0.766733
O75312	O75312;H7BZM7;H7C0E5	ZPR1_HUMAN	ZPR1	Zinc finger protein ZPR1	0.00205276	0.766753
P18564	P18564;A0A087WXP3;E9PEE8	ITB6_HUMAN	ITGB6	Integrin beta-6	0.155518	0.852631
P18583	P18583;H7C1M2	SON_HUMAN	SON	Protein SON	0.0512235	1.07128
P18615	P18615	NELFE_HUMAN	NELFE	Negative elongation factor E	0.110091	1.18948
P62879	P62873;P62879;A0A994J3T6;B3KVK2;E7EP32;F6X3N5	GBB2_HUMAN	GNB2	Guanine nucleotide-binding protein G(I)/G(S)/G(T) subunit beta-2	4.5908e-05	0.768607
P18669	P18669	PGAM1_HUMAN	PGAM1	Phosphoglycerate mutase 1	0.403569	0.954147
Q14444	Q14444;E9PLA9;G3V153	CAPR1_HUMAN	CAPRIN1	Caprin-1	0.0432145	0.768655
P18858	P18858;F5GZ28;A0A8V8TNZ9;A0A8V8TP03;A0A8V8TPH8;A0A8V8TQC4;A0A8V8TQC8;A0A8V8TQQ7;M0R0Q7;A0A8V8TPB0;A0A8V8TPH4;A0A8V8TQQ3;B4E135	DNLI1_HUMAN	LIG1	DNA ligase 1	0.841747	1.01321
P18859	P18859;A8MUH2	ATP5J_HUMAN	ATP5PF	ATP synthase-coupling factor 6, mitochondrial	0.099042	0.838173
P18887	P18887;F5H8D7	XRCC1_HUMAN	XRCC1	DNA repair protein XRCC1	0.106379	1.18036
P19022	P19022;C9J126	CADH2_HUMAN	CDH2	Cadherin-2	0.565262	1.10578
P19075	P19075	TSN8_HUMAN	TSPAN8	Tetraspanin-8	0.515401	0.847506
P19099	P19099	C11B2_HUMAN	CYP11B2	Cytochrome P450 11B2, mitochondrial	0.962655	1.01575
P19174	P19174;V9GY71;V9GYH5	PLCG1_HUMAN	PLCG1	1-phosphatidylinositol 4,5-bisphosphate phosphodiesterase gamma-1	0.612085	1.02725
Q9UHG3	Q9UHG3;C9JGT6;C9JM55;C9K055;F8W8W4	PCYOX_HUMAN	PCYOX1	Prenylcysteine oxidase 1	0.016396	0.769329
P19256	P19256;B1AMW1;H0YDI1	LFA3_HUMAN	CD58	Lymphocyte function-associated antigen 3	0.882893	0.973819
P19338	P19338;A0A7I2V3F3;A0A7I2V428;A0A7I2V5M5;C9JLB1;H7BY16;A0A7I2V2U7;A0A7I2V349;A0A7I2V506;A0A7I2V699;A0A7I2V2S8	NUCL_HUMAN	NCL	Nucleolin	0.142312	1.10291
P12004	P12004	PCNA_HUMAN	PCNA	Proliferating cell nuclear antigen	0.00250017	0.770071
P19387	P19387;H3BRR2	RPB3_HUMAN	POLR2C	DNA-directed RNA polymerase II subunit RPB3	0.242732	1.21657
P19388	P19388;A0A087WVZ9;A0A0A0MQR7	RPAB1_HUMAN	POLR2E	DNA-directed RNA polymerases I, II, and III subunit RPABC1	0.458922	0.915273
P19404	P19404;E7EPT4	NDUV2_HUMAN	NDUFV2	NADH dehydrogenase [ubiquinone] flavoprotein 2, mitochondrial	0.0680788	1.33685
P19447	P19447;A0A2R8Y6W8;A0A2R8Y5L2;A0A2R8Y762;A0A2R8YES7;H7C309	ERCC3_HUMAN	ERCC3	General transcription and DNA repair factor IIH helicase subunit XPB	0.533272	1.07645
P19525	P19525;A0A7P0TAL9;A0A7P0TBA9;A0A7P0Z4M0	E2AK2_HUMAN	EIF2AK2	Interferon-induced, double-stranded RNA-activated protein kinase	0.987336	0.995966
P19623	P19623;K7EL89	SPEE_HUMAN	SRM	Spermidine synthase	0.767506	1.01896
Q99541	Q99541	PLIN2_HUMAN	PLIN2	Perilipin-2	0.0098106	0.771814
P19823	P19823;Q5T985;Q5T987	ITIH2_HUMAN	ITIH2	Inter-alpha-trypsin inhibitor heavy chain H2	0.0791141	0.529932
P19827	P19827;H7C0N0	ITIH1_HUMAN	ITIH1	Inter-alpha-trypsin inhibitor heavy chain H1	0.102021	0.552013
P19838	P19838;D6RH30;D6RC45;A0A494C157;A0A494C1E9	NFKB1_HUMAN	NFKB1	Nuclear factor NF-kappa-B p105 subunit	0.555586	1.0871
P20020	P20020;P23634;A0A994J4Z0	AT2B1_HUMAN	ATP2B1	Plasma membrane calcium-transporting ATPase 1	0.494877	1.02858
P0DP23;P0DP24;P0DP25	P0DP23;P0DP24;P0DP25;A0A590UJC0;A0A590UJI2;E7EMB3;G3V226;G3V361;Q96HY3	CALM1_HUMAN;CALM2_HUMAN;CALM3_HUMAN	CALM1;CALM2;CALM3	Calmodulin-1	0.0118005	0.772291
P20073	P20073	ANXA7_HUMAN	ANXA7	Annexin A7	0.123736	1.12332
P20226	P20226;H0Y6D8	TBP_HUMAN	TBP	TATA-box-binding protein	0.0549447	3.28811
P20248	P20248	CCNA2_HUMAN	CCNA2	Cyclin-A2	0.832032	0.993675
P20265	P20265	PO3F2_HUMAN	POU3F2	POU domain, class 3, transcription factor 2	0.330959	1.42519
P20290	P20290;D6RDG3;A0A7I2V3T6;A0A7I2V5Y3;A0A7I2YQL2;H0Y9Y1	BTF3_HUMAN	BTF3	Transcription factor BTF3	0.298779	1.05969
P20336	P20336;S4R3Q3	RAB3A_HUMAN	RAB3A	Ras-related protein Rab-3A	0.115135	1.43908
P20337	P20337	RAB3B_HUMAN	RAB3B	Ras-related protein Rab-3B	0.0738654	0.719827
P20338	P20338;A0A087WYT5	RAB4A_HUMAN	RAB4A	Ras-related protein Rab-4A	0.505324	0.769226
P20339	P20339	RAB5A_HUMAN	RAB5A	Ras-related protein Rab-5A	0.650599	0.98261
P20340	P20340;F5H3K7	RAB6A_HUMAN	RAB6A	Ras-related protein Rab-6A	0.106472	0.926503
P20585	P20585;A0A590UJN8;A0A590UJW0;A0A590UKC9	MSH3_HUMAN	MSH3	DNA mismatch repair protein Msh3	0.555006	1.07029
P20618	P20618	PSB1_HUMAN	PSMB1	Proteasome subunit beta type-1	0.653083	0.96669
P20645	P20645;F5GX30;F5GXE0;F5GXU0;F5H883	MPRD_HUMAN	M6PR	Cation-dependent mannose-6-phosphate receptor	0.191273	0.865307
P20674	P20674;H3BNX8;H3BRI0	COX5A_HUMAN	COX5A	Cytochrome c oxidase subunit 5A, mitochondrial	0.457359	0.9264
P20700	P20700	LMNB1_HUMAN	LMNB1	Lamin-B1	0.192406	1.04044
P20742	P20742;F5GXY0	PZP_HUMAN	PZP	Pregnancy zone protein	0.129342	0.516758
P20810	P20810;A0A0C4DGB5;A0A6Q8PFE5;A0A6Q8PFF6;A0A6Q8PFR3;A0A6Q8PG72;A0A6Q8PGG5;A0A6Q8PGN6;A0A6Q8PH20;B7Z574;E7EQ12;E7EQA0;E7ES10;E7EVY3;E9PCH5;E9PDE4;H0Y7F0;H0Y9H6;H0YD33	ICAL_HUMAN	CAST	Calpastatin	0.397287	1.06433
P20839	P20839;C9J381;A0A3B3IRL5	IMDH1_HUMAN	IMPDH1	Inosine-5'-monophosphate dehydrogenase 1	0.285487	0.885881
P20936	P20936;E9PGC0	RASA1_HUMAN	RASA1	Ras GTPase-activating protein 1	0.13059	0.78091
P20962	P20962;F5GXR3	PTMS_HUMAN	PTMS	Parathymosin	0.106386	0.847906
P21127	P21127;Q9UQ88;A0A0D9SEI3;A0A0D9SEN2;A0A0D9SER5;Q5QPR3;Q5QPR4	CD11B_HUMAN	CDK11B	Cyclin-dependent kinase 11B	0.0727122	1.21696
P21266	P21266	GSTM3_HUMAN	GSTM3	Glutathione S-transferase Mu 3	0.121434	1.39409
Q9NZL9	Q9NZL9;A0A8Q3SIE5;A0A8Q3WK74;A0A8Q3WK80;A0A8Q3WK84;A0A8Q3WKR9;A0A8Q3WLC0;A0A8Q3WLP1;E5RJR3	MAT2B_HUMAN	MAT2B	Methionine adenosyltransferase 2 subunit beta	0.0415558	0.773708
P21283	P21283	VATC1_HUMAN	ATP6V1C1	V-type proton ATPase subunit C 1	0.331008	0.935548
P21291	P21291;E9PS42	CSRP1_HUMAN	CSRP1	Cysteine and glycine-rich protein 1	0.0598931	0.763658
P21333	P21333;Q60FE5;A0A7P0NMY4	FLNA_HUMAN	FLNA	Filamin-A	0.714038	0.990044
P21359	P21359;A0A8I5KWR6;H0Y465;A0A8I5KV71;A0A8Q3WL04;J3KSB5	NF1_HUMAN	NF1	Neurofibromin	0.908306	0.993492
P21397	P21397;A0A8I5KUC3	AOFA_HUMAN	MAOA	Amine oxidase [flavin-containing] A	0.326377	1.22606
P21399	P21399	ACOHC_HUMAN	ACO1	Cytoplasmic aconitate hydratase	0.149835	0.930834
P21796	P21796	VDAC1_HUMAN	VDAC1	Voltage-dependent anion-selective channel protein 1	0.250847	0.896095
P21912	P21912	SDHB_HUMAN	SDHB	Succinate dehydrogenase [ubiquinone] iron-sulfur subunit, mitochondrial	0.383076	0.937589
P21926	P21926;A0A087WU13;A0A7I2V3T7;F5GXT1;G8JLH6;A0A2R8Y478;A6NNI4	CD9_HUMAN	CD9	CD9 antigen	0.089722	0.693816
P21953	P21953	ODBB_HUMAN	BCKDHB	2-oxoisovalerate dehydrogenase subunit beta, mitochondrial	0.178806	0.794635
P21964	P21964;E7EMS6	COMT_HUMAN	COMT	Catechol O-methyltransferase	0.176962	0.8891
P52788	P52788;H7C2R7	SPSY_HUMAN	SMS	Spermine synthase	0.039703	0.773956
P22033	P22033	MUTA_HUMAN	MMUT	Methylmalonyl-CoA mutase, mitochondrial	0.326581	0.923806
P22059	P22059	OSBP1_HUMAN	OSBP	Oxysterol-binding protein 1	0.680448	1.02596
P22061	P22061;A0A3F2YNX8;F6S8N6	PIMT_HUMAN	PCMT1	Protein-L-isoaspartate(D-aspartate) O-methyltransferase	0.064477	0.872291
O60701	O60701	UGDH_HUMAN	UGDH	UDP-glucose 6-dehydrogenase	0.0238234	0.774224
P22102	P22102;C9JBJ1;C9JKQ7;C9JTV6;C9JZG2;F8WD69	PUR2_HUMAN	GART	Trifunctional purine biosynthetic protein adenosine-3	0.548425	0.964819
P22234	P22234;D6RF62;E9PBS1	PUR6_HUMAN	PAICS	Bifunctional phosphoribosylaminoimidazole carboxylase/phosphoribosylaminoimidazole succinocarboxamide synthetase	0.126385	1.12299
P22307	P22307;E9PLD1;H0YCB0	SCP2_HUMAN	SCP2	Sterol carrier protein 2	0.387108	1.04826
P31689	P31689	DNJA1_HUMAN	DNAJA1	DnaJ homolog subfamily A member 1	0.000408967	0.775782
P22392	P22392;O60361;Q32Q12	NDKB_HUMAN	NME2	Nucleoside diphosphate kinase B	0.0536277	0.863466
P22413	P22413	ENPP1_HUMAN	ENPP1	Ectonucleotide pyrophosphatase/phosphodiesterase family member 1	0.667526	0.954786
P60981	P60981;F6RFD5	DEST_HUMAN	DSTN	Destrin	0.0183088	0.776506
P05556	P05556;A0A7I2V2F9;E7EUI6;H7C4K3	ITB1_HUMAN	ITGB1	Integrin beta-1	0.0110145	0.776617
P22670	P22670	RFX1_HUMAN	RFX1	MHC class II regulatory factor RFX1	0.234199	1.8596
P22681	P22681;A0A0U1RQX8;A0A0U1RR39;A0A1B0GW38	CBL_HUMAN	CBL	E3 ubiquitin-protein ligase CBL	0.0865798	1.375
P22695	P22695;H3BRG4;A0A087WVZ4;H3BP04;H3BSJ9;H3BUE4;H3BUI9	QCR2_HUMAN	UQCRC2	Cytochrome b-c1 complex subunit 2, mitochondrial	0.197929	1.07553
P22830	P22830;A0A499FJN5;K7ELX4	HEMH_HUMAN	FECH	Ferrochelatase, mitochondrial	0.0970702	1.1617
O43399	O43399;A0A087WZ51	TPD54_HUMAN	TPD52L2	Tumor protein D54	0.0106226	0.7776
P23142	P23142	FBLN1_HUMAN	FBLN1	Fibulin-1	0.0682472	0.596132
P23193	P23193;Q15560;A0A0A0MT58;A0A1W2PPZ5;A0A1W2PRL9;Q5JRI7;B7Z4S1	TCEA1_HUMAN	TCEA1	Transcription elongation factor A protein 1	0.870092	0.990093
P23229	P23229;A0A8C8KBL6;H7BZ97	ITA6_HUMAN	ITGA6	Integrin alpha-6	0.86722	1.05326
P23246	P23246;A0A8Q3WMA7	SFPQ_HUMAN	SFPQ	Splicing factor, proline- and glutamine-rich	0.177324	1.07705
P58107	P58107;A0A075B730	EPIPL_HUMAN	EPPK1	Epiplakin	0.0221488	0.778083
P51649	P51649;C9J8Q5;A0A5F9ZI23	SSDH_HUMAN	ALDH5A1	Succinate-semialdehyde dehydrogenase, mitochondrial	0.00328542	0.779307
P23368	P23368;A0A1W2PPH1;A0A1W2PQH3;A0A1W2PR68	MAOM_HUMAN	ME2	NAD-dependent malic enzyme, mitochondrial	0.0984005	1.20907
P23378	P23378;A0A1W2PP74;A0A1W2PQU6;A0A1W2PQV3	GCSP_HUMAN	GLDC	Glycine dehydrogenase (decarboxylating), mitochondrial	0.978223	1.00043
Q86TX2	Q86TX2;G3V4F2	ACOT1_HUMAN	ACOT1	Acyl-coenzyme A thioesterase 1	0.00990083	0.779777
P23396	P23396;E9PL09;E9PPU1;F2Z2S8;H0YCJ7;H0YF32;E9PJH4;E9PK82;E9PQ96	RS3_HUMAN	RPS3	Small ribosomal subunit protein uS3	0.517854	1.05597
P23434	P23434;A0A1W2PQV2;H3BUH9	GCSH_HUMAN	GCSH	Glycine cleavage system H protein, mitochondrial	0.721372	1.07799
P23443	P23443	KS6B1_HUMAN	RPS6KB1	Ribosomal protein S6 kinase beta-1	0.551847	1.09788
Q9BRJ7	Q9BRJ7;K7EIN2;K7ENA3;W4VSQ8	TIRR_HUMAN	NUDT16L1	Tudor-interacting repair regulator protein	0.0309627	0.782042
P23528	P23528;Q9Y281;E9PK25;E9PLJ3;E9PP50;E9PQB7;G3V1A4	COF1_HUMAN	CFL1	Cofilin-1	0.369674	0.902234
P23588	P23588;E7EX17;F8VX11	IF4B_HUMAN	EIF4B	Eukaryotic translation initiation factor 4B	0.122278	0.924414
P23634	P23634	AT2B4_HUMAN	ATP2B4	Plasma membrane calcium-transporting ATPase 4	0.736829	1.06363
P23786	P23786;A0A1B0GTB8;A0A1B0GV75;A0A1B0GVF3;A0A1B0GWC0	CPT2_HUMAN	CPT2	Carnitine O-palmitoyltransferase 2, mitochondrial	0.894302	0.979433
P23919	P23919;H7BZ20;H7C312	KTHY_HUMAN	DTYMK	Thymidylate kinase	0.560006	0.946441
P23921	P23921;E9PL69	RIR1_HUMAN	RRM1	Ribonucleoside-diphosphate reductase large subunit	0.133076	0.934368
P24043	P24043;A0A087WX80;A0A087WYF1	LAMA2_HUMAN	LAMA2	Laminin subunit alpha-2	0.645701	1.08484
P24311	P24311;A0A3B3IRN8;A0A3B3ITX0	COX7B_HUMAN	COX7B	Cytochrome c oxidase subunit 7B, mitochondrial	0.151334	0.788581
P24468	P10589;P24468;F1DAL7;F1DAL9;A0A8V8TPV3;A0A8V8TQQ6	COT2_HUMAN	NR2F2	COUP transcription factor 2	0.80902	1.12326
P24534	P24534;C9JZW3	EF1B_HUMAN	EEF1B2	Elongation factor 1-beta	0.115975	0.888634
P24539	P24539;Q5QNZ2	AT5F1_HUMAN	ATP5PB	ATP synthase F(0) complex subunit B1, mitochondrial	0.933237	0.995779
P24666	P24666;G5E9R5	PPAC_HUMAN	ACP1	Low molecular weight phosphotyrosine protein phosphatase	0.965435	0.997136
P24723;Q02156	P24723;Q02156;G3V4L3	KPCE_HUMAN;KPCL_HUMAN	PRKCE;PRKCH	Protein kinase C eta type	0.347053	1.22627
Q9NZI8	Q9NZI8	IF2B1_HUMAN	IGF2BP1	Insulin-like growth factor 2 mRNA-binding protein 1	0.0134535	0.782687
P24928	P24928;A0A6Q8PGB0	RPB1_HUMAN	POLR2A	DNA-directed RNA polymerase II subunit RPB1	0.868318	1.00934
P10321	P10321;Q53Z42;A0A140T913;A0A140T9H5;A0A140T9I0;A0A140T9X5;A0A1W2PRT9;A2AEA2;O19617;A0A140T921;A0A140T933;A0A140T955;A0A140T9U8;A0A1W2PPQ2	HLAC_HUMAN	HLA-C	HLA class I histocompatibility antigen, C alpha chain	0.0195981	0.783825
P25098	P25098;P35626	ARBK1_HUMAN	GRK2	Beta-adrenergic receptor kinase 1	0.453949	1.13498
P25205	P25205;A0A499FHX9;J3KQ69	MCM3_HUMAN	MCM3	DNA replication licensing factor MCM3	0.842311	0.990936
P25208	P25208;F8VSL3	NFYB_HUMAN	NFYB	Nuclear transcription factor Y subunit beta	0.702031	1.08667
P25325	P25325;B1AH49	THTM_HUMAN	MPST	3-mercaptopyruvate sulfurtransferase	0.325238	0.915967
P25398	P25398	RS12_HUMAN	RPS12	Small ribosomal subunit protein eS12	0.0959096	0.83689
P55263	P55263;A0A5F9ZH31;A0A5F9ZH72;A0A5F9ZH76;A0A5F9ZH83;A0A5K1VW54;A0A5K1VW94	ADK_HUMAN	ADK	Adenosine kinase	0.00860521	0.783834
P25490	O15391;P25490;A0A994J726	TYY1_HUMAN	YY1	Transcriptional repressor protein YY1	0.587353	1.04441
P25685	P25685;M0QXK0	DNJB1_HUMAN	DNAJB1	DnaJ homolog subfamily B member 1	0.137663	1.07273
P25705	P25705;K7EJP1;K7EK77;K7ENJ4;K7EQH4;K7ERX7	ATPA_HUMAN	ATP5F1A	ATP synthase subunit alpha, mitochondrial	0.632231	1.01704
P25786	P25786;F5GX11	PSA1_HUMAN	PSMA1	Proteasome subunit alpha type-1	0.137847	0.904533
P25787	P25787;A0A024RA52;A0A7I2YQP7;C9JCK5	PSA2_HUMAN	PSMA2	Proteasome subunit alpha type-2	0.128985	0.873154
P34913	P34913;E5RFH6;H0YAW7	HYES_HUMAN	EPHX2	Bifunctional epoxide hydrolase 2	0.0065549	0.78574
P25789	P25789;H0YL69;H0YMZ1;H0YN18	PSA4_HUMAN	PSMA4	Proteasome subunit alpha type-4	0.547567	0.974402
Q6GMV2	Q6GMV2	SMYD5_HUMAN	SMYD5	Histone-lysine N-trimethyltransferase SMYD5	0.0129705	0.786268
P26038	P26038;A0A8V8TKR9	MOES_HUMAN	MSN	Moesin	0.0519768	1.4196
P84077	P61204;P84077;A0A8V8TNZ5;A0A8V8TQC0;F5H423;A0A8V8TNZ0;A0A8V8TQP8	ARF1_HUMAN	ARF1	ADP-ribosylation factor 1	0.0278186	0.788366
P67775	P62714;P67775;A0A8V8TQA1;A0A8V8TQU8;A0A8V8TRB3;B3KQ51;H0YBN9	PP2AA_HUMAN	PPP2CA	Serine/threonine-protein phosphatase 2A catalytic subunit alpha isoform	0.0322056	0.78962
P26368	P26368;K7ELP8	U2AF2_HUMAN	U2AF2	Splicing factor U2AF 65 kDa subunit	0.658356	1.03291
O95816	O95816	BAG2_HUMAN	BAG2	BAG family molecular chaperone regulator 2	0.0111195	0.789986
P26440	P26440;A0A0A0MT83;A0A0S2Z4K7;H0YN10;H0YKV0;H0YLC3;H7C4G6	IVD_HUMAN	IVD	Isovaleryl-CoA dehydrogenase, mitochondrial	0.462911	0.915017
P26583	P26583;D6R9A6	HMGB2_HUMAN	HMGB2	High mobility group protein B2	0.425953	1.05651
P26599	O95758;P26599;A0A0U1RRM4;A0A6Q8PEX4;A0A7I2V4H6;A0A7I2V621;A6NLN1;K7EKJ7;K7ELW5;K7ES59;X6R242	PTBP1_HUMAN	PTBP1	Polypyrimidine tract-binding protein 1	0.82596	1.01138
P26639	A2RTX5;P26639;B7ZLP8	SYTC_HUMAN	TARS1	Threonine--tRNA ligase 1, cytoplasmic	0.0516546	1.13542
P26640	P26640;A0A140T936;A0A140T954	SYVC_HUMAN	VARS1	Valine--tRNA ligase	0.102012	1.06709
P26641	P26641	EF1G_HUMAN	EEF1G	Elongation factor 1-gamma	0.240926	0.923624
P26885	P26885;A0A494C1N0;F5H0N4	FKBP2_HUMAN	FKBP2	Peptidyl-prolyl cis-trans isomerase FKBP2	0.775053	0.962224
P27105	P27105	STOM_HUMAN	STOM	Stomatin	0.126185	1.79868
Q9HD42	Q9HD42;A0A6Q8PF35;A0A6Q8PFF9;A0A6Q8PG85;A0A6Q8PGM8;F5H875;F8VUA2;F8VVT7	CHM1A_HUMAN	CHMP1A	Charged multivesicular body protein 1a	0.00423943	0.7908
P27348	P27348;E9PG15	1433T_HUMAN	YWHAQ	14-3-3 protein theta	0.806406	0.983586
P27361	P27361;E9PJF0;E9PQW4	MK03_HUMAN	MAPK3	Mitogen-activated protein kinase 3	0.0609936	1.16583
P27448	P27448;H0YIY6;A0A7I2V2E3;A0A7I2V2N8;A0A7I2V2U9;A0A7I2V3B9;A0A7I2V3I9;A0A7I2V409;A0A7I2V4G7;A0A7I2V4K8;A0A7I2V549;A0A7I2V5G3;A0A7I2V602;A0A7I2V639;A0A7I2YQF4;A0A7I2YQF7;H0YJI9;H0YKP9;H0YNV4;J3KNR0	MARK3_HUMAN	MARK3	MAP/microtubule affinity-regulating kinase 3	0.0961485	2.13629
P27449	P27449	VATL_HUMAN	ATP6V0C	V-type proton ATPase 16 kDa proteolipid subunit c	0.099717	1.7239
Q9NQC3	Q9NQC3;A0A0U1RQR6;H7C106	RTN4_HUMAN	RTN4	Reticulon-4	0.0256583	0.792128
Q08426	Q08426	ECHP_HUMAN	EHHADH	Peroxisomal bifunctional enzyme	0.0276135	0.794583
P27694	P27694;I3L4R8	RFA1_HUMAN	RPA1	Replication protein A 70 kDa DNA-binding subunit	0.401116	1.05455
P27695	P27695;G3V3M6;G3V5Q1;H7C4A8	APEX1_HUMAN	APEX1	DNA-(apurinic or apyrimidinic site) endonuclease	0.0613078	1.12558
P27707	P27707;D6RCP9;D6RFG8	DCK_HUMAN	DCK	Deoxycytidine kinase	0.117892	1.29412
P27708	P27708;F8VPD4;H7C2E4	PYR1_HUMAN	CAD	CAD protein	0.342931	0.971939
P27797	P27797;A0A7P0T861;K7EJB9;K7EL50	CALR_HUMAN	CALR	Calreticulin	0.139151	0.890615
P22570	P22570;A0A0A0MSZ4;A0A0A0MT64;A0A0A0MTN9;A0A0A0MTR6;A0A0C4DFN8;A0A0C4DGN7;J3QQX3	ADRO_HUMAN	FDXR	NADPH:adrenodoxin oxidoreductase, mitochondrial	0.00537922	0.794956
P68366	P68363;P68366	TBA4A_HUMAN	TUBA4A	Tubulin alpha-4A chain	0.0168555	0.795474
P27986	O00459;P27986;Q92569;A0A8V8TL10;A0A8V8TL14;A0A8V8TL31;A0A8V8TLF1;A0A8V8TLF7;A0A8V8TME9;A0A8V8TMF4;B3KWZ7;E5RHI0;E5RJY0;F6TDL0;H0YBC2	P85A_HUMAN	PIK3R1	Phosphatidylinositol 3-kinase regulatory subunit alpha	0.494457	0.584883
P28066	P28066	PSA5_HUMAN	PSMA5	Proteasome subunit alpha type-5	0.234382	0.90924
P28070	P28070	PSB4_HUMAN	PSMB4	Proteasome subunit beta type-4	0.888369	1.00721
P28072	P28072;A0A087X2I4;I3L3X7	PSB6_HUMAN	PSMB6	Proteasome subunit beta type-6	0.511418	1.04359
P28074	P28074	PSB5_HUMAN	PSMB5	Proteasome subunit beta type-5	0.244867	1.0941
P28161	P09488;P28161;Q03013;B9ZVX7;E7EWW9;E9PHN6;E9PHN7;E9PLF1;F6XZQ7;H3BQT3	GSTM2_HUMAN	GSTM2	Glutathione S-transferase Mu 2	0.118947	1.2829
O43237	O43237;J3KRI4	DC1L2_HUMAN	DYNC1LI2	Cytoplasmic dynein 1 light intermediate chain 2	0.0336399	0.796545
P28290	P28290;E7EUL7;E9PHV5	ITPI2_HUMAN	ITPRID2	Protein ITPRID2	0.283069	1.48046
P28331	P28331;C9JPQ5	NDUS1_HUMAN	NDUFS1	NADH-ubiquinone oxidoreductase 75 kDa subunit, mitochondrial	0.212186	1.17864
P28340	P28340;A0A087WYJ2;A0A2R8Y705;M0R2B7;M0QXQ2;M0QZR8;M0QXE6	DPOD1_HUMAN	POLD1	DNA polymerase delta catalytic subunit	0.110435	1.13227
P28370	P28370;B7ZLQ5;A0A0A0MRP6	SMCA1_HUMAN	SMARCA1	Probable global transcription activator SNF2L1	0.46487	0.939971
Q10713	Q10713;A0A994J5B5;A0A994J5C0;A0A994J5K1;A0A994J5K6;A0A994J5X6;A0A994J7S6;A0A9H4AR20;A0A9L9PWU5;Q5SXN9	MPPA_HUMAN	PMPCA	Mitochondrial-processing peptidase subunit alpha	0.0204121	0.799955
P28676	P28676;H7BXD5;H7C2Z6	GRAN_HUMAN	GCA	Grancalcin	0.435184	1.11662
P28702	P19793;P28702;P48443;A0A5F9ZHH6;A0A087WZ88;A0A0G2JKR7	RXRB_HUMAN	RXRB	Retinoic acid receptor RXR-beta	0.310167	0.499876
P28799	P28799;K7EKL3;K7EMR1	GRN_HUMAN	GRN	Progranulin	0.107022	0.689515
O00764	O00764;F2Z2Y4	PDXK_HUMAN	PDXK	Pyridoxal kinase	0.00112669	0.799968
P29083	P29083;C9IYL4	T2EA_HUMAN	GTF2E1	General transcription factor IIE subunit 1	0.105785	1.23171
P12955	P12955;A0A494C165;A0A494C194;A0A8V8TLL9;A0A8V8TLP2;A0A8V8TLP4;A0A8V8TLR1;A0A8V8TM86;A0A8V8TN48;A0A8V8TN70;A0A8V8TNF2;K7ES25	PEPD_HUMAN	PEPD	Xaa-Pro dipeptidase	0.0384917	0.803129
P05165	P05165;A0A1B0GU58;A0A1B0GWI4;Q5JVH2	PCCA_HUMAN	PCCA	Propionyl-CoA carboxylase alpha chain, mitochondrial	0.0153706	0.804091
P29218	P29218;E5RGY4;E5RHE9;E5RIP7;H0YBL1;E5RG94;E5RI82;E5RIF4	IMPA1_HUMAN	IMPA1	Inositol monophosphatase 1	0.101041	1.24232
P29317	P29317;P29323;P54753;P54760;P54762;P54764;Q15375;Q9UF33;A0A0B4J1T8;A0A3B3IRY8;B1AKC9;E9PG71;Q96L35;A0A7P0TA58;A0A7P0TBL4;J3KR66	EPHA2_HUMAN	EPHA2	Ephrin type-A receptor 2	0.844402	1.05593
P29353	P29353;Q6S5L8;Q5T181;Q5T182	SHC1_HUMAN	SHC1	SHC-transforming protein 1	0.343427	0.804764
P29372	P29372	3MG_HUMAN	MPG	DNA-3-methyladenine glycosylase	0.282423	1.17513
O14579	O14579;M0QXB4	COPE_HUMAN	COPE	Coatomer subunit epsilon	0.0350824	0.805595
P29401	P29401	TKT_HUMAN	TKT	Transketolase	0.509717	1.02317
P29558	P29558;E7ETU5	RBMS1_HUMAN	RBMS1	RNA-binding motif, single-stranded-interacting protein 1	0.660985	1.04379
P29590	P29590;H3BT57	PML_HUMAN	PML	Protein PML	0.056418	0.577482
P29692	P29692;A0A087X1X7;E9PK01;E9PRY8;E9PI39;E9PIZ1;E9PJD0;E9PK06;E9PK72;E9PKK3;E9PL12;E9PL71;E9PMW7;E9PN91;E9PNW6;E9PPR1;E9PQ49;E9PQZ1;H0YCK7	EF1D_HUMAN	EEF1D	Elongation factor 1-delta	0.689651	0.969022
P29966	P29966	MARCS_HUMAN	MARCKS	Myristoylated alanine-rich C-kinase substrate	0.554855	1.05562
P29992	P29992;K7EL62	GNA11_HUMAN	GNA11	Guanine nucleotide-binding protein subunit alpha-11	0.202969	0.922057
P30038	P30038;Q5TF55	AL4A1_HUMAN	ALDH4A1	Delta-1-pyrroline-5-carboxylate dehydrogenase, mitochondrial	0.448614	0.878879
P30040	P30040;F8VY02	ERP29_HUMAN	ERP29	Endoplasmic reticulum resident protein 29	0.984036	0.995139
P30041	P30041	PRDX6_HUMAN	PRDX6	Peroxiredoxin-6	0.409621	0.968817
Q96DV4	Q96DV4	RM38_HUMAN	MRPL38	Large ribosomal subunit protein mL38	0.0125676	0.805801
P30044	P30044	PRDX5_HUMAN	PRDX5	Peroxiredoxin-5, mitochondrial	0.32162	0.926166
P30046	P30046;A6NHG4;B5MC82;J3KQ18	DOPD_HUMAN	DDT	D-dopachrome decarboxylase	0.750764	0.981244
P30047	P30047;H0YNM1	GFRP_HUMAN	GCHFR	GTP cyclohydrolase 1 feedback regulatory protein	0.0786525	0.591957
P07237	P07237;A0A7P0T8J3;A0A7P0T8X1;A0A7P0T9U6;A0A7P0TA35;A0A7P0TB26;A0A7P0T8C0;A0A7P0T9D6;A0A7P0T9K9;A0A7P0TA71;A0A7P0TA97;B3KTQ9;H0Y3Z3;H7BZ94;I3L0S0;I3L3P5;I3L4M2;I3L514	PDIA1_HUMAN	P4HB	Protein disulfide-isomerase	2.20932e-05	0.805853
P30049	P30049	ATPD_HUMAN	ATP5F1D	ATP synthase subunit delta, mitochondrial	0.412222	0.916772
P30050	P30050	RL12_HUMAN	RPL12	Large ribosomal subunit protein uL11	0.431422	0.91458
P30084	P30084	ECHM_HUMAN	ECHS1	Enoyl-CoA hydratase, mitochondrial	0.114673	0.825781
P30085	P30085;A0A8V8TMN5;Q5T0D2	KCY_HUMAN	CMPK1	UMP-CMP kinase	0.522092	0.938954
P30086	P30086	PEBP1_HUMAN	PEBP1	Phosphatidylethanolamine-binding protein 1	0.493931	0.940087
O95793	O95793;Q5JW28;Q5JW30	STAU1_HUMAN	STAU1	Double-stranded RNA-binding protein Staufen homolog 1	0.0058486	0.806438
P30153	P30153;A0A994J3H1;A0A994J3N8;B3KQV6;C9J9C1	2AAA_HUMAN	PPP2R1A	Serine/threonine-protein phosphatase 2A 65 kDa regulatory subunit A alpha isoform	0.180734	0.898468
Q9NX55	Q9NX55;J3QT56	HYPK_HUMAN	HYPK	Huntingtin-interacting protein K	0.00841229	0.806481
P30260	P30260;G5EA36	CDC27_HUMAN	CDC27	Cell division cycle protein 27 homolog	0.905669	1.00885
P30405	P30405;H0Y548;R4GN99	PPIF_HUMAN	PPIF	Peptidyl-prolyl cis-trans isomerase F, mitochondrial	0.961795	0.971686
P30408	P30408;F8WBG6;F8WF27	T4S1_HUMAN	TM4SF1	Transmembrane 4 L6 family member 1	0.379266	0.587142
P55010	P55010	IF5_HUMAN	EIF5	Eukaryotic translation initiation factor 5	0.0113655	0.80658
P30519	P30519;A0A087WT44;I3L159;I3L1F5	HMOX2_HUMAN	HMOX2	Heme oxygenase 2	0.053235	1.23378
P30520	P30520	PURA2_HUMAN	ADSS2	Adenylosuccinate synthetase isozyme 2	0.62499	0.951419
Q9NRN7	Q9NRN7	ADPPT_HUMAN	AASDHPPT	L-aminoadipate-semialdehyde dehydrogenase-phosphopantetheinyl transferase	0.00177219	0.810292
P30536	P30536;B1AH87	TSPO_HUMAN	TSPO	Translocator protein	0.816922	0.921933
O43396	O43396;K7EKG2;K7EPB7	TXNL1_HUMAN	TXNL1	Thioredoxin-like protein 1	0.00468393	0.810978
P30622	P30622;F5H1T5;F5H6A0;J3KP58	CLIP1_HUMAN	CLIP1	CAP-Gly domain-containing linker protein 1	0.854653	0.95462
P30626	P30626;C9J0K6	SORCN_HUMAN	SRI	Sorcin	0.199696	0.851411
P30740	P30740	ILEU_HUMAN	SERPINB1	Leukocyte elastase inhibitor	0.291222	0.92161
P30825	P30825;Q5JR49	CTR1_HUMAN	SLC7A1	High affinity cationic amino acid transporter 1	0.309678	1.33119
P30837	P30837	AL1B1_HUMAN	ALDH1B1	Aldehyde dehydrogenase X, mitochondrial	0.324443	1.08077
P30876	P30876;C9J2Y9;C9J4M6	RPB2_HUMAN	POLR2B	DNA-directed RNA polymerase II subunit RPB2	0.910551	1.00931
P31040	P31040;D6RFM5;A0A494C1T6	SDHA_HUMAN	SDHA	Succinate dehydrogenase [ubiquinone] flavoprotein subunit, mitochondrial	0.566258	1.02473
P31146	P31146	COR1A_HUMAN	CORO1A	Coronin-1A	0.290703	0.858275
Q9NVH1	Q9NVH1;B1AK20	DJC11_HUMAN	DNAJC11	DnaJ homolog subfamily C member 11	0.0295461	0.811805
Q9UK41	Q9UK41;E9PQR7	VPS28_HUMAN	VPS28	Vacuolar protein sorting-associated protein 28 homolog	0.034506	0.814815
P16435	P16435;A0A8V8NE24;A0A9L9PXL8;A0A9L9PXN4;A0A9L9PY49;H0Y4R2;E7EMD0	NCPR_HUMAN	POR	NADPH--cytochrome P450 reductase	0.00915347	0.817921
P31323	P31323	KAP3_HUMAN	PRKAR2B	cAMP-dependent protein kinase type II-beta regulatory subunit	0.724812	0.663946
P30101	P30101;A0A8I5KT88;A0A8I5KNU9;A0A8I5KP58;A0A8I5KPY2;A0A8I5KRV3;A0A8I5KS72;A0A8I5KW00;A0A8I5KW33;A0A8I5KXC9;A0A8I5KXE2;A0A8I5KYJ6;A0A8I5QJM1;A0A8I5QKQ5;H7BZJ3	PDIA3_HUMAN	PDIA3	Protein disulfide-isomerase A3	0.00472902	0.817977
P84085	P84085;C9J1Z8	ARF5_HUMAN	ARF5	ADP-ribosylation factor 5	0.0327509	0.818073
P31483	P31483;F8W8I6;C9JTN7	TIA1_HUMAN	TIA1	Cytotoxic granule associated RNA binding protein TIA1	0.552595	1.0436
P42224	P42224;A0A669KB52;A0A669KB53;A0A669KB56;A0A669KB68;A0A669KBA4;A0A669KBI6;A0A8V8TN81;J3KPM9;A0A669KB75;E7EPD2	STAT1_HUMAN	STAT1	Signal transducer and activator of transcription 1-alpha/beta	0.0355691	0.818114
P31749	P31749;A0A804HJM6;A0A087WY56;G3V2I6;G3V3X1	AKT1_HUMAN	AKT1	RAC-alpha serine/threonine-protein kinase	0.451416	0.641511
P31751	P31751;M0R0P9;C9JHS6;J3QKW1;J3QLS6;M0R275	AKT2_HUMAN	AKT2	RAC-beta serine/threonine-protein kinase	0.970008	0.950074
P31930	P31930	QCR1_HUMAN	UQCRC1	Cytochrome b-c1 complex subunit 1, mitochondrial	0.728533	1.04707
P31937	P31937	3HIDH_HUMAN	HIBADH	3-hydroxyisobutyrate dehydrogenase, mitochondrial	0.455261	1.06089
P12277	P12277;A0A0S2Z471;G3V461;G3V4N7	KCRB_HUMAN	CKB	Creatine kinase B-type	0.0380645	0.818156
P31942	P31942	HNRH3_HUMAN	HNRNPH3	Heterogeneous nuclear ribonucleoprotein H3	0.293411	1.04275
P31943	P31943;G8JLB6;H0YB39	HNRH1_HUMAN	HNRNPH1	Heterogeneous nuclear ribonucleoprotein H	0.761673	1.0141
P31946	P31946	1433B_HUMAN	YWHAB	14-3-3 protein beta/alpha	0.995129	1.01071
P67809	P67809;C9J5V9	YBOX1_HUMAN	YBX1	Y-box-binding protein 1	0.0222793	0.821238
P31948	P31948;F5GXD8;F5H783	STIP1_HUMAN	STIP1	Stress-induced-phosphoprotein 1	0.66015	1.02817
O75688	O75688;C9JIR6;A0A3B3IS24;B8ZZF0	PPM1B_HUMAN	PPM1B	Protein phosphatase 1B	0.0229161	0.822402
P32119	P32119	PRDX2_HUMAN	PRDX2	Peroxiredoxin-2	0.60081	1.04747
P32121	P32121;K7EL17;Q68DZ5	ARRB2_HUMAN	ARRB2	Beta-arrestin-2	0.199322	1.42527
P04843	P04843;F8WF32	RPN1_HUMAN	RPN1	Dolichyl-diphosphooligosaccharide--protein glycosyltransferase subunit 1	0.00954193	0.822985
P32321	P32321;D6RBJ9	DCTD_HUMAN	DCTD	Deoxycytidylate deaminase	0.28772	0.870168
O75718	O75718;C9JP16	CRTAP_HUMAN	CRTAP	Cartilage-associated protein	0.0157278	0.823058
P32519	P32519;A0A0U1RRL5	ELF1_HUMAN	ELF1	ETS-related transcription factor Elf-1	0.429357	0.879156
P48637	P48637;A0A2R8Y430;A0A2R8Y5T7;A0A2R8Y6Q7	GSHB_HUMAN	GSS	Glutathione synthetase	0.00125622	0.823164
P32969	P32969;D6RAN4	RL9_HUMAN	RPL9	Large ribosomal subunit protein uL6	0.116454	1.34089
P33121	P33121;E7EPM6;H0Y9Z9;A0A994J7S4;B7Z3Z9	ACSL1_HUMAN	ACSL1	Long-chain-fatty-acid--CoA ligase 1	0.126799	1.41166
P33176	O60282;P33176;Q12840;A0A0G2JMZ6;A0A6Q8PEZ8;A0A6Q8PGJ3;A0A7I2V3N5;A0A7I2V492;A0A7I2V581;J3KNA1;A0A6Q8PGG7;A0A6Q8PGN1;A0A7I2V352;A0A7I2YQQ7	KINH_HUMAN	KIF5B	Kinesin-1 heavy chain	0.565726	0.96141
Q13085	Q13085;A0A087WWN5;Q59FY4	ACACA_HUMAN	ACACA	Acetyl-CoA carboxylase 1	0.00615065	0.823274
P33316	P33316;A0A0C4DGL3;H0YKC5;H0YMP1;H0YNW5;H0YKI0;H0YMM5;H0YNJ9	DUT_HUMAN	DUT	Deoxyuridine 5'-triphosphate nucleotidohydrolase, mitochondrial	0.121447	1.25872
P33527	P33527;A0A7I2V2E0;A0A7I2V4C6;I3L4X2	MRP1_HUMAN	ABCC1	Multidrug resistance-associated protein 1	0.746193	1.02537
P33897	P33897	ABCD1_HUMAN	ABCD1	ATP-binding cassette sub-family D member 1	0.244009	1.59422
P33981	P33981;D6REX1;D6RF82;D6RIC6	TTK_HUMAN	TTK	Dual specificity protein kinase TTK	0.891613	0.880221
P33991	P33991;A0A3B3IS57;A0A3B3IT92;A0A3B3IU45;E5RG31	MCM4_HUMAN	MCM4	DNA replication licensing factor MCM4	0.957243	1.00335
O15212	O15212	PFD6_HUMAN	PFDN6	Prefoldin subunit 6	0.0440965	0.82382
P49327	A0A0U1RQF0;P49327	FAS_HUMAN	FASN	Fatty acid synthase	0.000896717	0.82501
P34896	P34896;J3KRK5;J3KRZ5	GLYC_HUMAN	SHMT1	Serine hydroxymethyltransferase, cytosolic	0.0694041	0.854983
Q92506	Q92506	DHB8_HUMAN	HSD17B8	(3R)-3-hydroxyacyl-CoA dehydrogenase	0.0499441	0.825899
Q8NBS9	Q8NBS9	TXND5_HUMAN	TXNDC5	Thioredoxin domain-containing protein 5	0.0247687	0.82601
P34932	P34932	HSP74_HUMAN	HSPA4	Heat shock 70 kDa protein 4	0.369463	1.0527
P34949	P34949;F5GX71;H3BPB8;H3BUZ9;H3BMZ9;H3BP57;H3BPP3;H3BT48	MPI_HUMAN	MPI	Mannose-6-phosphate isomerase	0.825147	1.00976
P35080	P35080;C9J712	PROF2_HUMAN	PFN2	Profilin-2	0.105143	0.791872
P35219	P35219	CAH8_HUMAN	CA8	Carbonic anhydrase-related protein	0.289209	1.2794
Q96MW1	Q96MW1;Q86WV7;K7ER24	CCD43_HUMAN	CCDC43	Coiled-coil domain-containing protein 43	0.00650169	0.826161
P35222	P35222;A0A2R8Y543;A0A2R8Y5A3;A0A2R8Y5C3;A0A2R8Y5Z1;A0A2R8Y750;A0A2R8Y804;A0A2R8YCH5;B4DGU4;A0A2R8Y6G0	CTNB1_HUMAN	CTNNB1	Catenin beta-1	0.249457	0.923536
P35226	P35226;Q5T8Z2;R4GMX3;Q5T8Z4;Q5T8Z6	BMI1_HUMAN	BMI1	Polycomb complex protein BMI-1	0.22803	1.34177
P35232	P35232;C9JW96;C9JZ20;E9PCW0;E7ESE2	PHB1_HUMAN	PHB1	Prohibitin 1	0.0901544	0.919927
P35237	P35237;P50452;A0A024QZX5;A0A087X1N8;A0A1B0GU38;A0A2R8Y6A7;A0A2R8YD12;C9JTJ8;C9JVA8;H7BXK7	SPB6_HUMAN	SERPINB6	Serpin B6	0.617505	1.05193
P35241	P35241;A0A2R8Y5S7;A0A2R8Y4H6	RADI_HUMAN	RDX	Radixin	0.786409	0.969272
P35244	P35244	RFA3_HUMAN	RPA3	Replication protein A 14 kDa subunit	0.892037	0.971245
P35249	P35249;C9JZI1;C9J8M3;C9JXZ7	RFC4_HUMAN	RFC4	Replication factor C subunit 4	0.460908	1.05771
Q9GZT3	Q9GZT3;A0A087WUN7;G3V2S9;G3V4X6;H0YJ40;H0YJI1	SLIRP_HUMAN	SLIRP	SRA stem-loop-interacting RNA-binding protein, mitochondrial	0.0229809	0.826779
P23284	P23284;A0A7P0TB45;A0A7P0Z497	PPIB_HUMAN	PPIB	Peptidyl-prolyl cis-trans isomerase B	0.0351038	0.827569
P63261	P60709;P63261;A0A2R8Y793;A0A2R8YGF8;A0A6Q8PFE4;A0A6Q8PH58;A0A804GS07;C9JUM1;C9JZR7;E7EVS6;G5E9R0;I3L1U9;I3L3I0;I3L3R2;I3L4N8;J3KT65;K7EM38	ACTG_HUMAN	ACTG1	Actin, cytoplasmic 2	0.00177966	0.828545
P35269	P35269;M0R0R9;M0R0Z3	T2FA_HUMAN	GTF2F1	General transcription factor IIF subunit 1	0.476111	1.04965
P35270	P35270	SPRE_HUMAN	SPR	Sepiapterin reductase	0.989327	0.997327
P35498	P35498;A0A1W2PPJ3;A0A286YEQ8;A0A286YF26;A0A1B0GVX7;A0A1B0GUX7;A0A1B0GWE6;A0A286YFA8;A0A5F9ZHI6;A0A8I5KYC1	SCN1A_HUMAN	SCN1A	Sodium channel protein type 1 subunit alpha	0.481083	1.22138
P35520	P35520;H7C1W6;H7C2H4;H7C2W0	CBS_HUMAN	CBS	Cystathionine beta-synthase	0.230845	1.17592
P35573	P35573	GDE_HUMAN	AGL	Glycogen debranching enzyme	0.222131	1.06895
P35579	P35579;A0A8I5KWT8	MYH9_HUMAN	MYH9	Myosin-9	0.348982	1.06788
P35580	P35580;Q7Z406;A0A8I5KZ38;M0QY43	MYH10_HUMAN	MYH10	Myosin-10	0.0539426	1.1658
P35606	P35606;A0A7I2V258;H0Y938;H0YAC7;A0A7I2V3G0;A0A7I2YQF9	COPB2_HUMAN	COPB2	Coatomer subunit beta'	0.995427	0.998828
P35609	P35609;A0A494C1A0;A0A804HI95	ACTN2_HUMAN	ACTN2	Alpha-actinin-2	0.301576	0.686328
P35610	P35610	SOAT1_HUMAN	SOAT1	Sterol O-acyltransferase 1	0.246391	0.891322
P35611	P35611;A0A804HL01;H0Y9H2;E7ENY0;E7EV99	ADDA_HUMAN	ADD1	Alpha-adducin	0.447273	0.954161
P35612	P35612	ADDB_HUMAN	ADD2	Beta-adducin	0.713153	0.709269
P35613	P35613;A0A7P0TA85;A0A7P0TB04;I3L192	BASI_HUMAN	BSG	Basigin	0.123674	1.20493
P35637	P35637;H3BPE7	FUS_HUMAN	FUS	RNA-binding protein FUS	0.817155	1.01249
P35658	P35658;A0A494BZU9;A0A494C1F2;A0A8Q3SHZ4;A0A8Q3WLX1	NU214_HUMAN	NUP214	Nuclear pore complex protein Nup214	0.0550279	1.13654
P60174	P60174;U3KPZ0;U3KQF3	TPIS_HUMAN	TPI1	Triosephosphate isomerase	0.0312269	0.830667
P35754	P35754	GLRX1_HUMAN	GLRX	Glutaredoxin-1	0.785551	1.00772
Q14344	Q14344	GNA13_HUMAN	GNA13	Guanine nucleotide-binding protein subunit alpha-13	0.0458885	0.832578
P35908	P35908	K22E_HUMAN	KRT2	Keratin, type II cytoskeletal 2 epidermal	0.579135	0.591289
P35914	P35914	HMGCL_HUMAN	HMGCL	Hydroxymethylglutaryl-CoA lyase, mitochondrial	0.463627	0.840512
P35998	P35998;C9JX88	PRS7_HUMAN	PSMC2	26S proteasome regulatory subunit 7	0.146556	1.09025
P36404	P36404	ARL2_HUMAN	ARL2	ADP-ribosylation factor-like protein 2	0.259275	1.15346
P36405	P36405	ARL3_HUMAN	ARL3	ADP-ribosylation factor-like protein 3	0.162151	0.89856
P36507	P36507;Q02750;A0A8I5KRX5;A0A8I5KXN4;A0A8I5KYB4;A0A8I5QJ96;A0A8I5QJP8;B4DFY5;A0A8I5KYS7;H3BRW9	MP2K2_HUMAN	MAP2K2	Dual specificity mitogen-activated protein kinase kinase 2	0.644211	1.02653
Q9BYC8	Q9BYC8	RM32_HUMAN	MRPL32	Large ribosomal subunit protein bL32m	0.00150428	0.833226
P36543	P36543	VATE1_HUMAN	ATP6V1E1	V-type proton ATPase subunit E 1	0.16041	0.854687
P36551	P36551;H0YA22	HEM6_HUMAN	CPOX	Oxygen-dependent coproporphyrinogen-III oxidase, mitochondrial	0.733755	1.04436
O43795	O43795;E7EQD9;E9PDF6	MYO1B_HUMAN	MYO1B	Unconventional myosin-Ib	0.031955	0.833264
P36639	P36639	8ODP_HUMAN	NUDT1	Oxidized purine nucleoside triphosphate hydrolase	0.113534	1.38756
P36776	K7EJE8;K7EKE6;P36776;K7ER27	LONM_HUMAN	LONP1	Lon protease homolog, mitochondrial	0.409626	1.06287
P36871	P36871;A0A3B3ITK7	PGM1_HUMAN	PGM1	Phosphoglucomutase-1	0.247341	1.1389
P36873	P36873;F8W0W8;A0A087WYY5;F8VR82;F8VYE8	PP1G_HUMAN	PPP1CC	Serine/threonine-protein phosphatase PP1-gamma catalytic subunit	0.517667	1.07032
P36915	P36915;A0A140T8Y2	GNL1_HUMAN	GNL1	Guanine nucleotide-binding protein-like 1	0.142625	1.1563
P36954	P36954	RPB9_HUMAN	POLR2I	DNA-directed RNA polymerase II subunit RPB9	0.149286	0.604174
P36955	P36955;I3L107;I3L4F9;I3L4N7	PEDF_HUMAN	SERPINF1	Pigment epithelium-derived factor	0.120653	0.54854
P36957	P36957	ODO2_HUMAN	DLST	Dihydrolipoyllysine-residue succinyltransferase component of 2-oxoglutarate dehydrogenase complex, mitochondrial	0.742348	0.977703
P36969	P36969;K7ERP4;R4GNE4;A0A9L9PXS3;Q6PJX4	GPX4_HUMAN	GPX4	Phospholipid hydroperoxide glutathione peroxidase	0.610296	1.15736
P37108	P37108;H0YLA2	SRP14_HUMAN	SRP14	Signal recognition particle 14 kDa protein	0.404235	0.936781
P37198	P37198	NUP62_HUMAN	NUP62	Nuclear pore glycoprotein p62	0.217619	0.88969
Q14677	Q14677	EPN4_HUMAN	CLINT1	Clathrin interactor 1	0.00563903	0.83584
Q14847	Q14847;C9J9W2	LASP1_HUMAN	LASP1	LIM and SH3 domain protein 1	0.0171057	0.837426
Q14558	Q14558	KPRA_HUMAN	PRPSAP1	Phosphoribosyl pyrophosphate synthase-associated protein 1	0.0481278	0.839069
P37837	P37837	TALDO_HUMAN	TALDO1	Transaldolase	0.909643	1.00588
P37840	P37840;A0A669KB41;A0A669KBH5;E7EPV7;H6UYS7	SYUA_HUMAN	SNCA	Alpha-synuclein	0.119667	1.50035
P38117	P38117;M0QY67	ETFB_HUMAN	ETFB	Electron transfer flavoprotein subunit beta	0.128768	0.933546
Q15691	Q15691	MARE1_HUMAN	MAPRE1	Microtubule-associated protein RP/EB family member 1	0.0146087	0.839875
P62136	P36873;P62136;P62140;A0A7I2V4F7;B4DJ75;C9J9S3;C9JP48;E9PMD7;F8W0W8;A0A087WYY5;A0A8V8TQ71;A0A8V8TRH9;F8VR82;F8VYE8;H0Y3Y6	PP1A_HUMAN	PPP1CA	Serine/threonine-protein phosphatase PP1-alpha catalytic subunit	0.00490174	0.840479
P38432	P38432	COIL_HUMAN	COIL	Coilin	0.185188	1.25215
P38570	P38570	ITAE_HUMAN	ITGAE	Integrin alpha-E	0.289482	1.38605
P38606	P38606;A0A994J738	VATA_HUMAN	ATP6V1A	V-type proton ATPase catalytic subunit A	0.219292	0.948142
P00390	P00390	GSHR_HUMAN	GSR	Glutathione reductase, mitochondrial	0.0432919	0.841272
P38919	P38919;I3L3H2	IF4A3_HUMAN	EIF4A3	Eukaryotic initiation factor 4A-III	0.0664938	1.14859
Q9BQE3	A6NHL2;P68363;P68366;Q71U36;Q9BQE3;F5H5D3	TBA1C_HUMAN	TUBA1C	Tubulin alpha-1C chain	0.0134686	0.842457
Q9ULV4	Q9ULV4;B4E3S0	COR1C_HUMAN	CORO1C	Coronin-1C	0.00410945	0.843033
P08195	P08195;A0A7P0T9F7;A0A7P0TAN7;A0A7P0TAS6;A0A7P0TBF8;A0A7P0Z4A0;A0A7P0Z4P5;F5GZS6;F5H867;H0YFS2;A0A7P0T853;A0A7P0T8F1;A0A7P0T8U7;A0A7P0TAT7;H0YH36	4F2_HUMAN	SLC3A2	Amino acid transporter heavy chain SLC3A2	0.00894566	0.843218
P39656	P39656;A0A0C4DGS1	OST48_HUMAN	DDOST	Dolichyl-diphosphooligosaccharide--protein glycosyltransferase 48 kDa subunit	0.283635	0.909568
P39687	P39687;O43423;H0YN26	AN32A_HUMAN	ANP32A	Acidic leucine-rich nuclear phosphoprotein 32 family member A	0.197247	1.1168
H7BYY1	B7Z596;F5H7S3;H0YK48;H0YKJ4;H7BYY1;A0A494BZZ2;H0YN06	H7BYY1_HUMAN	TPM1	Tropomyosin 1	0.0309992	0.845462
P40123	P40123;B7Z385;E9PDI2	CAP2_HUMAN	CAP2	Adenylyl cyclase-associated protein 2	0.178288	0.531768
P40222	P40222	TXLNA_HUMAN	TXLNA	Alpha-taxilin	0.927058	0.994259
P40227	P40227	TCPZ_HUMAN	CCT6A	T-complex protein 1 subunit zeta	0.220471	1.08149
P63244	P63244;D6RAC2;D6REE5;D6RF23;H0Y8R5;H0Y8W2;H0Y9P0;H0YAF8;H0YAM7;J3KPE3	RACK1_HUMAN	RACK1	Small ribosomal subunit protein RACK1	0.00050007	0.846446
P40425	P40425	PBX2_HUMAN	PBX2	Pre-B-cell leukemia transcription factor 2	0.247689	0.734168
P42566	P42566;B1AUU8;A0A994J841	EPS15_HUMAN	EPS15	Epidermal growth factor receptor substrate 15	0.0250437	0.846687
O00429	O00429;F8VUJ9;F8VZ52;A0A8V8TQT5;A0A994J3G5;A0A994J3M8;A0A994J402;A0A994J696;A0A994J6A0;A0A994J6L8;H0YI79	DNM1L_HUMAN	DNM1L	Dynamin-1-like protein	0.0105638	0.847811
P40763	P40763;A0A7I2V3V0;A0A7I2V444;A0A7I2V4C8;A0A7I2V4R2;A0A7I2V5N9;A0A7I2YQR5;G8JLH9	STAT3_HUMAN	STAT3	Signal transducer and activator of transcription 3	0.389882	0.932533
P40818	P40818;A0A075B720;H0YKV1;H0YLH2;H0YM47;H0YNL5	UBP8_HUMAN	USP8	Ubiquitin carboxyl-terminal hydrolase 8	0.554988	1.11381
P40855	P40855;Q5QNY5;H0YDY4;H0YJ60	PEX19_HUMAN	PEX19	Peroxisomal biogenesis factor 19	0.269203	1.39542
P40925	P40925;A0A5K1VW95;C9JF79;C9JRL4;B9A041	MDHC_HUMAN	MDH1	Malate dehydrogenase, cytoplasmic	0.0889061	1.11307
P40926	P40926;G3XAL0	MDHM_HUMAN	MDH2	Malate dehydrogenase, mitochondrial	0.472833	1.03923
Q00688	Q00688	FKBP3_HUMAN	FKBP3	Peptidyl-prolyl cis-trans isomerase FKBP3	0.00297379	0.847856
P43304	P43304;F5GYK7	GPDM_HUMAN	GPD2	Glycerol-3-phosphate dehydrogenase, mitochondrial	0.0310649	0.847933
P40939	P40939;A0A2R8Y4F5;H0YFD6	ECHA_HUMAN	HADHA	Trifunctional enzyme subunit alpha, mitochondrial	0.800952	1.01044
P41091	P41091;Q2VIR3	IF2G_HUMAN	EIF2S3	Eukaryotic translation initiation factor 2 subunit 3	0.971045	1.00506
P41208	P41208	CETN2_HUMAN	CETN2	Centrin-2	0.971251	0.994088
P41214	P41214;Q5SY38	EIF2D_HUMAN	EIF2D	Eukaryotic translation initiation factor 2D	0.509229	1.1469
P41223	P41223	BUD31_HUMAN	BUD31	Protein BUD31 homolog	0.0566225	0.56583
P41227	P41227;Q9BSU3;A8MWP7;C9JN83;C9JW55;F8W808;H0Y8T0	NAA10_HUMAN	NAA10	N-alpha-acetyltransferase 10	0.282339	1.03753
O75083	O75083;A0A8V8TNT7;A0A8V8TNU2;A0A8V8TP22;A0A8V8TP31;A0A8V8TQ69;A0A8V8TQ74;A0A8V8TQK0	WDR1_HUMAN	WDR1	WD repeat-containing protein 1	0.00640691	0.848329
P41236	P41236;E7EMN6;E7EUI7	IPP2_HUMAN	PPP1R2	Protein phosphatase inhibitor 2	0.248894	0.934551
Q92538	Q92538;A0A669KB10;A0A669KBG8;A0A7I2V452;A0A7I2V529;A0A7I2YQM2;A0A7P0RGV0;A0A7I2V2L5;A0A7I2V329;A0A7I2V4F9;A0A7I2YQ65;A0A7I2YQN3	GBF1_HUMAN	GBF1	Golgi-specific brefeldin A-resistance guanine nucleotide exchange factor 1	0.000852656	0.849222
P41250	P41250;A0A6Q8PGA8;A0A6Q8PGI6;A0A6Q8PGZ8;A0A6Q8PGW4;A0A6Q8PHH9	GARS_HUMAN	GARS1	Glycine--tRNA ligase	0.742405	1.01653
P10809	P10809;A0A7I2V2X6;A0A7I2V599;A0A7I2YQK6	CH60_HUMAN	HSPD1	60 kDa heat shock protein, mitochondrial	0.00584123	0.84977
P41743	P41743	KPCI_HUMAN	PRKCI	Protein kinase C iota type	0.857885	0.961853
P42025	P42025	ACTY_HUMAN	ACTR1B	Beta-centractin	0.147365	0.775398
P42126	P42126	ECI1_HUMAN	ECI1	Enoyl-CoA delta isomerase 1, mitochondrial	0.213521	0.921581
O43707	O43707;A0A8V8TL71;F5GXS2;H7C144	ACTN4_HUMAN	ACTN4	Alpha-actinin-4	0.0149599	0.852918
O75934	O75934	SPF27_HUMAN	BCAS2	Pre-mRNA-splicing factor SPF27	0.0226092	0.853635
P68104	P68104;Q5VTE0;A0A087WV01;A0A087WVQ9;A0A7I2V3H3;A0A7I2V5N4;A0A7I2V659;A6PW80;Q5JR01	EF1A1_HUMAN	EEF1A1	Elongation factor 1-alpha 1	0.0164559	0.85429
P42226	P42226;A0A1W2PNW1;A0A494C0T4;H0YJH6	STAT6_HUMAN	STAT6	Signal transducer and activator of transcription 6	0.572478	3.98373
P42285	P42285	MTREX_HUMAN	MTREX	Exosome RNA helicase MTR4	0.163923	1.06368
P42330	P42330;A0A0A0MSS8;S4R3Z2	AK1C3_HUMAN	AKR1C3	Aldo-keto reductase family 1 member C3	0.0860787	0.615066
P42338	P42338;C9JYX0;F8WDJ8	PK3CB_HUMAN	PIK3CB	Phosphatidylinositol 4,5-bisphosphate 3-kinase catalytic subunit beta isoform	0.170597	1.53785
Q9HCC0	Q9HCC0;A0A804HJ24;A0A804HJ31;A0A804HJ84;A0A804HJC1;A0A804HJL2;A0A804HKE8;A0A804HL02;A0A804HLJ9;A0A804HK37	MCCB_HUMAN	MCCC2	Methylcrotonoyl-CoA carboxylase beta chain, mitochondrial	0.0272761	0.85523
P42356	P42356;A4QPH2;A8MTF1	PI4KA_HUMAN	PI4KA	Phosphatidylinositol 4-kinase alpha	0.211267	0.675107
Q9BS26	Q9BS26;A0A8I5KTR3;A0A8I5KU76;A0A8I5KVZ0;A0A8I5KW59	ERP44_HUMAN	ERP44	Endoplasmic reticulum resident protein 44	0.0239735	0.855944
P42574	P42574;A8MVM1;C9JXR7	CASP3_HUMAN	CASP3	Caspase-3	0.193551	0.85965
P42677	P42677;Q71UM5;C9JLI6;H0YMV8	RS27_HUMAN	RPS27	Small ribosomal subunit protein eS27	0.238031	1.09756
P42684	P42684	ABL2_HUMAN	ABL2	Tyrosine-protein kinase ABL2	0.277374	1.20132
P42694	P42694;A0A075B6R3;J3QS41	HELZ_HUMAN	HELZ	Probable helicase with zinc finger domain	0.847369	0.881856
P42695	P42695;A0A8I5KT00;E9PLE0;E9PQA3	CNDD3_HUMAN	NCAPD3	Condensin-2 complex subunit D3	0.763327	1.07907
P42696	P42696;A2A2V2	RBM34_HUMAN	RBM34	RNA-binding protein 34	0.10584	2.65865
P42704	P42704;A0A0C4DG06;A0A804HHY9;A0A804HI14;A0A804HI40;A0A804HIG4;A0A804HIN4;A0A804HIQ7;A0A804HIV5;A0A804HJH8;A0A804HJZ1;A0A804HK02;A0A804HK30;A0A804HKI2;A0A804HKJ0;A0A804HKR3;A0A804HKR5;A0A804HKX0;A0A804HL40;A0A804HLG8;B8ZZ38;C9JCA9	LPPRC_HUMAN	LRPPRC	Leucine-rich PPR motif-containing protein, mitochondrial	0.393654	0.967024
P42765	P42765;A0A0B4J2A4;K7EME0	THIM_HUMAN	ACAA2	3-ketoacyl-CoA thiolase, mitochondrial	0.105923	0.837736
P62995	P62995	TRA2B_HUMAN	TRA2B	Transformer-2 protein homolog beta	0.0303458	0.856473
P42771	P42771;P42772;J3QRG6;K7ENC6;K7ES20	CDN2A_HUMAN	CDKN2A	Cyclin-dependent kinase inhibitor 2A	0.106627	0.763658
P42785	P42785;A0A7P0TB23;B7Z7Q6;E9PKN6;E9PL49;E9PL85;E9PLY4;E9PNF7;E9PNJ1;E9PQB5	PCP_HUMAN	PRCP	Lysosomal Pro-X carboxypeptidase	0.881305	1.01028
P42858	P42858;A0A7P0TA78;A0A7P0TAC5;A0A7P0TAN5	HD_HUMAN	HTT	Huntingtin	0.214082	1.201
P43034	P43034;A0A6Q8PFU3;A0A6Q8PFT2;A0A6Q8PG63;A0A6Q8PH33	LIS1_HUMAN	PAFAH1B1	Platelet-activating factor acetylhydrolase IB subunit beta	0.799164	1.01872
P43243	P43243;A0A0R4J2E8;A8MXP9;B3KM87;D6R991;D6RAM9;D6RAY2;D6RBI2;D6RE02;D6REM6;D6RIA2;H0Y8T4	MATR3_HUMAN	MATR3	Matrin-3	0.182591	1.08875
P43246	P43246;A0A2R8Y6P0;A0A2R8YFH0;A0A2R8YG02;E9PHA6	MSH2_HUMAN	MSH2	DNA mismatch repair protein Msh2	0.105122	1.13577
P43250	P43250;F8W9W2	GRK6_HUMAN	GRK6	G protein-coupled receptor kinase 6	0.561739	1.10021
O60716	O60716;A0A669KB05;A0A669KB62;C9JZR2;H0YC95	CTND1_HUMAN	CTNND1	Catenin delta-1	0.0161915	0.856988
P43307	P43307;A0A3B3IRT8;C9IZQ1;E9PAL7;C9J3L8;C9J5W0	SSRA_HUMAN	SSR1	Translocon-associated protein subunit alpha	0.99832	1.01537
P43378	P43378	PTN9_HUMAN	PTPN9	Tyrosine-protein phosphatase non-receptor type 9	0.14081	0.557752
P43487	P43487;F6WQW2;C9JDM3;C9JJ34	RANG_HUMAN	RANBP1	Ran-specific GTPase-activating protein	0.59086	1.03316
O00743	O00743	PPP6_HUMAN	PPP6C	Serine/threonine-protein phosphatase 6 catalytic subunit	0.0260143	0.857898
P43686	P43686	PRS6B_HUMAN	PSMC4	26S proteasome regulatory subunit 6B	0.52906	1.02977
P43694	P43694;Q92908;A0A087WZ09;B3KUF4;E9PKS4	GATA4_HUMAN	GATA4	Transcription factor GATA-4	0.872908	1.00166
Q14126	Q14126	DSG2_HUMAN	DSG2	Desmoglein-2	0.00170567	0.858195
P45877	P45877	PPIC_HUMAN	PPIC	Peptidyl-prolyl cis-trans isomerase C	0.390006	0.710646
P45880	P45880;A0A0A0MR02	VDAC2_HUMAN	VDAC2	Voltage-dependent anion-selective channel protein 2	0.067398	1.14263
P45954	P45954	ACDSB_HUMAN	ACADSB	Short/branched chain specific acyl-CoA dehydrogenase, mitochondrial	0.537513	1.10185
P45973	P45973	CBX5_HUMAN	CBX5	Chromobox protein homolog 5	0.533429	0.948408
P45974	P45974	UBP5_HUMAN	USP5	Ubiquitin carboxyl-terminal hydrolase 5	0.0616448	0.883683
P45984	P45984	MK09_HUMAN	MAPK9	Mitogen-activated protein kinase 9	0.996529	0.98641
P45985	P45985;R4GN37	MP2K4_HUMAN	MAP2K4	Dual specificity mitogen-activated protein kinase kinase 4	0.434398	0.894636
P35221	P26232;P35221;G3XAM7;A0A0A0MRI5;A0A0A0MTJ6	CTNA1_HUMAN	CTNNA1	Catenin alpha-1	0.0074577	0.858573
P46019	P46019	KPB2_HUMAN	PHKA2	Phosphorylase b kinase regulatory subunit alpha, liver isoform	0.120895	0.720946
P46020	P46020;A6NIT2;A6NMN0	KPB1_HUMAN	PHKA1	Phosphorylase b kinase regulatory subunit alpha, skeletal muscle isoform	0.210285	1.95083
P46060	P46060	RAGP1_HUMAN	RANGAP1	Ran GTPase-activating protein 1	0.0622594	0.92844
P27824	P27824;A0A7P0T840;A0A7P0T8G1;A0A7P0T937;A0A7P0T9L0;A0A7P0TAE9;A0A7P0TAR9;A0A7P0TB65;A0A7P0Z484;A0A7P0Z4D6;D6RAU8;A0A7P0T8N1;A0A7P0TAN9;A0A7P0Z4H2	CALX_HUMAN	CANX	Calnexin	0.0125536	0.859618
Q9Y3A3	Q9Y3A3;S4R3N1;B4DM50	PHOCN_HUMAN	MOB4	MOB-like protein phocein	0.0384486	0.86097
P46100	P46100;A0A096LNL6;A0A096LNL9;A0A096LNN3;A0A096LNW1	ATRX_HUMAN	ATRX	Transcriptional regulator ATRX	0.34762	1.26436
P46108	P46108;I3L297	CRK_HUMAN	CRK	Adapter molecule crk	0.135825	0.940642
P46109	P46109	CRKL_HUMAN	CRKL	Crk-like protein	0.616236	0.977585
P46199	P46199	IF2M_HUMAN	MTIF2	Translation initiation factor IF-2, mitochondrial	0.486534	1.14186
P46379	P46379;A0A024RCM4;A0A0G2JJM1;A0A0G2JK23;A0A0G2JL47;A0A7I2V508;A0A7P0MQS5;F6S6P2;X6REW1	BAG6_HUMAN	BAG6	Large proline-rich protein BAG6	0.344703	1.06042
P46459	P46459;B4DH19;I3L0N3;K7EQD6;A0A994J5C5;A0A994J5K9;A0A994J5X2;A0A994J5X9;A0A994J5Y2;A0A994J7T3;A0A994J855	NSF_HUMAN	NSF	Vesicle-fusing ATPase	0.140492	1.05995
P46734	P46734;E9PRZ0;J3QR49	MP2K3_HUMAN	MAP2K3	Dual specificity mitogen-activated protein kinase kinase 3	0.979461	0.996693
P46736	P46736;X6RJS7	BRCC3_HUMAN	BRCC3	Lys-63-specific deubiquitinase BRCC36	0.570868	0.919961
O75369	O75369;A0A804HK76;E7EN95;A0A804HL72	FLNB_HUMAN	FLNB	Filamin-B	0.00431149	0.861604
Q9Y294	Q9Y294	ASF1A_HUMAN	ASF1A	Histone chaperone ASF1A	0.0497984	0.861889
Q14696	Q14696	MESD_HUMAN	MESD	LRP chaperone MESD	0.00940504	0.862642
Q9UHD1	Q9UHD1	CHRD1_HUMAN	CHORDC1	Cysteine and histidine-rich domain-containing protein 1	0.0279654	0.862835
P31153	P31153	METK2_HUMAN	MAT2A	S-adenosylmethionine synthase isoform type-2	0.0184817	0.862863
O75153	O75153;A0A494C0R8;I3L2B0;K7EIG1	CLU_HUMAN	CLUH	Clustered mitochondria protein homolog	0.042611	0.864358
Q9HC35	Q9HC35;B5MBZ0	EMAL4_HUMAN	EML4	Echinoderm microtubule-associated protein-like 4	0.0464949	0.867853
P29144	P29144;A0A494C0U1;A0A494C1B8;Q5VZU9;A0A494C1L2	TPP2_HUMAN	TPP2	Tripeptidyl-peptidase 2	0.0208875	0.868176
P46926	P46926;Q8TDQ7;D6R9P4;D6RAY7;D6RB13;D6R917	GNPI1_HUMAN	GNPDA1	Glucosamine-6-phosphate isomerase 1	0.31723	0.911691
P46937	P46937;H0YCI3	YAP1_HUMAN	YAP1	Transcriptional coactivator YAP1	0.0597481	0.816292
P46939	P46939	UTRN_HUMAN	UTRN	Utrophin	0.95652	0.999108
P46940	P46940;H0YLE8	IQGA1_HUMAN	IQGAP1	Ras GTPase-activating-like protein IQGAP1	0.127801	1.10282
P46952	P46952	3HAO_HUMAN	HAAO	3-hydroxyanthranilate 3,4-dioxygenase	0.264631	0.750245
P46976	P46976	GLYG_HUMAN	GYG1	Glycogenin-1	0.728753	0.975684
P46977	P46977	STT3A_HUMAN	STT3A	Dolichyl-diphosphooligosaccharide--protein glycosyltransferase subunit STT3A	0.181743	0.855988
P47224	P47224	MSS4_HUMAN	RABIF	Guanine nucleotide exchange factor MSS4	0.298422	0.464865
P47712	P47712	PA24A_HUMAN	PLA2G4A	Cytosolic phospholipase A2	0.551128	1.19323
P23258	P23258;A0A7P0T9G6	TBG1_HUMAN	TUBG1	Tubulin gamma-1 chain	0.0390859	0.869952
P47756	P47756;A0A6I8PRV6;B1AK85;B1AK87;B1AK88	CAPZB_HUMAN	CAPZB	F-actin-capping protein subunit beta	0.665024	1.02672
P47813	P47813;O14602;A6NJH9;X6RAC9	IF1AX_HUMAN	EIF1AX	Eukaryotic translation initiation factor 1A, X-chromosomal	0.985428	0.994283
P47897	P47897;A0A1B0GVU9;A0A0U1RQE9;A0A0U1RQM8;A0A0U1RQT0;A0A0U1RRI9;C9J165	SYQ_HUMAN	QARS1	Glutamine--tRNA ligase	0.841645	1.00814
Q9UMX5	Q9UMX5	NENF_HUMAN	NENF	Neudesin	0.0467328	0.870457
P47985	P47985;P0C7P4	UCRI_HUMAN	UQCRFS1	Cytochrome b-c1 complex subunit Rieske, mitochondrial	0.566811	1.06151
Q9BWJ5	Q9BWJ5	SF3B5_HUMAN	SF3B5	Splicing factor 3B subunit 5	0.0320412	0.873455
P48059	P48059;A0A0J9YXC7;A0A8Q3WKI3;A0A8Q3WKJ2;A0A8Q3WKK6;A0A8Q3WKP0;A0A0M3HER1;A0A8Q3WLN4;A0A8Q3WLX8	LIMS1_HUMAN	LIMS1	LIM and senescent cell antigen-like-containing domain protein 1	0.469346	0.930868
P48147	P48147;A0A499FJL1	PPCE_HUMAN	PREP	Prolyl endopeptidase	0.914416	1.00424
Q9Y6B6	Q9Y6B6;Q9H029	SAR1B_HUMAN	SAR1B	GTP-binding protein SAR1b	0.0154798	0.876272
P48200	P48200;H0YNL8	IREB2_HUMAN	IREB2	Iron-responsive element-binding protein 2	0.127877	1.6648
P48382	P48382;F8W689	RFX5_HUMAN	RFX5	DNA-binding protein RFX5	0.859231	0.929302
P48426	P48426	PI42A_HUMAN	PIP4K2A	Phosphatidylinositol 5-phosphate 4-kinase type-2 alpha	0.238263	1.23148
P48444	P48444;B0YIW6	COPD_HUMAN	ARCN1	Coatomer subunit delta	0.282055	0.959966
P48449	P48449;A0A0G2JQD0	LSS_HUMAN	LSS	Lanosterol synthase	0.813707	0.977558
P48506	P48506;A0A2R8Y648;A0A2R8YEL6;B4E2I4;E1CEI4	GSH1_HUMAN	GCLC	Glutamate--cysteine ligase catalytic subunit	0.279086	0.895112
P48507	P48507	GSH0_HUMAN	GCLM	Glutamate--cysteine ligase regulatory subunit	0.144802	1.20621
Q9Y696	Q9Y696	CLIC4_HUMAN	CLIC4	Chloride intracellular channel protein 4	0.0199802	0.876766
P48556	P48556;A0A8V8TPK1;A0A8V8TQ44;A0A8V8TR48;K7EJC1;K7EJR3;K7ERW6;R4GMR5	PSMD8_HUMAN	PSMD8	26S proteasome non-ATPase regulatory subunit 8	0.390557	1.06403
P48634	P48634	PRC2A_HUMAN	PRRC2A	Protein PRRC2A	0.163081	1.20002
P11142	P11142;A8K7Q2;E9PKE3;E9PM13;E9PNE6;E9PS65	HSP7C_HUMAN	HSPA8	Heat shock cognate 71 kDa protein	0.0130199	0.877162
P48643	P48643;B7ZAR1;E9PCA1;E7ENZ3	TCPE_HUMAN	CCT5	T-complex protein 1 subunit epsilon	0.93904	1.00011
Q14103	Q14103;A0A994J440;A0A994J4R1;H0Y8G5;H0YA96	HNRPD_HUMAN	HNRNPD	Heterogeneous nuclear ribonucleoprotein D0	0.00558501	0.877378
O60925	O60925;E5RGS4	PFD1_HUMAN	PFDN1	Prefoldin subunit 1	0.0393235	0.877838
P48729	P48729;Q8N752;A0A5F9W493;U3KPX3;A0A590UJ43;D6REM4;E7ETM0;H0Y9X2;U3KQK7	KC1A_HUMAN	CSNK1A1	Casein kinase I isoform alpha	0.133527	1.26886
P48735	P48735	IDHP_HUMAN	IDH2	Isocitrate dehydrogenase [NADP], mitochondrial	0.850738	1.00763
P48739	P48739	PIPNB_HUMAN	PITPNB	Phosphatidylinositol transfer protein beta isoform	0.96284	0.987889
Q9H832	Q9H832;D6RB11;I3L286	UBE2Z_HUMAN	UBE2Z	Ubiquitin-conjugating enzyme E2 Z	0.0409886	0.87821
P48960	P48960	AGRE5_HUMAN	ADGRE5	Adhesion G protein-coupled receptor E5	0.0579553	0.583964
P49005	P49005;A0A087WWF6;A0A8V8TMJ0;A0A8V8TMJ5;A0A8V8TPA6;A0A8V8TPB6;C9JLE1;H7C1B3;A0A8V8TMK0;A0A8V8TN07;A0A8V8TNY7;A0A8V8TPA1;C9IZD2	DPOD2_HUMAN	POLD2	DNA polymerase delta subunit 2	0.752207	0.952591
P49006	P49006	MRP_HUMAN	MARCKSL1	MARCKS-related protein	0.407069	1.07318
P49023	P49023;A0A1B0GTU4;F5GZ78;A0A1B0GU60;F5H836	PAXI_HUMAN	PXN	Paxillin	0.548354	1.09382
P49137	P49137;P51817;Q16644;Q96PN8;O43930;C9J8E1	MAPK2_HUMAN	MAPKAPK2	MAP kinase-activated protein kinase 2	0.688341	1.03195
P49189	P49189	AL9A1_HUMAN	ALDH9A1	4-trimethylaminobutyraldehyde dehydrogenase	0.6101	1.02062
Q9BTW9	Q9BTW9;A0A804HHW7;A0A804HI02;A0A804HI57;A0A804HIN6;A0A804HIU1;A0A804HJ32;A0A804HJ57;A0A804HJY5;A0A804HKT8;A0A804HL62;A0A804HLF8;A0A804HLI2;J3KR97;A0A804HIC0;A0A804HKB9;A0A804HL21	TBCD_HUMAN	TBCD	Tubulin-specific chaperone D	0.0444584	0.878218
P49247	P49247	RPIA_HUMAN	RPIA	Ribose-5-phosphate isomerase	0.285001	1.17274
P49257	P49257	LMAN1_HUMAN	LMAN1	Protein ERGIC-53	0.133384	0.899459
P49321	P49321;E9PPR5	NASP_HUMAN	NASP	Nuclear autoantigenic sperm protein	0.421244	1.04343
Q01082	O15020;P11277;Q01082;Q9H254;A0A087WYQ1;A0A087WUZ3;A4QPE4;M0QZQ3;F8W6C1	SPTB2_HUMAN	SPTBN1	Spectrin beta chain, non-erythrocytic 1	0.0107017	0.878359
P49354	P49354;B3KVN2;E9PQP6	FNTA_HUMAN	FNTA	Protein farnesyltransferase/geranylgeranyltransferase type-1 subunit alpha	0.0625121	0.803822
P49356	P49356;B4DL54	FNTB_HUMAN	FNTB	Protein farnesyltransferase subunit beta	0.89132	1.08996
P49366	P49366;M0R1T4	DHYS_HUMAN	DHPS	Deoxyhypusine synthase	0.468947	1.28768
P50395	P50395	GDIB_HUMAN	GDI2	Rab GDP dissociation inhibitor beta	0.0084827	0.878608
P49406	P49406;A0A0A0MRF4;S4R3W9	RM19_HUMAN	MRPL19	Large ribosomal subunit protein bL19m	0.367793	0.884529
P31939	P31939;H7C1S2	PUR9_HUMAN	ATIC	Bifunctional purine biosynthesis protein ATIC	0.0224595	0.880051
P49411	P49411	EFTU_HUMAN	TUFM	Elongation factor Tu, mitochondrial	0.210075	1.10984
A0A087WWU8	J3KN67;A0A087WWU8	A0A087WWU8_HUMAN	TPM3	Tropomyosin 3	0.0242704	0.88284
P49441	P49441;B8ZZF6;C9J128;C9J173;C9J2Z6;E7ENF2;E7ET59;E7EUX4	INPP_HUMAN	INPP1	Inositol polyphosphate 1-phosphatase	0.5383	0.646312
P49454	P49454;A0A9L9PXU7	CENPF_HUMAN	CENPF	Centromere protein F	0.350801	0.913405
P49458	P49458	SRP09_HUMAN	SRP9	Signal recognition particle 9 kDa protein	0.257508	0.892101
P49459	P49459;A0A8Q3SIL6;A0A0D9SG71;A0A0R4J2E5	UBE2A_HUMAN	UBE2A	Ubiquitin-conjugating enzyme E2 A	0.66838	1.04023
P49585	P49585;C9J050;C9J2E1;C9JEJ2;H7BZN1;H7C1T3	PCY1A_HUMAN	PCYT1A	Choline-phosphate cytidylyltransferase A	0.157729	0.868172
P49588	P49588;A0A6Q8PF33;A0A6Q8PFY2;A0A6Q8PGB5;A0A6Q8PGE8;A0A6Q8PGN5;A0A6Q8PGR9;H3BPK7	SYAC_HUMAN	AARS1	Alanine--tRNA ligase, cytoplasmic	0.133804	1.10387
P49589	P49589;B4DKY1	SYCC_HUMAN	CARS1	Cysteine--tRNA ligase, cytoplasmic	0.254063	1.1153
P49590	P49590;A0A2R8Y3N3;A0A2R8Y5P7;A0A2R8Y6I1;A0A2R8Y4X6;A0A2R8Y5E8;D6RJE6	SYHM_HUMAN	HARS2	Histidine--tRNA ligase, mitochondrial	0.319455	1.18179
P49591	P49591;Q5T5C7	SYSC_HUMAN	SARS1	Serine--tRNA ligase, cytoplasmic	0.186288	1.15362
P49593	P49593;A8MX49;B5MCT7;C9J2F3	PPM1F_HUMAN	PPM1F	Protein phosphatase 1F	0.600187	1.0707
P49642	P49642;A0A5F9ZHB6;F8VNY2;A0A9L9PXM3;F8VSB2	PRI1_HUMAN	PRIM1	DNA primase small subunit	0.0574031	1.27203
P49643	P49643;A0A5F9ZHU7;A0A5F9ZHR0	PRI2_HUMAN	PRIM2	DNA primase large subunit	0.188111	1.19635
P49674	P48730;P49674;H7BYT1;A0A669KBC0;B0QY34;B0QY35;B0QY36;H0Y2N6;H0Y645;J3QQI9	KC1E_HUMAN	CSNK1E	Casein kinase I isoform epsilon	0.110039	1.81276
P49711	P49711;A0A2R8Y595;A0A2R8YFL0	CTCF_HUMAN	CTCF	Transcriptional repressor CTCF	0.28797	0.773536
P49720	P49720;A0A087WXQ8;A0A087WY10	PSB3_HUMAN	PSMB3	Proteasome subunit beta type-3	0.384622	0.950284
P49721	P49721;A0A087WVV1	PSB2_HUMAN	PSMB2	Proteasome subunit beta type-2	0.810138	1.01188
P49736	P49736;H0Y8E6	MCM2_HUMAN	MCM2	DNA replication licensing factor MCM2	0.549754	0.983672
Q14566	Q14566	MCM6_HUMAN	MCM6	DNA replication licensing factor MCM6	0.0372768	0.883185
P49748	P49748	ACADV_HUMAN	ACADVL	Very long-chain specific acyl-CoA dehydrogenase, mitochondrial	0.247776	0.886747
P49750	P49750;H0YIQ2	YLPM1_HUMAN	YLPM1	YLP motif-containing protein 1	0.0930372	1.14149
P49755	P49755	TMEDA_HUMAN	TMED10	Transmembrane emp24 domain-containing protein 10	0.854818	1.02323
P49756	P49756;H0YE46	RBM25_HUMAN	RBM25	RNA-binding protein 25	0.0919639	1.17266
P49757	P49757;G3V3R1;G3V433;G3V4S6	NUMB_HUMAN	NUMB	Protein numb homolog	0.942136	1.00317
P49760	P49760;B1AVT0	CLK2_HUMAN	CLK2	Dual specificity protein kinase CLK2	0.126699	1.72948
P49768	P49768;A0A8V8TLT5;A0A8V8TPK5;A0A8V8TQ36;A0A8V8TQ90;A0A8V8TR52;G3V4M0;A0A8V8TPL0	PSN1_HUMAN	PSEN1	Presenilin-1	0.5317	0.851413
P49770	P49770;G3V5E5;H0YJJ8	EI2BB_HUMAN	EIF2B2	Translation initiation factor eIF-2B subunit beta	0.274859	1.09463
P49773	P49773	HINT1_HUMAN	HINT1	Adenosine 5'-monophosphoramidase HINT1	0.784662	0.982728
P49419	P49419;A0A1B0GTJ4;A0A1B0GUA1;A0A1B0GUY0;A0A1B0GV49;A0A1B0GW77;A0A1B0GW82;A0A0J9YWF7;A0A1B0GTG2;A0A1B0GTY9	AL7A1_HUMAN	ALDH7A1	Alpha-aminoadipic semialdehyde dehydrogenase	0.0225584	0.883675
P49792	P49792;Q99666;A6NKT7;O14715;P0DJD0;P0DJD1;Q7Z3J3;A0A286YES2;A0A8Q3SII4;A0A8Q3SII5;A0A8Q3SIN4;A0A8V8TL79;A0A8V8TLA0;F8VYC4;F8W705;J3KNE0;J3KQ37	RBP2_HUMAN	RANBP2	E3 SUMO-protein ligase RanBP2	0.302034	1.08091
P49815	P49815;A0A2R8Y5F1;A0A2R8Y7C8;A0A2R8Y7X5;A0A2R8YDR3;A0A2R8YDZ2;A0A2R8YGD6;A0A2R8YGU4;H3BMQ0;X5D2U8;A0A2R8Y5B2;A0A2R8YCR8;A0A2R8YEJ8;A0A2R8YGE6;C9JX95	TSC2_HUMAN	TSC2	Tuberin	0.651805	1.0865
P49821	P49821;G3V0I5;B4DE93;E9PJL9;E9PLC6;E9PMX3;E9PPD6;E9PPR0;E9PQP1	NDUV1_HUMAN	NDUFV1	NADH dehydrogenase [ubiquinone] flavoprotein 1, mitochondrial	0.316133	1.07042
P49840	P49840;A8MT37;A0A7I2V379;A0A7I2V4Q6;A0A7I2V5Q2;A0A7I2YQA1;M0QYV0	GSK3A_HUMAN	GSK3A	Glycogen synthase kinase-3 alpha	0.0636895	0.767696
P49841	P49840;P49841;A0A3B3ITW1;A0A7I2YQK0;A8MT37;A0A7I2V3J4;A0A7I2V2J2;A0A7I2V2P0;A0A7I2V4X2;A0A7I2V5G5;A0A7I2V5M2;A0A7I2YQG6;M0QYV0	GSK3B_HUMAN	GSK3B	Glycogen synthase kinase-3 beta	0.282311	0.899659
P49848	P49848;A0A8I5KQQ6;A0A8I5KRU1;C9J088;C9JFL8;C9JTY6;J3KR72	TAF6_HUMAN	TAF6	Transcription initiation factor TFIID subunit 6	0.643953	0.901334
P49902	P49902;A0A6Q8PHP0;A0A6Q8PHB5	5NTC_HUMAN	NT5C2	Cytosolic purine 5'-nucleotidase	0.653882	1.05779
P49903	P49903	SPS1_HUMAN	SEPHS1	Selenide, water dikinase 1	0.971253	1.00034
P49914	P49914	MTHFS_HUMAN	MTHFS	5-formyltetrahydrofolate cyclo-ligase	0.425725	0.901613
P49915	P49915	GUAA_HUMAN	GMPS	GMP synthase [glutamine-hydrolyzing]	0.137781	0.938431
Q16555	Q16555;A0A1C7CYX9	DPYL2_HUMAN	DPYSL2	Dihydropyrimidinase-related protein 2	0.0384998	0.8865
P49959	P49959;F8W7U8	MRE11_HUMAN	MRE11	Double-strand break repair protein MRE11	0.150591	0.923342
Q96P70	Q96P70	IPO9_HUMAN	IPO9	Importin-9	0.0345525	0.889947
Q13177	Q13177	PAK2_HUMAN	PAK2	Serine/threonine-protein kinase PAK 2	0.0402926	0.894886
P50148	P50148;B1AM21	GNAQ_HUMAN	GNAQ	Guanine nucleotide-binding protein G(q) subunit alpha	0.148818	1.46131
P50213	P50213;H0YL72;H0YKD0;H0YLI6;H0YM64;H0YMU3	IDH3A_HUMAN	IDH3A	Isocitrate dehydrogenase [NAD] subunit alpha, mitochondrial	0.0666679	1.16813
P26196	P26196	DDX6_HUMAN	DDX6	Probable ATP-dependent RNA helicase DDX6	0.0123183	0.895534
P62820	P62820;Q9H0U4;E7END7;E9PLD0	RAB1A_HUMAN	RAB1A	Ras-related protein Rab-1A	0.0221924	0.896553
P50416	P50416;H3BP22;H3BUV7	CPT1A_HUMAN	CPT1A	Carnitine O-palmitoyltransferase 1, liver isoform	0.0704918	0.701763
P50443	P50443	S26A2_HUMAN	SLC26A2	Sulfate transporter	0.619274	0.877563
P67936	P67936;A0A2R8Y5V9;A0A2R8YE05;A0A2R8YHD2;A0A5F9UN72;K7ENT6;K7EPB9	TPM4_HUMAN	TPM4	Tropomyosin alpha-4 chain	0.0453866	0.898182
P50502	P50502;Q8NFI4	F10A1_HUMAN	ST13	Hsc70-interacting protein	0.668252	1.02369
P50542	P50542;B4E0T2;J3KPV0;F5GYB4;F5GZ41;F5H0L9;F5H3X7;F5H5C0	PEX5_HUMAN	PEX5	Peroxisomal targeting signal 1 receptor	0.114449	0.76385
P50552	P50552;A0A994J7X3	VASP_HUMAN	VASP	Vasodilator-stimulated phosphoprotein	0.421208	0.901886
P50570	P50570;Q9UQ16;A0A8I5KXV5;E5RHK8;H0YBC6	DYN2_HUMAN	DNM2	Dynamin-2	0.163049	1.14631
P50579	P50579;F8VQZ7;F8VRR3;F8VY03;F8VZX9;G3V1U3	MAP2_HUMAN	METAP2	Methionine aminopeptidase 2	0.746855	0.980279
P50583	P50583	AP4A_HUMAN	NUDT2	Bis(5'-nucleosyl)-tetraphosphatase [asymmetrical]	0.843439	0.963357
P50747	P50747;A0A8C8QSB1;A0A6Q8PFK4	BPL1_HUMAN	HLCS	Biotin--protein ligase	0.922874	1.00019
Q9P2M7	Q9P2M7;A2A3M4;A6PVU7	CING_HUMAN	CGN	Cingulin	0.00602683	0.898955
P04075	P04075;H3BR68;J3KPS3	ALDOA_HUMAN	ALDOA	Fructose-bisphosphate aldolase A	0.0152813	0.900782
P50851	P50851;A0A494BZW2;A0A494C0R9;A0A494C1L5;E9PEM5	LRBA_HUMAN	LRBA	Lipopolysaccharide-responsive and beige-like anchor protein	0.216761	0.940094
P50897	P50897;A0A286YFF7;A0A2C9F2P4;A0A286YFE3;A0A286YFL6;A0A286YFL8;Q5T0S4	PPT1_HUMAN	PPT1	Palmitoyl-protein thioesterase 1	0.160386	1.58312
P28482	P27361;P28482;P31152;Q16659;E9PBK7;E9PJF0;E9PQW4;A1QJE5;H0YDH9;K7ELV1;K7EN18	MK01_HUMAN	MAPK1	Mitogen-activated protein kinase 1	0.0371841	0.901314
P50990	P50990;H7C4C8	TCPQ_HUMAN	CCT8	T-complex protein 1 subunit theta	0.209855	1.11407
P50991	P50991	TCPD_HUMAN	CCT4	T-complex protein 1 subunit delta	0.090281	1.09462
P50995	P50995	ANX11_HUMAN	ANXA11	Annexin A11	0.590718	1.09378
P06733	P06733;A0A2R8Y6G6	ENOA_HUMAN	ENO1	Alpha-enolase	0.0418947	0.901821
P51114	P51114;A0A8V8TMQ1;A0A8V8TNP6;B4DXZ6;E7EU85;E9PFF5	FXR1_HUMAN	FXR1	RNA-binding protein FXR1	0.614401	1.02088
P25788	P25788;G3V3W4;G3V5N4	PSA3_HUMAN	PSMA3	Proteasome subunit alpha type-3	0.0217379	0.903358
P51148	P20339;P51148;P61020;F8VUA5;F8VVK3;F8VVZ0;K7ENY4;K7ERI8;K7ERQ8	RAB5C_HUMAN	RAB5C	Ras-related protein Rab-5C	0.338058	0.924109
P51149	P51149;A0A6Q8PG52;A0A6Q8PH84;C9IZZ0;C9J4S4;C9J4V0;C9J592;C9J7D1;C9J8S3	RAB7A_HUMAN	RAB7A	Ras-related protein Rab-7a	0.935983	0.997769
P51151	P51151;Q9NP90;A0A1B0GUI0	RAB9A_HUMAN	RAB9A	Ras-related protein Rab-9A	0.202042	1.39942
P51153	P51153	RAB13_HUMAN	RAB13	Ras-related protein Rab-13	0.225822	0.852124
P51397	P51397	DAP1_HUMAN	DAP	Death-associated protein 1	0.861975	0.975241
P51398	P51398;V9GYL9;V9GZ03	RT29_HUMAN	DAP3	Small ribosomal subunit protein mS29	0.25922	1.20852
P51452	P51452;K7ES89	DUS3_HUMAN	DUSP3	Dual specificity protein phosphatase 3	0.144066	0.836517
P51530	P51530;F8VR31;H0Y455	DNA2_HUMAN	DNA2	DNA replication ATP-dependent helicase/nuclease DNA2	0.731509	0.932251
P24752	P24752;A0A5F9ZHD4;A0A5F9ZHJ0;A0A5F9ZI66	THIL_HUMAN	ACAT1	Acetyl-CoA acetyltransferase, mitochondrial	0.0196798	0.90393
P51553	P51553;E7EQB8;E9PF84;G5E9Q7;H7C1W2	IDH3G_HUMAN	IDH3G	Isocitrate dehydrogenase [NAD] subunit gamma, mitochondrial	0.171877	1.16548
P51570	P51570	GALK1_HUMAN	GALK1	Galactokinase	0.735467	1.0232
P51571	P51571	SSRD_HUMAN	SSR4	Translocon-associated protein subunit delta	0.896541	1.01056
Q8IWZ3	Q8IWZ3;E9PDP5;H0Y4P6;H3BLS9;H7C2F5	ANKH1_HUMAN	ANKHD1	Ankyrin repeat and KH domain-containing protein 1	0.0305485	0.90397
P51580	P51580	TPMT_HUMAN	TPMT	Thiopurine S-methyltransferase	0.383816	0.956174
P51608	P51608	MECP2_HUMAN	MECP2	Methyl-CpG-binding protein 2	0.0549629	1.8213
P51610	P51610;A6NEM2	HCFC1_HUMAN	HCFC1	Host cell factor 1	0.0569883	1.20669
P51617	P51617;D3YTB5;H7C1F0;F8WAB6	IRAK1_HUMAN	IRAK1	Interleukin-1 receptor-associated kinase 1	0.332492	0.798242
P51648	P51648;A0A5F9ZGX4;A0A5F9ZHI5;A0A5F9ZHN9;A0A5F9ZI12;A0A5K1VW72;J3QRD1	AL3A2_HUMAN	ALDH3A2	Aldehyde dehydrogenase family 3 member A2	0.0731631	0.90552
P07737	P07737;K7EJ44	PROF1_HUMAN	PFN1	Profilin-1	0.0299729	0.906964
P51659	P51659;A0A2R8Y7L2;A0A2R8YD50;A0A2R8YF39;A0A804HIR1;A0A804HK65;E7EPL9;E7ET17	DHB4_HUMAN	HSD17B4	Peroxisomal multifunctional enzyme type 2	0.371462	0.967541
P51665	P51665;H3BNT7;H3BTM8	PSMD7_HUMAN	PSMD7	26S proteasome non-ATPase regulatory subunit 7	0.0627428	0.9235
P51668;Q9Y2X8	P51668;Q9Y2X8;A0A087WW00;C9J9H9	UB2D1_HUMAN;UB2D4_HUMAN	UBE2D1;UBE2D4	Ubiquitin-conjugating enzyme E2 D1	0.233789	0.712277
P51690	P51690;A0A5F9ZHX8;A0A5F9ZHZ5;A0A804HHU6;A0A804HIF5;A0A804HJ07;F5GYY5;F5H324;A0A804HJF6	ARSL_HUMAN	ARSL	Arylsulfatase L	0.448487	0.595192
P51692	P51692;A0A8V8TM84;A0A8V8TMP4;A0A8V8TP00;A0A8V8TP16	STA5B_HUMAN	STAT5B	Signal transducer and activator of transcription 5B	0.236188	0.539644
P51798	P51798	CLCN7_HUMAN	CLCN7	H(+)/Cl(-) exchange transporter 7	0.948574	0.977585
P51809	P51809	VAMP7_HUMAN	VAMP7	Vesicle-associated membrane protein 7	0.465441	1.21729
P51812	P51812;B1AXG1;B4DG22;B7ZB17;A0A2R8Y603	KS6A3_HUMAN	RPS6KA3	Ribosomal protein S6 kinase alpha-3	0.376585	0.949519
P51858	P51858	HDGF_HUMAN	HDGF	Hepatoma-derived growth factor	0.609595	1.03356
P51884	P51884	LUM_HUMAN	LUM	Lumican	0.0806112	0.475823
P05091	O94788;P05091;F8VP50;H0YKL3;H0YMG7	ALDH2_HUMAN	ALDH2	Aldehyde dehydrogenase, mitochondrial	0.00399423	0.907608
P51965	P51965;Q969T4;Q96LR5;A0A1B0GX65;C9J2P0;R4GND1;A0A087X283;B7Z306;C9J180;H7C061;R4GN77	UB2E1_HUMAN	UBE2E1	Ubiquitin-conjugating enzyme E2 E1	0.130027	1.39524
Q9UHB6	Q9UHB6;F8VQE1;F8VRN8	LIMA1_HUMAN	LIMA1	LIM domain and actin-binding protein 1	0.00592264	0.910062
P34897	P34897;G3V241;G3V2W0;G3V4T0;G3V4X0;G3V5L0;G3V2E4;G3V3Y8;G3V4W5;G3V540	GLYM_HUMAN	SHMT2	Serine hydroxymethyltransferase, mitochondrial	0.0072386	0.910686
P52209	P52209;K7EM49;K7EPF6;K7EMN2	6PGD_HUMAN	PGD	6-phosphogluconate dehydrogenase, decarboxylating	0.626768	0.96339
P36542	P36542	ATPG_HUMAN	ATP5F1C	ATP synthase subunit gamma, mitochondrial	0.0335868	0.910748
P52292	P52292;A0A7I2V351;A0A7I2V487;A0A7I2YQE1;A0A7I2V3Z3	IMA1_HUMAN	KPNA2	Importin subunit alpha-1	0.0686479	0.867673
P52294	P52294	IMA5_HUMAN	KPNA1	Importin subunit alpha-5	0.708869	1.02808
P52298	P52298;C9JQX9;F6WVI0	NCBP2_HUMAN	NCBP2	Nuclear cap-binding protein subunit 2	0.676427	1.03367
P52306	P52306;H0Y8M2	GDS1_HUMAN	RAP1GDS1	Rap1 GTPase-GDP dissociation stimulator 1	0.709656	0.946598
P52434	P52434;C9JLU1	RPAB3_HUMAN	POLR2H	DNA-directed RNA polymerases I, II, and III subunit RPABC3	0.20032	1.27604
P52435;Q9GZM3;Q9H1A7	P52435;Q9GZM3;Q9H1A7;A0A0B4J2F8;A6NFM0;E2QRJ6;F8WF84	RPB11_HUMAN;RPB1B_HUMAN;RPB1C_HUMAN	POLR2J;POLR2J2;POLR2J3	DNA-directed RNA polymerase II subunit RPB11-a	0.222937	0.639497
P52564	P52564	MP2K6_HUMAN	MAP2K6	Dual specificity mitogen-activated protein kinase kinase 6	0.876321	0.949557
P52565	P52565;J3KRY1;J3KTF8;J3QQX2	GDIR1_HUMAN	ARHGDIA	Rho GDP-dissociation inhibitor 1	0.461043	1.06761
P52594	P52594;B8ZZY2;C9J2I0	AGFG1_HUMAN	AGFG1	Arf-GAP domain and FG repeat-containing protein 1	0.902162	0.988095
P52597	P52597	HNRPF_HUMAN	HNRNPF	Heterogeneous nuclear ribonucleoprotein F	0.397955	0.95754
P52657	P52657;A8MYR4;H0YK39	T2AG_HUMAN	GTF2A2	Transcription initiation factor IIA subunit 2	0.895131	1.03059
Q13228	Q13228	SBP1_HUMAN	SELENBP1	Methanethiol oxidase	0.0468584	0.910965
P52732	P52732;A0A7I2V3A9;A0A7I2V3V3;A0A7I2YQY4	KIF11_HUMAN	KIF11	Kinesin-like protein KIF11	0.307908	1.16409
P52735	P52735	VAV2_HUMAN	VAV2	Guanine nucleotide exchange factor VAV2	0.99179	0.980181
P52756	P52756;C9J9P7;C9JFQ5;C9JR02;F8W910;F8WE23	RBM5_HUMAN	RBM5	RNA-binding protein 5	0.848418	0.966675
P52758	P52758	RIDA_HUMAN	RIDA	2-iminobutanoate/2-iminopropanoate deaminase	0.204894	0.835791
P10606	P10606	COX5B_HUMAN	COX5B	Cytochrome c oxidase subunit 5B, mitochondrial	0.0454196	0.912525
P52789	P52789;E9PB90	HXK2_HUMAN	HK2	Hexokinase-2	0.953768	1.0012
P52815	P52815;B4DLN1	RM12_HUMAN	MRPL12	Large ribosomal subunit protein bL12m	0.418614	0.951498
P14625	P14625;A0A087WT78;A0A7P0T823;A0A7P0T917;A0A7P0TAE1;A0A7P0TAT8;A0A7P0TAY2;A0A7P0TBC2;H0YIV0	ENPL_HUMAN	HSP90B1	Endoplasmin	0.0337019	0.918678
P52895	P52895;Q04828;B4DK69;H0Y804;S4R3P0	AK1C2_HUMAN	AKR1C2	Aldo-keto reductase family 1 member C2	0.162087	0.616766
Q15149	Q15149;A0A8I5KSD5;A0A8I5KUE3;A0A8I5KYZ1;E9PMV1;H0YDN1	PLEC_HUMAN	PLEC	Plectin	0.0452845	0.920784
P52926	P52926;F5H2A4;F5H2U8;F5H6H0	HMGA2_HUMAN	HMGA2	High mobility group protein HMGI-C	0.909317	0.998164
P52948	P52948;A0A8V8TPW9;A0A8V8TPX4;A0A8V8TQF7;A0A8V8TR21;A0A8V8TRC7;H0YCR0;H0YEN4;A0A3B3ITD8;A0A8V8TQG5;A0A8V8TR23;H0YDA1	NUP98_HUMAN	NUP98	Nuclear pore complex protein Nup98-Nup96	0.0571285	1.13852
P53004	P53004	BIEA_HUMAN	BLVRA	Biliverdin reductase A	0.462144	1.07754
P53007	P53007	TXTP_HUMAN	SLC25A1	Tricarboxylate transport protein, mitochondrial	0.278758	0.922581
P53041	P53041;A8MU39;H0YDU8	PPP5_HUMAN	PPP5C	Serine/threonine-protein phosphatase 5	0.221517	1.0873
P53350	P53350	PLK1_HUMAN	PLK1	Serine/threonine-protein kinase PLK1	0.188068	1.19118
P53365	P53365;A0A087X1E4	ARFP2_HUMAN	ARFIP2	Arfaptin-2	0.369925	1.1114
P53367	P53367	ARFP1_HUMAN	ARFIP1	Arfaptin-1	0.052815	0.877147
P53384	P53384;I3L531	NUBP1_HUMAN	NUBP1	Cytosolic Fe-S cluster assembly factor NUBP1	0.454016	1.16683
P38646	P38646;A0A7I2V2G2;A0A7I2V2S7;A0A7I2V3F7;A0A7I2YQB2;D6RCD7;A0A3B3ITI4;H0Y8K0	GRP75_HUMAN	HSPA9	Stress-70 protein, mitochondrial	0.0208376	0.923811
O60884	O60884	DNJA2_HUMAN	DNAJA2	DnaJ homolog subfamily A member 2	0.0493471	0.931645
P53597	P53597;A0A494C0D1;H7C233	SUCA_HUMAN	SUCLG1	Succinate--CoA ligase [ADP/GDP-forming] subunit alpha, mitochondrial	0.470646	0.940609
P53602	P53602;H3BP35	MVD1_HUMAN	MVD	Diphosphomevalonate decarboxylase	0.239768	0.928095
P53611	P53611;Q5T4U8	PGTB2_HUMAN	RABGGTB	Geranylgeranyl transferase type-2 subunit beta	0.201748	0.784126
P53618	P53618	COPB_HUMAN	COPB1	Coatomer subunit beta	0.429132	0.9514
P53621	P53621;A0A3B3IS84;A0A3B3ISC6;A0A3B3IT15;A0A3B3ITV3;A0A3B3IU89	COPA_HUMAN	COPA	Coatomer subunit alpha	0.766466	0.986055
P53634	P53634;A0A7I2V2Q8;A0A7I2V466;A0A7I2V6E3;A0A7I2YQT5	CATC_HUMAN	CTSC	Dipeptidyl peptidase 1	0.450979	1.13407
P53680	P53680;M0QYZ2;M0R0N4;X6R390	AP2S1_HUMAN	AP2S1	AP-2 complex subunit sigma	0.579829	1.05416
P06493	P06493;A0A024QZP7;E5RIU6	CDK1_HUMAN	CDK1	Cyclin-dependent kinase 1	0.0362225	0.936782
P78371	P78371;F5GWF6;F8VQ14	TCPB_HUMAN	CCT2	T-complex protein 1 subunit beta	0.0138376	0.938894
P53990	P53990;H3BMU1;H3BUI0;J3KR23	IST1_HUMAN	IST1	IST1 homolog	0.0724205	0.880911
Q00610	P53675;Q00610;A0A087WVQ6;K7EJJ5;A0A087WX41;A0A8V8TQ14;A0A8V8TQ18;A0A8V8TQK1;A0A8V8TQK3;A0A8V8TR47;A0A8V8TRE8;A0A8V8TRF0	CLH1_HUMAN	CLTC	Clathrin heavy chain 1	0.0357985	0.947
P33993	P33993	MCM7_HUMAN	MCM7	DNA replication licensing factor MCM7	0.0278038	0.957504
P54105	P54105;E9PJF4;E9PMI6;J3KN38;E9PQ83	ICLN_HUMAN	CLNS1A	Methylosome subunit pICln	0.124886	0.807761
Q00059	Q00059;H7BYN3	TFAM_HUMAN	TFAM	Transcription factor A, mitochondrial	0.00646478	1.03199
P54136	P54136	SYRC_HUMAN	RARS1	Arginine--tRNA ligase, cytoplasmic	0.880168	1.00668
P54198	P54198	HIRA_HUMAN	HIRA	Protein HIRA	0.127078	1.3038
P54289	P54289;A0A994J595;E7ERK3	CA2D1_HUMAN	CACNA2D1	Voltage-dependent calcium channel subunit alpha-2/delta-1	0.146169	0.486495
P54577	P54577;A0A6Q8PFX2	SYYC_HUMAN	YARS1	Tyrosine--tRNA ligase, cytoplasmic	0.135627	1.11942
P54578	P54578;A6NJA2	UBP14_HUMAN	USP14	Ubiquitin carboxyl-terminal hydrolase 14	0.671995	0.963751
P54619	P54619;Q9UGJ0;A0A494C068;A0A494C1K7;E9PGP6;F8VYY9;H0YHF8	AAKG1_HUMAN	PRKAG1	5'-AMP-activated protein kinase subunit gamma-1	0.191487	0.916067
P54646	P54646	AAPK2_HUMAN	PRKAA2	5'-AMP-activated protein kinase catalytic subunit alpha-2	0.876544	1.00093
P54652	P54652	HSP72_HUMAN	HSPA2	Heat shock-related 70 kDa protein 2	0.0947939	0.647397
Q86XP3	Q86XP3	DDX42_HUMAN	DDX42	ATP-dependent RNA helicase DDX42	0.0156579	1.05735
P54725	P54725;A0A494C0B4;K7ELW1;K7ENJ0	RD23A_HUMAN	RAD23A	UV excision repair protein RAD23 homolog A	0.0823538	1.20222
P54727	P54725;P54727;A0A494C0B4;K7ELW1;K7ENJ0;Q5W0S5	RD23B_HUMAN	RAD23B	UV excision repair protein RAD23 homolog B	0.0940293	1.04665
P54802	P54802	ANAG_HUMAN	NAGLU	Alpha-N-acetylglucosaminidase	0.7406	1.10264
P54819	P54819;F8W1A4;A0A5K1VW67;F8VY04	KAD2_HUMAN	AK2	Adenylate kinase 2, mitochondrial	0.255909	1.04341
P54868	P54868	HMCS2_HUMAN	HMGCS2	Hydroxymethylglutaryl-CoA synthase, mitochondrial	0.331855	0.79014
Q9Y3I0	Q9Y3I0	RTCB_HUMAN	RTCB	RNA-splicing ligase RtcB homolog	0.00726185	1.05967
P54920	P54920;M0R0I4;M0R0Y2;M0R213;M0R2M1	SNAA_HUMAN	NAPA	Alpha-soluble NSF attachment protein	0.402694	0.916703
Q15233	Q15233;A0A7I2V4J2;A0A7I2V4K9;A0A7I2V535;A0A7I2V5Y7;A0A7P0MRW0;A0A7I2V464;A0A7I2V4N2;C9IZL7;C9J4X2;C9JYS8	NONO_HUMAN	NONO	Non-POU domain-containing octamer-binding protein	0.0185058	1.06254
P53992	P53992;G5EA31	SC24C_HUMAN	SEC24C	Protein transport protein Sec24C	0.0163567	1.07656
P55036	P55036;A2A3N6;Q5VWC4;A6PVX3	PSMD4_HUMAN	PSMD4	26S proteasome non-ATPase regulatory subunit 4	0.598917	1.04019
P55039	P55039	DRG2_HUMAN	DRG2	Developmentally-regulated GTP-binding protein 2	0.163554	1.13022
P55060	P55060	XPO2_HUMAN	CSE1L	Exportin-2	0.282933	0.947
P55072	P55072;A0A7I2V540;A0A7P0T8A3;A0A7P0T8Q5;A0A7P0TAW3;C9JUP7;A0A7P0TA22	TERA_HUMAN	VCP	Transitional endoplasmic reticulum ATPase	0.807497	0.990922
P55081	P55081	MFAP1_HUMAN	MFAP1	Microfibrillar-associated protein 1	0.247202	1.05485
P55084	P55084;B5MD38;F5GZQ3	ECHB_HUMAN	HADHB	Trifunctional enzyme subunit beta, mitochondrial	0.650902	1.02272
P55145	P55145	MANF_HUMAN	MANF	Mesencephalic astrocyte-derived neurotrophic factor	0.328596	0.939886
P55196	P55196;A8MQ02;A0A804HJ20;H0Y7R8;H0Y8U8;J3KN01;Q5TIG5	AFAD_HUMAN	AFDN	Afadin	0.0777484	1.13849
P55209	P55209;B7Z9C2;F5H4R6;F8VRJ2;F8VV59;F8VVB5;F8VY35;F8W020;F8W0J6;F8W118;F8W543;H0YH88;H0YHC3;H0YIV4	NP1L1_HUMAN	NAP1L1	Nucleosome assembly protein 1-like 1	0.0573874	0.80312
P55210	P55210;Q5SVL2	CASP7_HUMAN	CASP7	Caspase-7	0.417409	1.11186
P40937	P40937;C9JH72;F5H0U6;F5H304	RFC5_HUMAN	RFC5	Replication factor C subunit 5	0.0347286	1.08069
P20042	P20042	IF2B_HUMAN	EIF2S2	Eukaryotic translation initiation factor 2 subunit 2	0.00257939	1.0862
Q01518	P40123;Q01518;B7Z385;E9PDI2	CAP1_HUMAN	CAP1	Adenylyl cyclase-associated protein 1	0.0114704	1.08971
P55327	P55327;E5RFR7;H0YC42;H0YC44	TPD52_HUMAN	TPD52	Tumor protein D52	0.308312	0.916866
P55735	P55735;A8MXL6;E7ERC8	SEC13_HUMAN	SEC13	Protein SEC13 homolog	0.714001	0.943101
P55769	P55769	NH2L1_HUMAN	SNU13	NHP2-like protein 1	0.167356	0.906602
P55786	P55786;A6NEC2;E9PLK3;A0A7I2V389;A0A7I2V3W8;A0A8V8TQ95;E9PPZ2;A0A7I2V604;E9PP11	PSA_HUMAN	NPEPPS	Puromycin-sensitive aminopeptidase	0.0830406	1.07298
P55795	P55795	HNRH2_HUMAN	HNRNPH2	Heterogeneous nuclear ribonucleoprotein H2	0.890125	1.00276
P16615	P16615	AT2A2_HUMAN	ATP2A2	Sarcoplasmic/endoplasmic reticulum calcium ATPase 2	0.039946	1.09313
P55854	P55854;P61956;Q6EEV6;A8MU27;A8MUA9	SUMO3_HUMAN	SUMO3	Small ubiquitin-related modifier 3	0.190489	1.19634
P55884	P55884;C9JQN7;C9JZG1	EIF3B_HUMAN	EIF3B	Eukaryotic translation initiation factor 3 subunit B	0.882423	0.987944
P55957	P55957	BID_HUMAN	BID	BH3-interacting domain death agonist	0.328603	0.840088
P98175	P98175	RBM10_HUMAN	RBM10	RNA-binding protein 10	0.0297777	1.09686
P56181	P56181	NDUV3_HUMAN	NDUFV3	NADH dehydrogenase [ubiquinone] flavoprotein 3, mitochondrial	0.185931	0.729717
P51991	P51991;A0A7I2V2R3;A0A7I2V4G0;A0A7I2V4J6;A0A7I2V5D8	ROA3_HUMAN	HNRNPA3	Heterogeneous nuclear ribonucleoprotein A3	0.0374055	1.09777
P56192	P56192;H0YHV5	SYMC_HUMAN	MARS1	Methionine--tRNA ligase, cytoplasmic	0.920061	1.00284
P33240	P33240;Q9H0L4;E7EWR4;E9PID8	CSTF2_HUMAN	CSTF2	Cleavage stimulation factor subunit 2	0.0309845	1.10008
P56270	P56270;H3BPU3;H3BQI4;H3BQS2;I3L0M3;I3L2Z5;I3L411;I3L4Y2	MAZ_HUMAN	MAZ	Myc-associated zinc finger protein	0.506429	1.09859
P42345	P42345;A0A8V8TRG9	MTOR_HUMAN	MTOR	Serine/threonine-protein kinase mTOR	0.0455272	1.10489
P56378	P56378;A0A0A0MTQ5;G3V556	ATP68_HUMAN	ATP5MJ	ATP synthase subunit ATP5MJ, mitochondrial	0.802145	1.01206
P56381;Q5VTU8	P56381;Q5VTU8	AT5EL_HUMAN;ATP5E_HUMAN	ATP5F1E;ATP5F1EP2	ATP synthase subunit epsilon, mitochondrial	0.908747	1.01078
P56385	P56385	ATP5I_HUMAN	ATP5ME	ATP synthase subunit e, mitochondrial	0.951658	0.997593
P56537	P56537	IF6_HUMAN	EIF6	Eukaryotic translation initiation factor 6	0.117541	0.918612
P56545	P56545;Q13363;H0Y8U5;A0A087WYL1;D6RAX2;E7ESU7	CTBP2_HUMAN	CTBP2	C-terminal-binding protein 2	0.674197	1.03249
P56556	P56556;A0A2Y9D025;R4GN43	NDUA6_HUMAN	NDUFA6	NADH dehydrogenase [ubiquinone] 1 alpha subcomplex subunit 6	0.77645	0.980503
P56589	P56589;Q7Z6V3	PEX3_HUMAN	PEX3	Peroxisomal biogenesis factor 3	0.235348	0.830666
P56937	P56937	DHB7_HUMAN	HSD17B7	3-keto-steroid reductase/17-beta-hydroxysteroid dehydrogenase 7	0.435692	1.18071
P56945	P56945;A0A2R8Y596;A0A2R8Y4C2;A0A2R8Y5C9;A0A2R8Y5E4;A0A2R8Y6M6;A0A2R8Y8C4;A0A2R8YFK2;A0A2R8YFS8	BCAR1_HUMAN	BCAR1	Breast cancer anti-estrogen resistance protein 1	0.060938	0.434478
P57076	P57076;H7BZW1;H7C2R6	CF298_HUMAN	CFAP298	Cilia- and flagella-associated protein 298	0.629818	1.21852
P57081	P57081	WDR4_HUMAN	WDR4	tRNA (guanine-N(7)-)-methyltransferase non-catalytic subunit WDR4	0.908309	1.02119
P62258	P62258;K7EM20	1433E_HUMAN	YWHAE	14-3-3 protein epsilon	0.0351923	1.10556
P57105	P57105;A0A087WYV9;A0A087WTA2;A0A087X1F5	SYJ2B_HUMAN	SYNJ2BP	Synaptojanin-2-binding protein	0.44278	1.19499
P33992	P33992;B1AHB1	MCM5_HUMAN	MCM5	DNA replication licensing factor MCM5	0.0100346	1.10761
P22626	P22626;A0A087WUI2;A0A7I2V323;A0A7I2V3P1;A0A7I2V3P7;A0A7I2V4I6;A0A7I2V4N1;A0A7I2V4S4;A0A024RA28	ROA2_HUMAN	HNRNPA2B1	Heterogeneous nuclear ribonucleoproteins A2/B1	0.0237221	1.10766
P57764	P57764;G3V1A6;E9PIB2	GSDMD_HUMAN	GSDMD	Gasdermin-D	0.0594353	0.701038
P57772	P57772	SELB_HUMAN	EEFSEC	Selenocysteine-specific elongation factor	0.751116	0.949608
Q99623	Q99623;F5GY37;F5H3X6;A0A7I2V5F0;F5GWA7;J3KPX7	PHB2_HUMAN	PHB2	Prohibitin-2	0.0288182	1.11032
P58546	P58546;C9JL85	MTPN_HUMAN	MTPN	Myotrophin	0.0621894	1.34593
P59780	P59780;A0A0A6YYH1;H0YLI7	AP3S2_HUMAN	AP3S2	AP-3 complex subunit sigma-2	0.236953	1.2661
P59998	P59998;A0A0A6YYG9;F8WCF6;F8WDD7;H7C0A3	ARPC4_HUMAN	ARPC4	Actin-related protein 2/3 complex subunit 4	0.333279	0.902055
P60002	A0A024R7E8;K7EMV4;K7EN05;K7EPC8;K7EQ44;P60002	ELOF1_HUMAN	ELOF1	Transcription elongation factor 1 homolog	0.0895579	1.30077
P60033	P60033;E9PRJ8;A6NMH8;E9PIF1;E9PJK1;H0YDJ9;H0YDL9;H0YEE2	CD81_HUMAN	CD81	CD81 antigen	0.866875	1.34004
P12270	P12270	TPR_HUMAN	TPR	Nucleoprotein TPR	0.0263377	1.11249
P60228	P60228;A0A7I2V2H9;A0A7I2V2W0;A0A7I2V3I0;A0A7I2V3I2;A0A7I2V3S3;A0A7I2V4B4;A0A7I2V5P9;A0A7I2V5Z6;B3KW56;E5RGA2;E5RHS5	EIF3E_HUMAN	EIF3E	Eukaryotic translation initiation factor 3 subunit E	0.110711	1.14827
P60468	P60468	SC61B_HUMAN	SEC61B	Protein transport protein Sec61 subunit beta	0.511386	1.07154
O60763	O60763	USO1_HUMAN	USO1	General vesicular transport factor p115	0.0385161	1.11348
P60520	P60520;H3BSM5	GBRL2_HUMAN	GABARAPL2	Gamma-aminobutyric acid receptor-associated protein-like 2	0.512153	0.925275
P60604	P60604	UB2G2_HUMAN	UBE2G2	Ubiquitin-conjugating enzyme E2 G2	0.0700019	0.595542
P60660	P60660;B7Z6Z4;F8VPF3;F8VZU9;F8W180;F8W1R7;G3V1V0;G3V1Y7;G8JLA2;J3KND3	MYL6_HUMAN	MYL6	Myosin light polypeptide 6	0.127227	1.1157
P60709	P60709;A0A2R8Y793;A0A2R8YGF8;A0A6Q8PGD7;A0A6Q8PH58;C9JTX5;C9JUM1;C9JZR7;E7EVS6;G5E9R0	ACTB_HUMAN	ACTB	Actin, cytoplasmic 1	0.087161	1.45497
P60763	P60763;J3KSC4;J3QLK0	RAC3_HUMAN	RAC3	Ras-related C3 botulinum toxin substrate 3	0.641261	0.955149
P60842	P60842;J3KS25;J3KT12;J3QKZ9;J3QL43;J3QLN6;J3QR64;J3QS69;J3KSZ0	IF4A1_HUMAN	EIF4A1	Eukaryotic initiation factor 4A-I	0.108046	1.10371
P60866	P60866;A0A7P0S5H5;E5RJX2	RS20_HUMAN	RPS20	Small ribosomal subunit protein uS10	0.0882973	1.16301
P60891	P11908;P21108;P60891;A0A0B4J207;A0A2R8Y7H4;A0A0A0MRQ9;A0A6Q8PGP2;B1ALA9;H7C540	PRPS1_HUMAN	PRPS1	Ribose-phosphate pyrophosphokinase 1	0.226022	1.14462
P60900	P60900;G3V295;G3V3I1;G3V5Z7	PSA6_HUMAN	PSMA6	Proteasome subunit alpha type-6	0.312056	0.947771
P60903	P60903	S10AA_HUMAN	S100A10	Protein S100-A10	0.0610115	0.586589
P42166	P42166;P42167;G5E972;H0YJH7	LAP2A_HUMAN	TMPO	Lamina-associated polypeptide 2, isoform alpha	0.0468826	1.11362
P46783	P46783;A0A1W2PQS6;A0A2R8Y7H1;A0A2R8YFH6;F6U211;S4R435	RS10_HUMAN	RPS10	Small ribosomal subunit protein eS10	0.045995	1.11461
P60983	P60983;G3V4P8	GMFB_HUMAN	GMFB	Glia maturation factor beta	0.938622	1.00103
P61006	P61006;Q92930;H0YL94;H0YLJ8;H0YMN7;H0YNE9	RAB8A_HUMAN	RAB8A	Ras-related protein Rab-8A	0.595246	0.947895
P61009	P61009	SPCS3_HUMAN	SPCS3	Signal peptidase complex subunit 3	0.471461	1.07508
P61011	P61011;A0A7I2V5K0;A0A7P0PJI2;G3V480;G3V4F7	SRP54_HUMAN	SRP54	Signal recognition particle subunit SRP54	0.0633395	1.17013
P61019	P61019;Q8WUD1;A0A3B3ITL1;E9PE37;E9PKL7;H0YD31	RAB2A_HUMAN	RAB2A	Ras-related protein Rab-2A	0.558995	1.04281
P61020	P61020	RAB5B_HUMAN	RAB5B	Ras-related protein Rab-5B	0.553905	1.1151
P61024	P61024;Q5T179;Q9BZU3	CKS1_HUMAN	CKS1B	Cyclin-dependent kinases regulatory subunit 1	0.437045	0.772756
P61026	P61026	RAB10_HUMAN	RAB10	Ras-related protein Rab-10	0.103868	0.896647
P61077	P61077;A0A087WY85;D6R933;D6R980;D6R9F6;D6RA11;D6RGD0;D6RIZ3	UB2D3_HUMAN	UBE2D3	Ubiquitin-conjugating enzyme E2 D3	0.312304	1.3541
P62191	P62191	PRS4_HUMAN	PSMC1	26S proteasome regulatory subunit 4	0.0486513	1.11627
P61086	P61086;D6RDM7	UBE2K_HUMAN	UBE2K	Ubiquitin-conjugating enzyme E2 K	0.3369	1.05876
P61088	P61088;F8VSD4;F8VV71;F8VZ29	UBE2N_HUMAN	UBE2N	Ubiquitin-conjugating enzyme E2 N	0.650381	1.02759
P61106	P61106;X6RFL8;A0A994J4B9;A0A994J774	RAB14_HUMAN	RAB14	Ras-related protein Rab-14	0.873286	1.00888
P61158	P61158;B4DXW1	ARP3_HUMAN	ACTR3	Actin-related protein 3	0.849592	0.98276
P61160	P61160;A0A1B0GWD0;A0A1B0GWH0	ARP2_HUMAN	ACTR2	Actin-related protein 2	0.997245	0.994013
P61163	P61163;A0A1B0GVS3;R4GMT0	ACTZ_HUMAN	ACTR1A	Alpha-centractin	0.74482	1.02401
P61165	P61165;F5GWH5	TM258_HUMAN	TMEM258	Transmembrane protein 258	0.0623685	0.515274
P61201	P61201;B4DIH5	CSN2_HUMAN	COPS2	COP9 signalosome complex subunit 2	0.0655949	1.11137
P61221	P61221;D6R9I9;D6RGF4;H0Y990	ABCE1_HUMAN	ABCE1	ATP-binding cassette sub-family E member 1	0.163941	1.07077
P61224	P61224;A6NIZ1;E7ESV4;F5H7Y6;B7ZB78;F5GX62;F5GZG1;F5H004;F5H6R7;F5H823	RAP1B_HUMAN	RAP1B	Ras-related protein Rap-1b	0.204809	1.31502
P61225	P10114;P61225;Q9Y3L5;F6U784	RAP2B_HUMAN	RAP2B	Ras-related protein Rap-2b	0.4215	0.854796
Q8NF91	Q8NF91;A0A0C4DG40	SYNE1_HUMAN	SYNE1	Nesprin-1	0.0415635	1.11655
Q92615	Q92615;A0A8I5KUR6;B5MCU2;V9GYI5;X6RCG6	LAR4B_HUMAN	LARP4B	La-related protein 4B	0.0437329	1.1171
P61289	P61289;B3KQ25;K7ESG5;K9J957	PSME3_HUMAN	PSME3	Proteasome activator complex subunit 3	0.864669	0.984467
P61313	P61313;A0A2R8Y738;A0A2R8YEM3;E7ENU7;E7EQV9;E7EX53	RL15_HUMAN	RPL15	Large ribosomal subunit protein eL15	0.304094	1.10244
P61326	P61326	MGN_HUMAN	MAGOH	Protein mago nashi homolog	0.617449	0.494855
O75694	O75694;E9PF10	NU155_HUMAN	NUP155	Nuclear pore complex protein Nup155	0.0392495	1.11759
A0AVT1	A0AVT1	UBA6_HUMAN	UBA6	Ubiquitin-like modifier-activating enzyme 6	0.0340869	1.11817
P61457	P61457;Q9H0N5;H0YA52	PHS_HUMAN	PCBD1	Pterin-4-alpha-carbinolamine dehydratase	0.728943	0.950857
Q99436	Q99436	PSB7_HUMAN	PSMB7	Proteasome subunit beta type-7	0.0295203	1.11873
Q15424	Q15424	SAFB1_HUMAN	SAFB	Scaffold attachment factor B1	0.0107863	1.11981
P61599	P61599;A8MZB2	NAA20_HUMAN	NAA20	N-alpha-acetyltransferase 20	0.529714	0.887365
P61604	P61604;B8ZZ54	CH10_HUMAN	HSPE1	10 kDa heat shock protein, mitochondrial	0.19203	0.932369
P61619	P61619;A0A8V8TMZ3;A0A8V8TMZ5;B4DR61;C9JXC6	S61A1_HUMAN	SEC61A1	Protein transport protein Sec61 subunit alpha isoform 1	0.250427	1.16986
P61758	P61758	PFD3_HUMAN	VBP1	Prefoldin subunit 3	0.993457	0.993468
P41240	P41240;H3BN15;H3BUM9	CSK_HUMAN	CSK	Tyrosine-protein kinase CSK	0.023305	1.12144
P61803	P61803;A0A0B4J239;F5GXX5;F5H895	DAD1_HUMAN	DAD1	Dolichyl-diphosphooligosaccharide--protein glycosyltransferase subunit DAD1	0.615945	1.09674
P61916	P61916;E7EMS2;G3V2V8;G3V3D1;G3V3E8;H0YIZ1;J3KMY5	NPC2_HUMAN	NPC2	NPC intracellular cholesterol transporter 2	0.286736	1.08223
P61923	P61923;F8VUC5;F8VVA7;F8VXB1;F8VXR1;F8VYZ4;F8W156	COPZ1_HUMAN	COPZ1	Coatomer subunit zeta-1	0.580404	0.962964
P61927	P61927	RL37_HUMAN	RPL37	Large ribosomal subunit protein eL37	0.256963	2.61703
P61960	P61960	UFM1_HUMAN	UFM1	Ubiquitin-fold modifier 1	0.921862	1.01178
P61962	P61962;A0A8I5KQ63;A0A087WWI6;A0A8I5KRG1;A0A8I5KT41;A0A8I5QKQ1	DCAF7_HUMAN	DCAF7	DDB1- and CUL4-associated factor 7	0.769434	1.02494
P61964	P61964	WDR5_HUMAN	WDR5	WD repeat-containing protein 5	0.854081	0.980664
P61966	P61966;A0A2R8YGH5;H7C1E4	AP1S1_HUMAN	AP1S1	AP-1 complex subunit sigma-1A	0.454097	0.952611
P61970	P61970;A0A8V8TRD3	NTF2_HUMAN	NUTF2	Nuclear transport factor 2	0.634105	1.07412
P61978	P61978;A0A994J4E9;A0A994J4S7;A0A994J4U9;A0A994J6T5;A0A994J6U9;A0A994J782;B4DUQ1;Q5T6W2	HNRPK_HUMAN	HNRNPK	Heterogeneous nuclear ribonucleoprotein K	0.459871	1.0368
P61981	P61981	1433G_HUMAN	YWHAG	14-3-3 protein gamma	0.24577	1.05533
P62070	P62070;E9PK85	RRAS2_HUMAN	RRAS2	Ras-related protein R-Ras2	0.771733	0.967559
O43776	O43776	SYNC_HUMAN	NARS1	Asparagine--tRNA ligase, cytoplasmic	0.0258091	1.12241
P62081	P62081;A0A2R8Y623	RS7_HUMAN	RPS7	Small ribosomal subunit protein eS7	0.219114	1.11358
Q9Y230	Q9Y230	RUVB2_HUMAN	RUVBL2	RuvB-like 2	0.0401314	1.12449
P62140	P62140;B4DJ75;A0A8V8TQ71;A0A8V8TRH9	PP1B_HUMAN	PPP1CB	Serine/threonine-protein phosphatase PP1-beta catalytic subunit	0.636896	1.03717
O95340	O95340	PAPS2_HUMAN	PAPSS2	Bifunctional 3'-phosphoadenosine 5'-phosphosulfate synthase 2	0.00606719	1.12912
P62195	P62195;A0A994J6V8;J3KRP2;J3QLH6;J3QQM1;J3QRR3;J3QSA9	PRS8_HUMAN	PSMC5	26S proteasome regulatory subunit 8	0.463701	1.01413
Q07666	O75525;Q07666;Q5VWX1;A0A6Q8PGH5;A0A994J7I5	KHDR1_HUMAN	KHDRBS1	KH domain-containing, RNA-binding, signal transduction-associated protein 1	0.0106433	1.12924
P21281	P21281;H0YC04	VATB2_HUMAN	ATP6V1B2	V-type proton ATPase subunit B, brain isoform	0.00145811	1.12925
P62249	P62249;M0R210	RS16_HUMAN	RPS16	Small ribosomal subunit protein uS9	0.0696737	1.26253
P62253	P62253;I3L0Q0;I3L2Q4	UB2G1_HUMAN	UBE2G1	Ubiquitin-conjugating enzyme E2 G1	0.672608	0.910831
P62256	P62256;C9JZG9;C9JZY6;H7C4M9	UBE2H_HUMAN	UBE2H	Ubiquitin-conjugating enzyme E2 H	0.412618	0.827795
Q9H0D6	Q9H0D6	XRN2_HUMAN	XRN2	5'-3' exoribonuclease 2	0.0354089	1.12984
P53396	P53396	ACLY_HUMAN	ACLY	ATP-citrate synthase	0.00821328	1.13215
P62266	P62266	RS23_HUMAN	RPS23	Small ribosomal subunit protein uS12	0.207649	1.25003
O43684	O43684;J3QSX4;J3QT28	BUB3_HUMAN	BUB3	Mitotic checkpoint protein BUB3	0.0126262	1.1378
P62273	P62273;A0A087WTT6;A0A2R8Y6P7;A0A2R8Y851	RS29_HUMAN	RPS29	Small ribosomal subunit protein uS14	0.729427	1.05089
P54709	P54709	AT1B3_HUMAN	ATP1B3	Sodium/potassium-transporting ATPase subunit beta-3	0.0298665	1.13871
Q92974	Q92974;A0A5F9ZI21;A0A8Q3SIN5;V9GYM8	ARHG2_HUMAN	ARHGEF2	Rho guanine nucleotide exchange factor 2	0.0188674	1.139
P62304	P62304	RUXE_HUMAN	SNRPE	Small nuclear ribonucleoprotein E	0.962764	0.954734
P62306	P62306;F8W0W6;A0A0B4J254	RUXF_HUMAN	SNRPF	Small nuclear ribonucleoprotein F	0.600975	1.03966
P62310	P62310	LSM3_HUMAN	LSM3	U6 snRNA-associated Sm-like protein LSm3	0.298231	0.865034
P62312	P62312	LSM6_HUMAN	LSM6	U6 snRNA-associated Sm-like protein LSm6	0.715935	1.01931
P62314	P62314;J3QLI9	SMD1_HUMAN	SNRPD1	Small nuclear ribonucleoprotein Sm D1	0.155863	1.45753
P62316	P62316;K7ERG4	SMD2_HUMAN	SNRPD2	Small nuclear ribonucleoprotein Sm D2	0.141926	1.10591
P62318	P62318;H3BT13	SMD3_HUMAN	SNRPD3	Small nuclear ribonucleoprotein Sm D3	0.713387	0.96656
P62328	P62328	TYB4_HUMAN	TMSB4X	Thymosin beta-4	0.398644	1.04246
P62330	P62330	ARF6_HUMAN	ARF6	ADP-ribosylation factor 6	0.291813	0.874967
P62333	P62333;A0A087X2I1;H0YJC0;H0YJS8	PRS10_HUMAN	PSMC6	26S proteasome regulatory subunit 10B	0.711452	0.977005
P62380	P62380;Q7Z6U2;Q7Z6U1	TBPL1_HUMAN	TBPL1	TATA box-binding protein-like 1	0.182239	1.51479
Q9NR28	Q9NR28;A0A024RBT2	DBLOH_HUMAN	DIABLO	Diablo IAP-binding mitochondrial protein	0.0472709	1.13921
P62487	P62487;E9PIU7;E9PKH3;H0YEE4	RPB7_HUMAN	POLR2G	DNA-directed RNA polymerase II subunit RPB7	0.731201	1.05624
P62495	P62495;B7Z7P8	ERF1_HUMAN	ETF1	Eukaryotic peptide chain release factor subunit 1	0.99707	1.00007
P62633	P62633	CNBP_HUMAN	CNBP	CCHC-type zinc finger nucleic acid binding protein	0.207206	0.852641
P62699	P62699	YPEL5_HUMAN	YPEL5	Protein yippee-like 5	0.375727	1.34717
Q86UP2	Q86UP2;G3V4Y7	KTN1_HUMAN	KTN1	Kinectin	0.012192	1.13958
P57088	P57088;D6RAA6	TMM33_HUMAN	TMEM33	Transmembrane protein 33	0.0102451	1.13988
O75489	O75489	NDUS3_HUMAN	NDUFS3	NADH dehydrogenase [ubiquinone] iron-sulfur protein 3, mitochondrial	0.0352789	1.14034
P14618	P14618;A0A804F6T5;A0A804F729;A0A8V8TNX9;B4DNK4	KPYM_HUMAN	PKM	Pyruvate kinase PKM	0.014558	1.14113
P52888	P52888;K7EP46	THOP1_HUMAN	THOP1	Thimet oligopeptidase	0.0294958	1.14131
P62826	P62826;B5MDF5;F5H018;H0YFC6;J3KQE5	RAN_HUMAN	RAN	GTP-binding nuclear protein Ran	0.659256	1.03022
Q99961	Q99961;Q99962	SH3G1_HUMAN	SH3GL1	Endophilin-A2	0.0334753	1.14188
P62834	P61224;P62834;E7ESV4;F5H7Y6;F5GWU8;F5GX62;F5GYB5;F5GYH7;F5H004;F5H077;F5H0B7;F5H491;F5H4H0;F5H500;F5H6R7	RAP1A_HUMAN	RAP1A	Ras-related protein Rap-1A	0.228652	0.929661
P62837	P61077;P62837;A0A087WY85;D6RAH7;D6RAW0;D6RFM0;H9KV45	UB2D2_HUMAN	UBE2D2	Ubiquitin-conjugating enzyme E2 D2	0.66883	1.0949
Q15008	Q15008;C9J0E9;H7C531	PSMD6_HUMAN	PSMD6	26S proteasome non-ATPase regulatory subunit 6	0.0250311	1.14233
Q15056	Q15056;A0A7I2V4E4;A0A7I2V3D5;A0A7I2V3E4	IF4H_HUMAN	EIF4H	Eukaryotic translation initiation factor 4H	0.045131	1.14268
Q14315	Q14315	FLNC_HUMAN	FLNC	Filamin-C	0.015673	1.14367
P62854	P62854;Q5JNZ5	RS26_HUMAN	RPS26	Small ribosomal subunit protein eS26	0.055587	1.36629
P62857	P62857	RS28_HUMAN	RPS28	Small ribosomal subunit protein eS28	0.458905	1.05681
Q9H6R4	Q9H6R4;A0A0C4DFX0	NOL6_HUMAN	NOL6	Nucleolar protein 6	0.0226378	1.14382
P47755	P47755;C9JUG7;F8W9N7	CAZA2_HUMAN	CAPZA2	F-actin-capping protein subunit alpha-2	0.0493149	1.14716
P62877	P62877	RBX1_HUMAN	RBX1	E3 ubiquitin-protein ligase RBX1	0.889795	1.00647
Q8IYB8	Q8IYB8	SUV3_HUMAN	SUPV3L1	ATP-dependent RNA helicase SUPV3L1, mitochondrial	0.00274384	1.14728
P62888	P62888;E5RI99;A0A0B4J213;A0A0C4DH44	RL30_HUMAN	RPL30	Large ribosomal subunit protein eL30	0.773229	1.01754
P62891;Q59GN2	P62891;Q59GN2	R39L5_HUMAN;RL39_HUMAN	RPL39;RPL39P5	Large ribosomal subunit protein eL39	0.129775	1.25309
P63165	G2XKQ0;P63165;B8ZZJ0;B8ZZN6;B9A032	SUMO1_HUMAN	SUMO1	Small ubiquitin-related modifier 1	0.00697826	1.14742
Q13573	Q13573;G3V3A4;G3V4X8	SNW1_HUMAN	SNW1	SNW domain-containing protein 1	0.0351148	1.14825
P62910	P62910;D3YTB1;F8W727	RL32_HUMAN	RPL32	Large ribosomal subunit protein eL32	0.0712299	1.2168
Q9UJZ1	Q9UJZ1;A0A087WYB4;F2Z2I8	STML2_HUMAN	STOML2	Stomatin-like protein 2, mitochondrial	0.0345165	1.14934
Q9Y2W2	Q9Y2W2	WBP11_HUMAN	WBP11	WW domain-binding protein 11	0.0106595	1.15
P62937	P62937;C9J5S7;F8WE65;A0A7I2V5J5	PPIA_HUMAN	PPIA	Peptidyl-prolyl cis-trans isomerase A	0.780441	0.974743
O94826	O94826	TOM70_HUMAN	TOMM70	Mitochondrial import receptor subunit TOM70	0.0219799	1.15019
P62979	P0CG47;P0CG48;P62979;P62987;B4DV12;F5GXK7;F5GYU3;F5GZ39;F5H265;F5H2Z3;F5H388;F5H6Q2;F5H747;J3QKN0;J3QS39;J3QSA3;J3QTR3;M0R1V7;Q96C32	RS27A_HUMAN	RPS27A	Ubiquitin-ribosomal protein eS31 fusion protein	0.727872	0.957802
P62993	P62993;J3KT38;J3QRL5	GRB2_HUMAN	GRB2	Growth factor receptor-bound protein 2	0.720897	1.02413
O43615	O43615;M0QXU7	TIM44_HUMAN	TIMM44	Mitochondrial import inner membrane translocase subunit TIM44	0.00823794	1.15059
P63000	P15153;P60763;P63000;A0A994J6T1;B1AH77;B1AH78;B1AH80;J3KSC4;J3QLK0	RAC1_HUMAN	RAC1	Ras-related C3 botulinum toxin substrate 1	0.157617	1.11373
P63010	P63010;A0A087X253;A0A087WU93;A0A087WXS3;A0A087WYD1;A0A087WZQ6;K7EJX1;K7EKZ5;K7EN71;K7ERB2	AP2B1_HUMAN	AP2B1	AP-2 complex subunit beta	0.562049	0.939989
P63027	P63027;L7N2F9;F8WCA0;J3QRU4	VAMP2_HUMAN	VAMP2	Vesicle-associated membrane protein 2	0.0817777	0.123018
P63092;Q5JWF2	P63092;Q5JWF2;A0A0A0MR13;A0A590UJF0;A0A590UJQ9;A0A590UJS2;A0A590UJY2;A0A7I2V5R6;B0AZR9;Q5JWE9;A0A590UK28;A0A804HIH4	GNAS1_HUMAN;GNAS2_HUMAN	GNAS	Guanine nucleotide-binding protein G(s) subunit alpha isoforms short	0.138605	0.843641
P63096	P63096;A0A3B3IUA8	GNAI1_HUMAN	GNAI1	Guanine nucleotide-binding protein G(i) subunit alpha-1	0.556256	0.913497
P63098	P63098;D3YTA9;F6U1T9;H7BYZ3	CANB1_HUMAN	PPP3R1	Calcineurin subunit B type 1	0.829973	1.01126
P63104	P63104;B0AZS6;B7Z2E6;E7EX29;H0YB80	1433Z_HUMAN	YWHAZ	14-3-3 protein zeta/delta	0.104944	1.16885
P63151	P63151;A0A590UJY3	2ABA_HUMAN	PPP2R2A	Serine/threonine-protein phosphatase 2A 55 kDa regulatory subunit B alpha isoform	0.182769	0.899693
P54886	P54886	P5CS_HUMAN	ALDH18A1	Delta-1-pyrroline-5-carboxylate synthase	0.00440328	1.15122
P63167	P63167;Q96FJ2	DYL1_HUMAN	DYNLL1	Dynein light chain 1, cytoplasmic	0.23877	0.903253
P63172	P63172	DYLT1_HUMAN	DYNLT1	Dynein light chain Tctex-type 1	0.242646	1.13958
P63173	P63173;J3KT73;J3QL01	RL38_HUMAN	RPL38	Large ribosomal subunit protein eL38	0.421354	0.924594
P63208	P63208;E5RI56;E5RJR5;E7ERH2;F8W8N3;E5RGM3	SKP1_HUMAN	SKP1	S-phase kinase-associated protein 1	0.062089	0.861255
P63218	P63218;A0A804HLA8	GBG5_HUMAN	GNG5	Guanine nucleotide-binding protein G(I)/G(S)/G(O) subunit gamma-5	0.0582438	1.64143
P63220	P63220;Q8WVC2;Q9BYK1	RS21_HUMAN	RPS21	Small ribosomal subunit protein eS21	0.590667	0.943634
P63241	P63241;Q9GZV4;Q6IS14;C9J4W5;C9J7B5;F8WCJ1;I3L397;I3L504	IF5A1_HUMAN	EIF5A	Eukaryotic translation initiation factor 5A-1	0.593578	0.972052
O14880	O14880;Q5VV89	MGST3_HUMAN	MGST3	Glutathione S-transferase 3, mitochondrial	0.0411763	1.15245
P08397	P08397;A0A1W2PNU5;A0A3B3IRR1;A0A3B3IU34;A0A3B3IU56;A0A3F2YNY7;A0A8I5KXV4;F5GY90;F5H0P4;F5H226;F5H345	HEM3_HUMAN	HMBS	Porphobilinogen deaminase	0.0156318	1.15464
P63267	P62736;P63267;P68032;P68133;A0A804HKV3;A6NL76;B8ZZJ2;C9JFL5;F6QUT6;F6UVQ4;F8WB63	ACTH_HUMAN	ACTG2	Actin, gamma-enteric smooth muscle	0.12582	0.842691
P63272	P63272;J3QSB9;D3DTZ5	SPT4H_HUMAN	SUPT4H1	Transcription elongation factor SPT4	0.914422	1.0014
P63279	P63279;B0QYN7;H3BPC4;H3BQQ9	UBC9_HUMAN	UBE2I	SUMO-conjugating enzyme UBC9	0.859305	0.993267
P78527	P78527	PRKDC_HUMAN	PRKDC	DNA-dependent protein kinase catalytic subunit	0.0283791	1.15586
P30419	O60551;P30419;Q5VUC6;A0A7I2V3U5;A0A7I2V3X4;A0A7I2V539	NMT1_HUMAN	NMT1	Glycylpeptide N-tetradecanoyltransferase 1	0.0244399	1.15821
O00232	O00232	PSD12_HUMAN	PSMD12	26S proteasome non-ATPase regulatory subunit 12	0.0490193	1.15942
P67812	P67812;H0YNA5;H0YNG3;H0YNX5	SC11A_HUMAN	SEC11A	Signal peptidase complex catalytic subunit SEC11A	0.761209	1.03909
P67870	P67870;A0A0G2JM12;A0A7I2YQ78;N0E472;Q5SRQ3;Q5SRQ6	CSK2B_HUMAN	CSNK2B	Casein kinase II subunit beta	0.816425	0.988852
Q9H2U1	Q9H2U1;E7EWK3	DHX36_HUMAN	DHX36	ATP-dependent DNA/RNA helicase DHX36	0.042671	1.16016
P68036	P68036;A0A1B0GUS4	UB2L3_HUMAN	UBE2L3	Ubiquitin-conjugating enzyme E2 L3	0.520358	1.04479
P51532	P51531;P51532;A0A2R8Y4P4;A0A2R8Y7S2;F6VDE0;Q9HBD4;A0A0U1RQZ9;A0A2R8Y440;A0A2R8Y4C5;A0A2R8Y526;A0A2R8Y6N0;A0A2R8Y6V2;A0A2R8Y7F3;A0A2R8Y7Y7;A0A2R8YDA1;A0A2R8YF58;A0A2R8YF80;A0A2R8YG32;A0A2R8YGG3;A0A2R8YGP5;A0A994HRU5;A0A994J4Z2;A0A994J4Z7;A0A994J6Y9;A0A2R8Y4R6;A0A2R8YCY3;A0A2R8YFV8;A0A994J501	SMCA4_HUMAN	SMARCA4	Transcription activator BRG1	0.0252596	1.16155
P51003	P51003;Q9BWT3;G3XAH6;H0YJ00	PAPOA_HUMAN	PAPOLA	Poly(A) polymerase alpha	0.0437237	1.16184
P68371	P68371	TBB4B_HUMAN	TUBB4B	Tubulin beta-4B chain	0.176365	0.775704
P68400	P68400;Q8NEV1;A0A2R8Y5A0;A0A2R8YDP2;A0A2R8Y3W6;A0A2R8Y4D6;A0A2R8Y4H0;A0A2R8Y797;A0A2R8Y7T1;A0A2R8YCK2;A0A2R8YD58;A0A2R8YDY7;A0A2R8YEL7;A0A2R8YEW1;A0A2R8YF43;A0A2R8YF47;A0A2R8YFU2;E7EU96;V9GY80;V9GYA2	CSK21_HUMAN	CSNK2A1	Casein kinase II subunit alpha	0.396093	0.926732
Q13428	Q13428;A0A3B3IS06;A0A6I8PRA0;E7ETY2;H0Y8Y7	TCOF_HUMAN	TCOF1	Treacle protein	0.0295346	1.16257
Q08J23	Q08J23	NSUN2_HUMAN	NSUN2	RNA cytosine C(5)-methyltransferase NSUN2	0.0325868	1.16274
Q12996	Q12996;E9PLP8	CSTF3_HUMAN	CSTF3	Cleavage stimulation factor subunit 3	0.00286639	1.16426
P78310	P78310	CXAR_HUMAN	CXADR	Coxsackievirus and adenovirus receptor	0.282653	1.21026
P78312	P78312;A0A1B0GVL4;E7EUR8	F193A_HUMAN	FAM193A	Protein FAM193A	0.471218	1.22537
P78316	P78316;E9PFK5	NOP14_HUMAN	NOP14	Nucleolar protein 14	0.27087	1.36922
P78318	P78318	IGBP1_HUMAN	IGBP1	Immunoglobulin-binding protein 1	0.115204	0.870792
P78330	P78330;C9JBI3;A0A1D5RMN5;C9JEJ7;F8WD74	SERB_HUMAN	PSPH	Phosphoserine phosphatase	0.316545	0.924348
P78332	P78332;C9JSL1;E9PGM9;F8WCA5;F8WF63	RBM6_HUMAN	RBM6	RNA-binding protein 6	0.863584	0.884008
P78344	P78344;D3DQV9;H0Y3P2;E9PKF8	IF4G2_HUMAN	EIF4G2	Eukaryotic translation initiation factor 4 gamma 2	0.377366	1.0679
P78345	P78345	RPP38_HUMAN	RPP38	Ribonuclease P protein subunit p38	0.0584627	2.31413
P78346	P78346;Q5VU10	RPP30_HUMAN	RPP30	Ribonuclease P protein subunit p30	0.219784	1.16942
Q92945	Q92945;M0R0C6;M0QYH3;M0R0I5	FUBP2_HUMAN	KHSRP	Far upstream element-binding protein 2	0.0126479	1.1646
P78362	P78362;C9J2M4;H7C5L6;A0A994J591	SRPK2_HUMAN	SRPK2	SRSF protein kinase 2	0.231322	1.70253
P37802	P37802;X6RJP6	TAGL2_HUMAN	TAGLN2	Transgelin-2	0.0369794	1.16535
P78406	P78406;B0QZ36;E9PPG9;E9PQ57	RAE1L_HUMAN	RAE1	mRNA export factor RAE1	0.296324	0.899982
P78417	P78417;Q5TA02	GSTO1_HUMAN	GSTO1	Glutathione S-transferase omega-1	0.0958258	1.21996
O00148	O00148;K7EQN7;A0A0D9SEM9	DX39A_HUMAN	DDX39A	ATP-dependent RNA helicase DDX39A	0.0381326	1.16544
P78537	P78537;G8JLQ3	BL1S1_HUMAN	BLOC1S1	Biogenesis of lysosome-related organelles complex 1 subunit 1	0.514063	1.15541
P78540	P78540	ARGI2_HUMAN	ARG2	Arginase-2, mitochondrial	0.300531	1.1083
P78549	P78549;H3BPD5;H3BUV2	NTH_HUMAN	NTHL1	Endonuclease III-like protein 1	0.996724	0.983533
P78559	P78559;E9PGC8	MAP1A_HUMAN	MAP1A	Microtubule-associated protein 1A	0.27875	0.700352
P80303	P80303;A0A2R8Y6G7;E9PJP3;E9PKG6;E9PLE9;E9PLR0;E9PM22	NUCB2_HUMAN	NUCB2	Nucleobindin-2	0.682616	0.916551
Q96FV9	Q96FV9	THOC1_HUMAN	THOC1	THO complex subunit 1	0.0309177	1.16717
P82094	P82094;A0A2R8Y7M0	TMF1_HUMAN	TMF1	TATA element modulatory factor	0.516965	1.17351
P82650	P82650;A0A7P0MKV3;A0A8I5KQR7;A0A8I5KSY5;A0A8I5KX02;A0A8I5KYF1;G5E9W7;H7C5F2;H7C5H3;H7C5L9	RT22_HUMAN	MRPS22	Small ribosomal subunit protein mS22	0.643017	1.04962
P82663	P82663;A0A8Q3SHU8;A0A8Q3WKE1;A0A8Q3WKH6;A0A8Q3WKJ5;E7EPW2;A0A8Q3WLJ1	RT25_HUMAN	MRPS25	Small ribosomal subunit protein mS25	0.857094	1.01361
P82664	P82664	RT10_HUMAN	MRPS10	Small ribosomal subunit protein uS10m	0.0592318	1.44905
P82673	P82673	RT35_HUMAN	MRPS35	Small ribosomal subunit protein mS35	0.337067	1.21746
P08579	P08579	RU2B_HUMAN	SNRPB2	U2 small nuclear ribonucleoprotein B''	0.020774	1.16721
Q16740	Q16740;M0R208	CLPP_HUMAN	CLPP	ATP-dependent Clp protease proteolytic subunit, mitochondrial	0.0491854	1.16727
P82912	P82912	RT11_HUMAN	MRPS11	Small ribosomal subunit protein uS11m	0.115903	1.16624
Q9Y450	Q9Y450;B7Z524;E9PHZ9;H0YDX7;J3QT46	HBS1L_HUMAN	HBS1L	HBS1-like protein	0.00269628	1.16753
P82921	P82921	RT21_HUMAN	MRPS21	Small ribosomal subunit protein bS21m	0.146523	1.30415
P82930	P82930;C9JJ19	RT34_HUMAN	MRPS34	Small ribosomal subunit protein mS34	0.104084	1.36136
P32322	P32322;Q96C36;A0A087WTV6;E2QRB3;J3KR12;J3QKT4	P5CR1_HUMAN	PYCR1	Pyrroline-5-carboxylate reductase 1, mitochondrial	0.00694492	1.16794
P82933	P82933	RT09_HUMAN	MRPS9	Small ribosomal subunit protein uS9m	0.107593	1.25706
P82970	P82970;Q5JSK6;Q5JSK7;Q5JSK8;Q5JSK9;Q5JSL0	HMGN5_HUMAN	HMGN5	High mobility group nucleosome-binding domain-containing protein 5	0.0536024	1.47476
Q8NHH9	Q8NHH9;H7C3A2;B5MCN0;C9JQQ5	ATLA2_HUMAN	ATL2	Atlastin-2	0.0266749	1.17093
P83436	P83436	COG7_HUMAN	COG7	Conserved oligomeric Golgi complex subunit 7	0.26263	1.15875
Q8WYA6	Q8WYA6;A0A087WUB9;A2A2P1	CTBL1_HUMAN	CTNNBL1	Beta-catenin-like protein 1	0.018831	1.17162
P83876	P83876;K7ESL1	TXN4A_HUMAN	TXNL4A	Thioredoxin-like protein 4A	0.57403	1.06948
Q9Y5Q8	Q9Y5Q8;Q5T7U1;H0Y5D2;H7BY84	TF3C5_HUMAN	GTF3C5	General transcription factor 3C polypeptide 5	0.00686362	1.1717
P08133	P08133;A0A0S2Z377	ANXA6_HUMAN	ANXA6	Annexin A6	0.0377846	1.17238
Q9UK45	Q9UK45;A0A087X2I5	LSM7_HUMAN	LSM7	U6 snRNA-associated Sm-like protein LSm7	0.00995259	1.17258
P49368	P49368;B4DUR8;E9PQ35;E9PRC8;Q5SZW8;Q5SZX6	TCPG_HUMAN	CCT3	T-complex protein 1 subunit gamma	0.0374078	1.17263
P84090	P84090;G3V279	ERH_HUMAN	ERH	Enhancer of rudimentary homolog	0.322197	1.09487
P84095	P84095	RHOG_HUMAN	RHOG	Rho-related GTP-binding protein RhoG	0.388454	0.907221
Q9BXS5	Q9BXS5;E7ENJ6;K7EJL1	AP1M1_HUMAN	AP1M1	AP-1 complex subunit mu-1	0.00769172	1.17599
P84101	P84101;B8ZZY7;B9A031;C9JQZ0;F8WBN3;F8WBV6	SERF2_HUMAN	SERF2	Small EDRK-rich factor 2	0.0949372	0.577957
[truncated: 2,953 more rows]

## Sheet: Ctrl&DSS+CD+XN
Protein.Group	Protein.Ids	Protein.Names	Genes	First.Protein.Description	P value	Fold change
A0A024R4E5;C9J5E5;C9JBS3;C9JEJ8;C9JES8;C9JHN6;C9JHS7;C9JHZ8;C9JIZ1;C9JK79;C9JT62;C9JZI8	A0A024R4E5;C9J5E5;C9JBS3;C9JEJ8;C9JES8;C9JHN6;C9JHS7;C9JHZ8;C9JIZ1;C9JK79;C9JT62;C9JZI8	A0A024R4E5_HUMAN;C9J5E5_HUMAN;C9JBS3_HUMAN;C9JEJ8_HUMAN;C9JES8_HUMAN;C9JHN6_HUMAN;C9JHS7_HUMAN;C9JHZ8_HUMAN;C9JIZ1_HUMAN;C9JK79_HUMAN;C9JT62_HUMAN;C9JZI8_HUMAN	HDLBP	High density lipoprotein binding protein	0.80217	1.07212
P04264	P04259;P04264	K2C1_HUMAN	KRT1	Keratin, type II cytoskeletal 1	0.695225	1.598
A0A087WZ13	A0A087WZ13;K7EQG2	A0A087WZ13_HUMAN	RAVER1	Ribonucleoprotein, PTB binding 1	0.0475836	0.8902
A0A087X0H9	A0A087X0H9	A0A087X0H9_HUMAN	RBM26	RNA binding motif protein 26	0.138897	0.672468
A0A096LP25	A0A096LP25;Q6ZSR9	A0A096LP25_HUMAN	AAK1	AP2 associated kinase 1	0.49792	0.911529
A0A0A0MRM8;A0A1Y0BRN3	A0A0A0MRM8;A0A1Y0BRN3	A0A0A0MRM8_HUMAN;A0A1Y0BRN3_HUMAN	MYO6	Unconventional myosin-VI	0.0720718	0.809523
A0A0A6YYL4	P57737;A0A0A6YYL4	A0A0A6YYL4_HUMAN	PAM16	Coronin	0.13272	0.657
A0A0B4J2D5;P0DPI2	A0A0B4J2D5;P0DPI2;H7C1F6;H7C2G3	GAL3A_HUMAN;GAL3B_HUMAN	GATD3;GATD3B	Putative glutamine amidotransferase-like class 1 domain-containing protein 3B, mitochondrial	0.35495	0.947436
A0A0C4DFT3;A0A590UJ08;A0A590UJD9	A0A0C4DFT3;A0A590UJ08;A0A590UJD9	A0A0C4DFT3_HUMAN;A0A590UJ08_HUMAN;A0A590UJD9_HUMAN	DLG1	Discs large MAGUK scaffold protein 1	0.164878	0.712372
A0A0C4DFV9	A0A0C4DFV9	A0A0C4DFV9_HUMAN	SET	SET nuclear proto-oncogene	0.481546	0.911969
A0A0C4DH18;F5GYV5;F8WCT1	A0A0C4DH18;F5GYV5;F8WCT1	A0A0C4DH18_HUMAN;F5GYV5_HUMAN;F8WCT1_HUMAN	ARL6IP4	ADP-ribosylation factor-like protein 6-interacting protein 4	0.0104806	0.720155
A0A0J9YVP6;A0A0J9YVR6;A0A0J9YYL3;E9PMU7;E9PN18;E9PQ56	E9PQ56;A0A0J9YVP6;A0A0J9YYL3;A0A0J9YVR6;E9PMU7;E9PN18	A0A0J9YVP6_HUMAN;A0A0J9YVR6_HUMAN;A0A0J9YYL3_HUMAN;E9PMU7_HUMAN;E9PN18_HUMAN;E9PQ56_HUMAN	PUF60	Poly(U)-binding-splicing factor PUF60 (Fragment)	0.532948	0.857915
A0A0J9YWM6	A0A0J9YWM6	A0A0J9YWM6_HUMAN	ALDH7A1	Aldehyde dehydrogenase 7 family member A1 (Fragment)	0.160986	2.63565
A0A0M3HER2	A0A0M3HER2	A0A0M3HER2_HUMAN	CENPV	Centromere protein V	0.360675	0.910094
A0A140T913;A0A140T933;A0A140T955;A0A140T9I0;A0A140T9X5;A0A1W2PPQ2;A0A1W2PRT9;Q53Z42	B0UXQ0;Q53Z42;Q5SPM2;A0A0G2JPD3;A0A140T8Y4;A0A140T913;A0A140T9I0;A0A140T9X5;A0A1W2PQS8;A0A1W2PR61;A0A1W2PRT9;Q5RJ27;Q9GJ45;A0A140T8W8;A0A140T933;A0A140T941;A0A140T955;A0A140T975;A0A140T9Z6;A0A1W2PPF8;A0A1W2PPQ2;A0A1W2PS39	A0A140T913_HUMAN;A0A140T933_HUMAN;A0A140T955_HUMAN;A0A140T9I0_HUMAN;A0A140T9X5_HUMAN;A0A1W2PPQ2_HUMAN;A0A1W2PRT9_HUMAN;Q53Z42_HUMAN	HLA-A	HLA class I histocompatibility antigen, A alpha chain	0.0231509	1.84974
A0A1B0GVW8	A0A1B0GVW8	A0A1B0GVW8_HUMAN	UNC13B	Unc-13 homolog B	0.890544	0.991382
A0A1B0GW05	A0A1B0GW05	A0A1B0GW05_HUMAN	DPY19L1	Dpy-19 like C-mannosyltransferase 1	0.327892	0.849106
A0A2R8Y7W5;A0A2R8YF61	A0A2R8Y7W5;A0A2R8YF61	A0A2R8Y7W5_HUMAN;A0A2R8YF61_HUMAN	CDK13	Cyclin dependent kinase 13 (Fragment)	0.441059	0.791397
A0A2R8YE54;E5KLJ9	E5KLJ9;A0A2R8YE54	A0A2R8YE54_HUMAN;E5KLJ9_HUMAN	OPA1	OPA1 mitochondrial dynamin like GTPase	0.424194	0.785047
A0A2R8YFJ4;A0A994J4S5;F2Z2U4;H0Y4W2	A0A2R8YFJ4;F2Z2U4;H0Y4W2;A0A994J4S5	A0A2R8YFJ4_HUMAN;A0A994J4S5_HUMAN;F2Z2U4_HUMAN;H0Y4W2_HUMAN	TRRAP	Transformation/transcription domain associated protein (Fragment)	0.764967	0.956657
A0A2R8YFN5;A0A2U3TZM4	A0A2R8YFN5;A0A2U3TZM4;A0A7I2RJN6	A0A2R8YFN5_HUMAN;A0A2U3TZM4_HUMAN	CASK	Calcium/calmodulin dependent serine protein kinase	0.109245	0.705291
A0A3B3ITJ4;A0A9L9PXI4	A0A3B3ITJ4;A0A9L9PXI4	A0A3B3ITJ4_HUMAN;A0A9L9PXI4_HUMAN	HNRNPL	Heterogeneous nuclear ribonucleoprotein L	0.353614	0.799735
A0A494BZW2;A0A494C1L5;A0A8V8TM79;E9PEM5	A0A494BZW2;A0A494C1L5;A0A8V8TM79;E9PEM5	A0A494BZW2_HUMAN;A0A494C1L5_HUMAN;A0A8V8TM79_HUMAN;E9PEM5_HUMAN	LRBA	LPS responsive beige-like anchor protein	0.73565	1.14142
A0A494C0R8;I3L2B0	A0A494C0R8;I3L2B0	A0A494C0R8_HUMAN;I3L2B0_HUMAN	CLUH	Clustered mitochondria protein homolog	0.0163454	1.39153
A0A494C1R9;A6NKD2;P0CV98;P0CV99;P0CW00;P0CW01;Q01534	Q01534;A0A494C1R9;A6NKD2;P0CV98;P0CV99;P0CW00;P0CW01;C9JPU3	TSPY1_HUMAN;TSPY2_HUMAN;TSPY3_HUMAN;TSPY4_HUMAN;TSPY8_HUMAN;TSPY9_HUMAN;TSPYA_HUMAN	TSPY1;TSPY10;TSPY2;TSPY3;TSPY4;TSPY8;TSPY9	Testis-specific Y-encoded protein 9	0.0439566	2.40057
A0A499FI48;C9JMN9	A0A499FI48;C9JMN9	A0A499FI48_HUMAN;C9JMN9_HUMAN	PDIA4	Protein disulfide-isomerase	0.689132	0.845848
A0A499FIZ0;A0A7I2V3I7;A0A7I2YQQ9	A0A499FIZ0;A0A7I2YQQ9;A0A7I2V3I7	A0A499FIZ0_HUMAN;A0A7I2V3I7_HUMAN;A0A7I2YQQ9_HUMAN	WDR26	WD repeat domain 26	0.835816	0.95417
A0A5F9YFS9	A0A5F9YFS9	A0A5F9YFS9_HUMAN	SPCS1	Signal peptidase complex subunit 1	0.811949	1.03384
A0A669KAV7	M0QXA7;A0A669KAV7;A0A669KBG4;A0A669KBH9;B9EGQ5	A0A669KAV7_HUMAN	WIZ	WIZ zinc finger	0.702663	0.962936
A0A6Q8PFA6;A0A6Q8PH57	A0A6Q8PFA6;A0A6Q8PH57	A0A6Q8PFA6_HUMAN;A0A6Q8PH57_HUMAN	KIF2A	Kinesin-like protein	0.509221	0.784358
A0A7I2V3R0	A0A7I2V3R0	A0A7I2V3R0_HUMAN	MACROH2A2	Histone H2A (Fragment)	0.427394	1.16962
P82909	P82909	KGD4_HUMAN	MRPS36	Alpha-ketoglutarate dehydrogenase component 4	0.464619	2.12501
A0A7I2V647	A0A7I2V647	A0A7I2V647_HUMAN	G3BP2	G3BP stress granule assembly factor 2	0.01767	1.18026
A0A7P0T9U7;A0A9L9PXE4	A0A7P0T9U7;A0A9L9PXE4	A0A7P0T9U7_HUMAN;A0A9L9PXE4_HUMAN	SF1	Splicing factor 1	0.0665703	0.878875
A0A804HK76;A0A804HL72	A0A804HK76;A0A804HL72	A0A804HK76_HUMAN;A0A804HL72_HUMAN	FLNB	Filamin B	0.275951	1.30025
A0A8I5KQ21;A0A8I5KUB5	A0A8I5KQ21;A0A8I5KUB5	A0A8I5KQ21_HUMAN;A0A8I5KUB5_HUMAN	KRAS	KRAS proto-oncogene, GTPase	0.237138	1.28093
A0A8I5KRC6	A0A8I5KRC6	A0A8I5KRC6_HUMAN	MACROH2A1	MacroH2A.1 histone	0.124916	0.766735
A0A8V8TMQ1;A0A8V8TNP6	A0A8V8TMQ1;A0A8V8TNP6	A0A8V8TMQ1_HUMAN;A0A8V8TNP6_HUMAN	FXR1	RNA-binding protein FXR1	0.257096	1.17979
A0A8V8TPU9;A0A8V8TQD7	A0A8V8TPU9;A0A8V8TQD7	A0A8V8TPU9_HUMAN;A0A8V8TQD7_HUMAN	PKP2	Plakophilin 2 (Fragment)	0.485149	0.732407
A0A994J4E9;A0A994J6T5;A0A994J6U9;B4DUQ1;Q5T6W2	A0A994J4E9;A0A994J6T5;A0A994J6U9;B4DUQ1;Q5T6W2	A0A994J4E9_HUMAN;A0A994J6T5_HUMAN;A0A994J6U9_HUMAN;B4DUQ1_HUMAN;Q5T6W2_HUMAN	HNRNPK	Heterogeneous nuclear ribonucleoprotein K	0.22149	0.873319
A0A994J4R6;A0A994J6S4	A0A994J4R6;A0A994J6S4	A0A994J4R6_HUMAN;A0A994J6S4_HUMAN	USP9X	ubiquitinyl hydrolase 1	0.169368	1.30468
A0A994J4Y8	A0A994J4Y8	A0A994J4Y8_HUMAN	PGAM5	PGAM family member 5, mitochondrial serine/threonine protein phosphatase	0.304671	1.46305
A0A994J5B1;E9PHY5;E9PK52;E9PMG5;H0Y5B0	E9PHY5;E9PK52;A0A994J5B1;E9PMG5;H0Y5B0	A0A994J5B1_HUMAN;E9PHY5_HUMAN;E9PK52_HUMAN;E9PMG5_HUMAN;H0Y5B0_HUMAN	EPB41L2	Erythrocyte membrane protein band 4.1 like 2	0.343791	1.15552
A0A994J7P9	A0A994J7P9	A0A994J7P9_HUMAN	FXR2	FMR1 autosomal homolog 2	0.246347	0.748554
F8VVM2;F8VWQ0	F8VVM2;F8VWQ0	F8VVM2_HUMAN;F8VWQ0_HUMAN	SLC25A3	Solute carrier family 25 member 3	0.971497	0.996805
Q15800	Q15800;D6R952;D6RDP9	MSMO1_HUMAN	MSMO1	Methylsterol monooxygenase 1	0.790736	1.08155
A0FGR8	A0FGR8;A0A499FIX8;H7BXI1	ESYT2_HUMAN	ESYT2	Extended synaptotagmin-2	0.079499	0.924983
A0JNW5	A0JNW5	BLT3B_HUMAN	BLTP3B	Bridge-like lipid transfer protein family member 3B	0.0252822	1.49061
A0MZ66	A0MZ66	SHOT1_HUMAN	SHTN1	Shootin-1	0.389037	1.07533
A1L0T0	A1L0T0;M0R026	HACL2_HUMAN	ILVBL	2-hydroxyacyl-CoA lyase 2	0.0393973	0.847814
A1L390	A1L390;A0A0U1RR71;A0A8C8NWT4;G3V311	PKHG3_HUMAN	PLEKHG3	Pleckstrin homology domain-containing family G member 3	0.327743	0.854343
Q16850	Q16850;A0A8I5KRT9;A0A8I5KWQ7	CP51A_HUMAN	CYP51A1	Lanosterol 14-alpha demethylase	0.000101174	7.7997
A2RRP1	A2RRP1;A0A8V8TPL8;A0A8V8TPS6;A0A8V8TQX6;H0Y5G7	NBAS_HUMAN	NBAS	NBAS subunit of NRZ tethering complex	0.567038	0.634793
A3KMH1	A3KMH1	VWA8_HUMAN	VWA8	von Willebrand factor A domain-containing protein 8	0.648559	0.924709
A3KN83	Q9Y2G9;A3KN83;K7ES28	SBNO1_HUMAN	SBNO1	Protein strawberry notch homolog 1	0.125969	0.667195
A4D1P6	A4D1P6;A0A804HHS8;A0A804HKV2;C9J1X0	WDR91_HUMAN	WDR91	WD repeat-containing protein 91	0.088507	0.712622
A4D1S0	A4D1S0	KLRG2_HUMAN	KLRG2	Killer cell lectin-like receptor subfamily G member 2	0.0277862	0.706339
A5D8V6	A5D8V6;F5H4Q5	VP37C_HUMAN	VPS37C	Vacuolar protein sorting-associated protein 37C	0.935748	1.04477
A5PLN9	A5PLN9	TPC13_HUMAN	TRAPPC13	Trafficking protein particle complex subunit 13	0.51744	1.22445
A5YKK6	A5YKK6	CNOT1_HUMAN	CNOT1	CCR4-NOT transcription complex subunit 1	0.26071	0.9335
A6NCS6	A6NCS6	CB072_HUMAN	C2orf72	Uncharacterized protein C2orf72	0.887162	1.02213
A6NDB9	A6NDB9;A0A590UJ23;A0A590UJ36;K7EKN5	PALM3_HUMAN	PALM3	Paralemmin-3	0.266638	1.54225
A6NDG6	A6NDG6;H3BV17	PGP_HUMAN	PGP	Glycerol-3-phosphate phosphatase	0.0025942	1.31442
A6NEM2	A6NEM2	A6NEM2_HUMAN	HCFC1	Host cell factor C1	0.501652	1.18478
A6NHR9	A6NHR9;A0A8I5KRS9;J3KTL8;J3QSH1	SMHD1_HUMAN	SMCHD1	Structural maintenance of chromosomes flexible hinge domain-containing protein 1	0.704543	0.972486
A6NIH7	A6NIH7	U119B_HUMAN	UNC119B	Protein unc-119 homolog B	0.121261	0.474194
O75907	O75907;A0A0A0MR74	DGAT1_HUMAN	DGAT1	Diacylglycerol O-acyltransferase 1	0.184848	1.90228
A8CG34	A8CG34;Q96HA1;Q6PJE2;A0A0J9YWR1;C9J370;C9JER0	P121C_HUMAN	POM121C	Nuclear envelope pore membrane protein POM 121C	0.195218	0.842663
A8K968	A0A0J9YY18;A8K968;A0A0J9YWE1;A0A0J9YWN0;A0A0J9YWS4	A8K968_HUMAN	EPB41L3	Erythrocyte membrane protein band 4.1 like 3	0.0818643	0.59139
A8MWD9;P62308	P62308;A8MWD9;F5H013;Q49AN9	RUXGL_HUMAN;RUXG_HUMAN	SNRPG;SNRPGP15	Putative small nuclear ribonucleoprotein G-like protein 15	0.319813	0.702816
A8MXV4	A8MXV4	NUD19_HUMAN	NUDT19	Acyl-coenzyme A diphosphatase NUDT19	0.00691636	0.581366
A9QM74	A9QM74	IMA8_HUMAN	KPNA7	Importin subunit alpha-8	0.315864	0.831264
B1B1H9	B1B1H9	B1B1H9_HUMAN	FGF13	Fibroblast growth factor 13 (Fragment)	0.746489	1.1359
B4DT23	B4DT23	B4DT23_HUMAN	FAM98A	Family with sequence similarity 98 member A	0.878239	1.01851
B4DY08	B4DY08;G3V251;G3V2D6;G3V3K6;G3V4C1;G3V4W0;G3V5X6	B4DY08_HUMAN	HNRNPC	Heterogeneous nuclear ribonucleoprotein C	0.101799	0.773703
B5MCN9;B5MD02	B5MCN9;B5MD02	B5MCN9_HUMAN;B5MD02_HUMAN	CIMAP1B	Outer dense fiber of sperm tails 3B	0.298331	0.620001
P01042	P01042	KNG1_HUMAN	KNG1	Kininogen-1	0.0195666	1.77528
B7ZC32	B7ZC32	KIF28_HUMAN	KIF28P	Kinesin-like protein KIF28P	0.0102927	0.36161
B7ZKQ9	B7ZKQ9	B7ZKQ9_HUMAN	SCARB1	SCARB1 protein	0.235808	1.75575
B8ZZC5	B8ZZC5	B8ZZC5_HUMAN	GLS	glutaminase	0.12879	0.816006
C9J0J7;G5E9Q6	G5E9Q6;C9J0J7	C9J0J7_HUMAN;G5E9Q6_HUMAN	PFN2	Profilin	0.729693	0.962043
C9J406	C9J406	C9J406_HUMAN	IMMT	MICOS complex subunit MIC60	0.359223	0.879812
C9JLW8	C9JLW8;I3L2L5;I3L4Q0	MCRI1_HUMAN	MCRIP1	Mapk-regulated corepressor-interacting protein 1	0.414146	0.882162
C9JSZ1	C9JSZ1;A0A994J3Q8	C9JSZ1_HUMAN	FUBP1	Far upstream element binding protein 1	0.886552	1.02648
D6R9P3;D6RBZ0;D6RD18	D6R9P3;D6RBZ0;D6RD18	D6R9P3_HUMAN;D6RBZ0_HUMAN;D6RD18_HUMAN	HNRNPAB	Heterogeneous nuclear ribonucleoprotein A/B	0.621384	0.955353
D6RBQ9	D6RBQ9	D6RBQ9_HUMAN	HNRNPD	Heterogeneous nuclear ribonucleoprotein D	0.0537436	0.74253
D6REC4	D6REC4;A0A499FIZ3	CFA99_HUMAN	CFAP99	Cilia- and flagella-associated protein 99	0.763616	1.18753
E5RHV2	E5RHV2	E5RHV2_HUMAN	ANKRD46	Ankyrin repeat domain 46 (Fragment)	0.424834	0.741622
E7EQJ0	E7EQJ0	E7EQJ0_HUMAN	HNRNPH1	Heterogeneous nuclear ribonucleoprotein H1 (Fragment)	0.982238	1.18468
E7EQL5;E7EQU2;E7ETL8;E7EV09;E9PGG1	E7EQL5;E7EQU2;E7ETL8;E7EV09;E9PGG1	E7EQL5_HUMAN;E7EQU2_HUMAN;E7ETL8_HUMAN;E7EV09_HUMAN;E9PGG1_HUMAN	DYNC1I2	Dynein cytoplasmic 1 intermediate chain 2 (Fragment)	0.368661	0.783481
P37235	P37235;E9PC71;H7BZC1	HPCL1_HUMAN	HPCAL1	Hippocalcin-like protein 1	0.164503	1.61665
E7EW49	A0A804HJG7;E7ERI8;E7EW49	E7EW49_HUMAN	CLASP2	Cytoplasmic linker associated protein 2	0.67162	0.932428
A6NMZ7	A6NMZ7	CO6A6_HUMAN	COL6A6	Collagen alpha-6(VI) chain	0.767227	0.975513
E9PAV3	Q13765;E9PAV3;A0A7I2V2K5;A0A7I2V473;F8VZJ2;F8W0W4;H0YHX9	NACAM_HUMAN	NACA	Nascent polypeptide-associated complex subunit alpha, muscle-specific form	0.381357	1.07064
E9PEW8	E9PEW8	E9PEW8_HUMAN	HBD	Hemoglobin subunit delta (Fragment)	0.215459	0.80419
E9PJ10;E9PK58;E9PLU6;E9PMP7;E9PMS6	E9PMS6;E9PJ10;E9PK58;E9PLU6;E9PMP7	E9PJ10_HUMAN;E9PK58_HUMAN;E9PLU6_HUMAN;E9PMP7_HUMAN;E9PMS6_HUMAN	LMO7	LIM domain 7 (Fragment)	0.0148736	2.28021
E9PK54	E9PK54	E9PK54_HUMAN	HSPA8	Heat shock protein family A (Hsp70) member 8 (Fragment)	0.119505	1.36288
E9PKP5	E9PKP5	E9PKP5_HUMAN	KRBOX5	KRAB box domain containing 5	0.733797	1.06383
E9PKU7;E9PNH1	E9PKU7;E9PNH1	E9PKU7_HUMAN;E9PNH1_HUMAN	GANAB	Glucosidase II alpha subunit	0.953002	0.880608
E9PL71;E9PN91	E9PL71;E9PN91	E9PL71_HUMAN;E9PN91_HUMAN	EEF1D	Elongation factor 1-delta (Fragment)	0.180922	1.40832
E9PRG8	A0A494BXY3;E9PLD3;E9PRG8	CK098_HUMAN	C11orf98	Uncharacterized protein C11orf98	0.071056	1.32644
E9PSG1;F8W7E0	A0A0C4DGB5;A0A6Q8PH20;F8W7E0;H0Y944;H0YA91;A0A6Q8PG40;D6RBR1;D6RGF7;E7EN75;E9PSG1	E9PSG1_HUMAN;F8W7E0_HUMAN	CAST	Calpastatin (Fragment)	0.0223458	1.33008
F6RGN5	F6RGN5	F6RGN5_HUMAN	SLC25A10	Solute carrier family 25 member 10	0.520929	0.909356
F8VQZ7	F8VQZ7	F8VQZ7_HUMAN	METAP2	Methionine aminopeptidase 2	0.853994	1.03635
F8VRH0	P57721;E9PFP8;F8VRH0	F8VRH0_HUMAN	PCBP2	Poly(rC) binding protein 2 (Fragment)	0.125628	0.793919
O43314	O43314;Q6PFW1;A0A087WZV0;A0A8J8ZH50;A0A8V8TMN4;B7WPL9;D6RBU4;F8W9A8;A0A9L9PYJ9	VIP2_HUMAN	PPIP5K2	Inositol hexakisphosphate and diphosphoinositol-pentakisphosphate kinase 2	0.650929	1.35427
F8VZX2;H3BRU6	F8VZX2;H3BRU6	F8VZX2_HUMAN;H3BRU6_HUMAN	PCBP2	Poly(rC) binding protein 2	0.761224	0.973574
F8WEG7	F8WEG7	F8WEG7_HUMAN	SF1	Splicing factor 1	0.995928	0.992323
Q9BVC4	A0A0A0MR05;Q9BVC4;H3BM50;H3BN58;H3BPT1;H3BPU5	LST8_HUMAN	MLST8	Target of rapamycin complex subunit LST8	0.885027	1.09916
G3V3H3;G3V5R9	G3V3H3;G3V5R9	G3V3H3_HUMAN;G3V5R9_HUMAN	KLC1	Kinesin light chain	0.412661	0.670256
G5EA36;I3L328	G5EA36;I3L328	G5EA36_HUMAN;I3L328_HUMAN	CDC27	Cell division cycle 27	0.576676	0.65589
H0Y517;H7C1U3	H0Y517;H7C1U3	H0Y517_HUMAN;H7C1U3_HUMAN	CC2D1B	Coiled-coil and C2 domain containing 1B (Fragment)	0.0939634	0.629012
O00767	O00767	SCD_HUMAN	SCD	Stearoyl-CoA desaturase	0.829209	1.07748
H0YD48;H0YE97;H0YEF7;H0YEH1;H0YEY8	H0YD48;H0YE97;H0YEF7;H0YEH1;H0YEY8	H0YD48_HUMAN;H0YE97_HUMAN;H0YEF7_HUMAN;H0YEH1_HUMAN;H0YEY8_HUMAN	PICALM	Phosphatidylinositol binding clathrin assembly protein (Fragment)	0.349038	1.3995
Q06033	Q06033;A0A994J439;E7ET33	ITIH3_HUMAN	ITIH3	Inter-alpha-trypsin inhibitor heavy chain H3	0.00280019	1.49082
H0YFC4	H0YFC4	H0YFC4_HUMAN	C2CD5	C2 calcium dependent domain containing 5 (Fragment)	0.167145	0.468736
H0YJA2	H0YJA2	H0YJA2_HUMAN	ZC3H14	Zinc finger CCCH domain-containing protein 14 (Fragment)	0.796271	1.11497
H0YNJ9	H0YNJ9	H0YNJ9_HUMAN	DUT	Deoxyuridine 5'-triphosphate nucleotidohydrolase	0.0311548	0.598101
H3BUK8	H3BUK8	H3BUK8_HUMAN	RPL13	Ribosomal protein L13 (Fragment)	0.142026	1.62211
Q9UHC1	Q9UHC1;G3V419	MLH3_HUMAN	MLH3	DNA mismatch repair protein Mlh3	0.111812	1.67757
H7C2K6	A0A0C4DH22;A0A1B0GTW6;H7C2K6	H7C2K6_HUMAN	EPB41L1	Erythrocyte membrane protein band 4.1 like 1 (Fragment)	0.0390028	1.70828
H7C4C8	H7C4C8	H7C4C8_HUMAN	CCT8	Chaperonin containing TCP1 subunit 8 (Fragment)	0.962777	0.99431
J3KTD8	J3KTD8	J3KTD8_HUMAN	CBFB	Core-binding factor subunit beta (Fragment)	0.196971	0.810371
J3QRN1	J3QRN1	J3QRN1_HUMAN	CASKIN2	CASK interacting protein 2	0.0451439	0.428624
K7EJE8;K7EKE6	K7EJE8;K7EKE6	K7EJE8_HUMAN;K7EKE6_HUMAN	LONP1	Lon protease homolog, mitochondrial	0.589385	1.22148
K7ELL7	K7ELL7	K7ELL7_HUMAN	PRKCSH	Glucosidase 2 subunit beta	0.0462035	0.228689
K7EMQ3	K7EMQ3	K7EMQ3_HUMAN	DNM2	Dynamin 2 (Fragment)	0.0979004	0.695295
K7EQX8;Q6ZR64	K7EQX8;Q6ZR64	K7EQX8_HUMAN;Q6ZR64_HUMAN	MXRA7	Matrix remodeling associated 7	0.217923	0.734996
M0R2K9;M0R2Q6	M0R2K9;M0R2Q6	M0R2K9_HUMAN;M0R2Q6_HUMAN	FKBP8	peptidylprolyl isomerase (Fragment)	0.343782	1.04548
O00115	O00115;A0A8V8TNK3;K7ENE5	DNS2A_HUMAN	DNASE2	Deoxyribonuclease-2-alpha	0.286287	0.595426
O00116	O00116;A0A1B0GWA2;A0A2R8YEL0;A0A7P0T8Q7;A0A7P0T984;A0A7P0T9C9;A0A7P0TA54;A0A7P0TAL3;A0A7P0TAU9;B7Z3Q4	ADAS_HUMAN	AGPS	Alkyldihydroxyacetonephosphate synthase, peroxisomal	0.00745836	1.09137
P25815	P25815	S100P_HUMAN	S100P	Protein S100-P	0.091316	2.1003
P02774	P02774;D6RBJ7;D6RF20;D6RF35	VTDB_HUMAN	GC	Vitamin D-binding protein	0.0371978	1.73361
O00151	O00151	PDLI1_HUMAN	PDLIM1	PDZ and LIM domain protein 1	0.0267603	1.16376
O00154	O00154;K7EKP8	BACH_HUMAN	ACOT7	Cytosolic acyl coenzyme A thioester hydrolase	0.464516	0.955666
O00159	O00159;F5H6E2	MYO1C_HUMAN	MYO1C	Unconventional myosin-Ic	0.136516	1.14933
O00161	O00161;H3BP15;H3BV99;H3BM38;H3BQY9	SNP23_HUMAN	SNAP23	Synaptosomal-associated protein 23	0.0332021	1.19649
O00170	O00170;A0A804HKH9;E9PMH2;A0A804HIX8;A0A804HJ38;A0A804HJ46;A0A804HKK3;A0A804HKL7;V9GYQ3	AIP_HUMAN	AIP	AH receptor-interacting protein	0.0429402	0.898445
O00178	O00178;B0QY59	GTPB1_HUMAN	GTPBP1	GTP-binding protein 1	0.100938	0.786272
O00186	O00186	STXB3_HUMAN	STXBP3	Syntaxin-binding protein 3	0.477217	0.880706
Q96RW7	Q96RW7	HMCN1_HUMAN	HMCN1	Hemicentin-1	0.307312	1.46855
O00203	O00203;Q13367;A0A0S2Z4Z4;A0A2R8Y2A8;A0A590UJ60;A0A590UJE5;A0A590UK04;A0A590UKC4;A0A5F9UJV3;A0A8Q3SHP3;A0A8Q3SHR2;A0A8Q3SHS3;A0A8Q3SHU2;A0A8Q3SHW6;A0A8Q3SI03;A0A8Q3SIM7;A0A8Q3SIS1;A0A8Q3WKF8;A0A8Q3WKI5;A0A8Q3WKJ9;A0A8Q3WKK0;A0A8Q3WKN2;A0A8Q3WL34;A0A590UJU0;A0A590UJU7	AP3B1_HUMAN	AP3B1	AP-3 complex subunit beta-1	0.59352	0.963713
O00217	O00217;E9PPW7;F8W9K7;E9PN51	NDUS8_HUMAN	NDUFS8	NADH dehydrogenase [ubiquinone] iron-sulfur protein 8, mitochondrial	0.00766919	0.627377
O00231	O00231;J3QRY4	PSD11_HUMAN	PSMD11	26S proteasome non-ATPase regulatory subunit 11	0.0102857	0.864174
P48723	P48723	HSP13_HUMAN	HSPA13	Heat shock 70 kDa protein 13	0.00614929	2.69629
O00233	O00233;J3KN29;F5GX23;F5H169;F5H5V4;F5H7X1	PSMD9_HUMAN	PSMD9	26S proteasome non-ATPase regulatory subunit 9	0.731207	1.0167
O00244	O00244;E5RGN3;E5RIM7	ATOX1_HUMAN	ATOX1	Copper transport protein ATOX1	0.0847903	1.25323
O00255	O00255;A0A5F9ZHS3;E7EN32;A0A5F9ZI68;A0A8C8KI51;E7ENS2;Q9GZQ5	MEN1_HUMAN	MEN1	Menin	0.654187	0.954661
O00257	O00257	CBX4_HUMAN	CBX4	E3 SUMO-protein ligase CBX4	0.726824	0.973889
O00258	O00258;A0A3B3ISE9;A0A3B3ITX9;B4DLW3;B7Z1T1	GET1_HUMAN	GET1	Guided entry of tail-anchored proteins factor 1	0.474445	0.801176
H0YET9	H0YET9	H0YET9_HUMAN	ARRB1	Arrestin beta 1 (Fragment)	0.263013	1.8996
O00267	O00267	SPT5H_HUMAN	SUPT5H	Transcription elongation factor SPT5	0.92555	0.996659
P07942	P07942;A0A7I2V2J0;A0A7I2V2R2;A0A7I2V2T9;A0A7I2V4J9;A0A7I2V5R0;A0A7I2V5X5;A0A7I2V682;C9J296;E7EPA6;G3XAI2;A0A7I2V3I5;A0A7I2V3J7;A0A7I2V407;A0A7I2V5T9	LAMB1_HUMAN	LAMB1	Laminin subunit beta-1	0.0023843	1.96493
O00273	O00273;K7ERT1	DFFA_HUMAN	DFFA	DNA fragmentation factor subunit alpha	0.205051	0.866848
O00287	O00287	RFXAP_HUMAN	RFXAP	Regulatory factor X-associated protein	0.944997	0.996207
O00291	O00291	HIP1_HUMAN	HIP1	Huntingtin-interacting protein 1	0.501689	0.664965
O00299	O00299	CLIC1_HUMAN	CLIC1	Chloride intracellular channel protein 1	0.185937	1.37067
O95696	O95696	BRD1_HUMAN	BRD1	Bromodomain-containing protein 1	0.199485	2.20007
O00330	O00330;A0A8C8MSB2;H0YD97	ODPX_HUMAN	PDHX	Pyruvate dehydrogenase protein X component, mitochondrial	0.0173008	1.17045
O00399	O00399;E5RK00	DCTN6_HUMAN	DCTN6	Dynactin subunit 6	0.931548	1.01069
O00401	O00401	WASL_HUMAN	WASL	Actin nucleation-promoting factor WASL	0.764002	1.04486
O00410	O00410;H0Y8C6	IPO5_HUMAN	IPO5	Importin-5	0.755103	1.01265
O00411	O00411	RPOM_HUMAN	POLRMT	DNA-directed RNA polymerase, mitochondrial	0.0128401	0.346882
O00422	O00422;U3KQ12	SAP18_HUMAN	SAP18	Histone deacetylase complex subunit SAP18	0.837014	1.01562
O00425	O00425	IF2B3_HUMAN	IGF2BP3	Insulin-like growth factor 2 mRNA-binding protein 3	0.438832	1.04491
P04217	P04217;M0R009	A1BG_HUMAN	A1BG	Alpha-1B-glycoprotein	0.354989	1.17531
P05546	P05546	HEP2_HUMAN	SERPIND1	Heparin cofactor 2	0.279216	1.35814
O00443	O00443	P3C2A_HUMAN	PIK3C2A	Phosphatidylinositol 4-phosphate 3-kinase C2 domain-containing subunit alpha	0.143643	1.29511
O00458	O00458;A0A6Q8PHD2;H0YEE3	IFRD1_HUMAN	IFRD1	Interferon-related developmental regulator 1	0.386741	1.6141
O00461	O00461	GOLI4_HUMAN	GOLIM4	Golgi integral membrane protein 4	0.296945	0.85688
O00469	O00469;A0A9L9PX47;A0A9L9PXC2;C9JXZ0;E7ETU9;A0A994J3M7;A0A994J6E6;A0A994J6S5	PLOD2_HUMAN	PLOD2	Procollagen-lysine,2-oxoglutarate 5-dioxygenase 2	0.00610764	0.696071
O00471	O00471;A0A0A0MSI8	EXOC5_HUMAN	EXOC5	Exocyst complex component 5	0.16513	0.775781
O00483	O00483	NDUA4_HUMAN	NDUFA4	Cytochrome c oxidase subunit NDUFA4	0.477178	0.861777
O00487	O00487	PSDE_HUMAN	PSMD14	26S proteasome non-ATPase regulatory subunit 14	0.298689	0.911237
O96006	O96006;C9JXP4	ZBED1_HUMAN	ZBED1	E3 SUMO-protein ligase ZBED1	0.536102	1.10295
O00505	O00505	IMA4_HUMAN	KPNA3	Importin subunit alpha-4	0.0747016	1.26226
O00507	O00507	USP9Y_HUMAN	USP9Y	Probable ubiquitin carboxyl-terminal hydrolase FAF-Y	0.87712	1.10808
P12259	P12259;A0A0A0MRJ7	FA5_HUMAN	F5	Coagulation factor V	0.0936256	1.74773
O00560	O00560;G5EA09;B4DHN5;E9PBU7	SDCB1_HUMAN	SDCBP	Syntenin-1	0.776493	1.04394
O00566	O00566;A0A8Q3WK70	MPP10_HUMAN	MPHOSPH10	U3 small nucleolar ribonucleoprotein protein MPP10	0.461144	1.10503
Q9Y5J9	Q9Y5J9;G3XAN8	TIM8B_HUMAN	TIMM8B	Mitochondrial import inner membrane translocase subunit Tim8 B	0.0166102	1.48613
O00571	O00571;O15523;A0A0D9SF53;A0A0D9SFB3;A0A2R8Y4A4;A0A2R8Y645;A0A2R8YCW1;A0A2R8YF78;A0A2R8YFR4;A0A2R8YFS5;A0A2U3TZJ9;F6S8Q4;A0A0D9SG12;A0A2R8Y5G6;A0A2R8Y774;A0A2R8Y7T2;A0A2R8YDH3;A0A2R8YDT5;C9J081;C9J8G5;A0A2R8Y4D2	DDX3X_HUMAN	DDX3X	ATP-dependent RNA helicase DDX3X	0.855791	1.00939
O00584	O00584;D6REQ6;D6RHI9;H0YAE9;A0A804HJ89	RNT2_HUMAN	RNASET2	Ribonuclease T2	0.115074	0.755873
O00592	O00592	PODXL_HUMAN	PODXL	Podocalyxin	0.0769039	0.59722
O00625	O00625	PIR_HUMAN	PIR	Pirin	0.0177371	1.31432
O00629	O00629;A0A7I2V340;A0A7I2YQ95;H7C4F6;A0A7I2V333	IMA3_HUMAN	KPNA4	Importin subunit alpha-3	0.0273296	1.17002
B7Z9C2;F8VRJ2;F8VV59;F8W118	B7Z9C2;F8VRJ2;F8VV59;F8W118	B7Z9C2_HUMAN;F8VRJ2_HUMAN;F8VV59_HUMAN;F8W118_HUMAN	NAP1L1	Nucleosome assembly protein 1 like 1	0.700446	0.819562
O00746	O00746;A0A087WVT9;F2Z2X0;Q4TT34;H0Y6J0	NDKM_HUMAN	NME4	Nucleoside diphosphate kinase, mitochondrial	0.464268	0.841944
P01889	P01889;P13747;A0A140T951;A0A140T9G0;A0A140T9S9;A0A1W2PP29;D9J307;Q5SS57;S6AU73;A0A140T953;A0A140T9D4	HLAB_HUMAN	HLA-B	HLA class I histocompatibility antigen, B alpha chain	0.501626	1.61804
P02749	P02749;J3KS17	APOH_HUMAN	APOH	Beta-2-glycoprotein 1	0.071342	1.69034
P14410	P14410	SUIS_HUMAN	SI	Sucrase-isomaltase, intestinal	0.66922	1.07668
O14497	O14497;A0A1B0GTU5;H0Y488	ARI1A_HUMAN	ARID1A	AT-rich interactive domain-containing protein 1A	0.464271	1.06472
O14519;O75956	O14519;O75956	CDKA1_HUMAN;CDKA2_HUMAN	CDK2AP1;CDK2AP2	Cyclin-dependent kinase 2-associated protein 1	0.645786	1.07818
O14521	O14521	DHSD_HUMAN	SDHD	Succinate dehydrogenase [ubiquinone] cytochrome b small subunit, mitochondrial	0.828285	0.989313
O14524	O14524;G3V5K2	NEMP1_HUMAN	NEMP1	Nuclear envelope integral membrane protein 1	0.174191	0.411505
O14530	O14530;B8ZZX4;F8WBV5;F8WCJ3;G3XAJ4	TXND9_HUMAN	TXNDC9	Thioredoxin domain-containing protein 9	0.080254	1.56711
O14545	O14545	TRAD1_HUMAN	TRAFD1	TRAF-type zinc finger domain-containing protein 1	0.04532	0.767792
O14548	O14548;E5RJZ1;H0YBD2	COX7R_HUMAN	COX7A2L	Cytochrome c oxidase subunit 7A-related protein, mitochondrial	0.0724421	0.40818
P02768	P02768;A0A0C4DGB6;H0YA55;H7C013	ALBU_HUMAN	ALB	Albumin	0.244374	1.37225
O14562	O14562;H3BRL3	UBFD1_HUMAN	UBFD1	Ubiquitin domain-containing protein UBFD1	0.236206	0.855691
Q9NX40	Q9NX40;D6RBN5;D6RIV2	OCAD1_HUMAN	OCIAD1	OCIA domain-containing protein 1	0.0043115	2.08021
O14617	O14617;A0A8V8TQW4;A0A087WYN6;A0A2R8Y4J3	AP3D1_HUMAN	AP3D1	AP-3 complex subunit delta-1	0.910709	0.996209
O14618	O14618;E9PP76;J3KNF4	CCS_HUMAN	CCS	Copper chaperone for superoxide dismutase	0.192648	1.08509
O14639	O14639;A0A3B3IS55;A0A494C1P1;A0A9L9PY99;B7Z4H1;F6XFR5;F8W8M4;H0Y7N6	ABLM1_HUMAN	ABLIM1	Actin-binding LIM protein 1	0.245895	0.829966
O14641	O14640;O14641;Q92997;P54792;I3L2N2;A0A3B3ITC6;I3L0M7;I3L2W9	DVL2_HUMAN	DVL2	Segment polarity protein dishevelled homolog DVL-2	0.251497	0.784438
O14646	O14646;A0A087WVF4	CHD1_HUMAN	CHD1	Chromodomain-helicase-DNA-binding protein 1	0.938484	0.992665
O14647	O14647;A0A0D9SEP7;A0A0D9SEU0;A0A1B0GTU9;A0A8V8TRB2	CHD2_HUMAN	CHD2	Chromodomain-helicase-DNA-binding protein 2	0.325973	0.808827
O14653	O14653;A0A1W2PPG1;A0A1W2PPJ0;A0A1W2PQ06;A0A1W2PQ77;A0A1W2PQM3;A0A1W2PR02;A0A1W2PRC2;A0A1W2PRP7;A0A1W2PRV0;A0A1W2PS81;A0A1X7SBU8;E7EQ34;I3L0K1;I3L1K7;I3L4Z6;I3NI02;A0A1W2PPG5;A0A1W2PPP5;A0A1W2PPW8;A0A1W2PR23	GOSR2_HUMAN	GOSR2	Golgi SNAP receptor complex member 2	0.418308	1.11387
O14654	O14654;A0A804CF45	IRS4_HUMAN	IRS4	Insulin receptor substrate 4	0.00824107	0.559686
O14656	O14656	TOR1A_HUMAN	TOR1A	Torsin-1A	0.999325	0.961124
O14657	O14657	TOR1B_HUMAN	TOR1B	Torsin-1B	0.0407687	1.85897
O14662	O14662;H3BU86;Q96NX8	STX16_HUMAN	STX16	Syntaxin-16	0.0845218	0.796091
O14672	O14672	ADA10_HUMAN	ADAM10	Disintegrin and metalloproteinase domain-containing protein 10	0.0462826	1.35201
O14681	O14681;B7ZB74	EI24_HUMAN	EI24	Etoposide-induced protein 2.4 homolog	0.964668	1.16366
O14733	O14733	MP2K7_HUMAN	MAP2K7	Dual specificity mitogen-activated protein kinase kinase 7	0.21234	0.756773
O14734	O14734;A0A494C0N6;H7C5A7	ACOT8_HUMAN	ACOT8	Acyl-coenzyme A thioesterase 8	0.444231	1.29915
O14735	O14735;B3KY94	CDIPT_HUMAN	CDIPT	CDP-diacylglycerol--inositol 3-phosphatidyltransferase	0.0804715	0.825079
O14737	O14737;K7EQA1	PDCD5_HUMAN	PDCD5	Programmed cell death protein 5	0.707185	1.01994
O14744	O14744;G3V5T6;H0YJ77;H0YJX6	ANM5_HUMAN	PRMT5	Protein arginine N-methyltransferase 5	0.487301	1.03686
P02787	P02787;H7C5E8	TRFE_HUMAN	TF	Serotransferrin	0.00879564	1.75865
O14757	O14757;E7EPP6	CHK1_HUMAN	CHEK1	Serine/threonine-protein kinase Chk1	0.99386	1.08095
O14772	O14772;V9GXZ4;A0A0S2Z5C6;A0A3B3ITB1;A6NHC7;E9PK10;E9PKE1;E9PMK0;E9PMM4;H0YDF0	FPGT_HUMAN	FPGT	Fucose-1-phosphate guanylyltransferase	0.751427	1.13255
P02788	P02788;E7ER44;E7EQB2	TRFL_HUMAN	LTF	Lactotransferrin	0.308702	1.36095
O14776	O14776;A0A7P0T8N8	TCRG1_HUMAN	TCERG1	Transcription elongation regulator 1	0.0328594	0.915374
O14787	O14787;A0A075B780	TNPO2_HUMAN	TNPO2	Transportin-2	0.0548077	0.787417
O14802	O14802;A0A8V8TNX3	RPC1_HUMAN	POLR3A	DNA-directed RNA polymerase III subunit RPC1	0.00462882	0.732367
O14818	O14818;H0Y586	PSA7_HUMAN	PSMA7	Proteasome subunit alpha type-7	0.144533	1.08089
P02765	P02765;C9JV77	FETUA_HUMAN	AHSG	Alpha-2-HS-glycoprotein	0.25116	1.31334
O14829	O14829;A0A8I5KXD3;H7C592	PPE1_HUMAN	PPEF1	Serine/threonine-protein phosphatase with EF-hands 1	0.340977	0.820745
P01008	P01008	ANT3_HUMAN	SERPINC1	Antithrombin-III	0.104827	1.46795
Q9NX02	Q9NX02;A0A0G2JMG8;A0A0G2JNC8;A0A0G2JPB6;A0A0G2JPQ2;F5GYZ4;F5H5B1;K7ELX1;K7EPE6	NALP2_HUMAN	NLRP2	NACHT, LRR and PYD domains-containing protein 2	0.00383228	1.66059
O14893	O14893;A0A8J9FJK1;A0A3B3IU42;A0A8J9FN78;H0YDP6;H0YEL0	GEMI2_HUMAN	GEMIN2	Gem-associated protein 2	0.373405	0.873114
O14907	O14907	TX1B3_HUMAN	TAX1BP3	Tax1-binding protein 3	0.02096	1.37303
O14908	O14908;Q8TF64;A0A2R8Y651;K7EM11	GIPC1_HUMAN	GIPC1	PDZ domain-containing protein GIPC1	0.198133	0.913867
P05543	P05543	THBG_HUMAN	SERPINA7	Thyroxine-binding globulin	0.135547	1.52504
O14936	O14936;A0A2R8Y6F8;A0A2R8YE77;A0A2R8YEK3;A0A2R8YFN5;A0A2U3TZM1;A0A2U3TZM4;A0A2U3TZN6;A0A7I2RJN6;Q5JS79	CSKP_HUMAN	CASK	Peripheral plasma membrane protein CASK	0.451994	1.1102
Q8NHP6	Q8NHP6;R4GMN1	MSPD2_HUMAN	MOSPD2	Motile sperm domain-containing protein 2	0.569787	1.18216
O14950;P19105	O14950;P19105;J3QRS3	ML12A_HUMAN;ML12B_HUMAN	MYL12A;MYL12B	Myosin regulatory light chain 12B	0.265384	0.950267
O14964	O14964;A0A7I2V2D8;A0A7I2V2K2;A0A7I2V2R9;A0A7I2V2W5;A0A7I2V307;A0A7I2V3F9;A0A7I2V3I8;A0A7I2V3J3;A0A7I2V5A3;A0A7I2V637;A0A7I2YQD1;I3L1P5;A0A7I2V5A2;A0A7I2V4X6;A0A7I2V5D6;A0A7I2V611	HGS_HUMAN	HGS	Hepatocyte growth factor-regulated tyrosine kinase substrate	0.0645904	1.11976
O14972	O14972;A8MTY9;A8MY26	VP26C_HUMAN	VPS26C	Vacuolar protein sorting-associated protein 26C	0.040116	0.440357
O14974	O14974;H0YIM2;H0YIS3	MYPT1_HUMAN	PPP1R12A	Protein phosphatase 1 regulatory subunit 12A	0.0926794	1.08433
O14975	O14975	S27A2_HUMAN	SLC27A2	Long-chain fatty acid transport protein 2	0.986967	0.764457
O14976	O14976	GAK_HUMAN	GAK	Cyclin-G-associated kinase	0.468256	1.24606
O14979	O14979;A0A087WUK2	HNRDL_HUMAN	HNRNPDL	Heterogeneous nuclear ribonucleoprotein D-like	0.35476	1.11153
O14980	O14980;A0A7I2V2H0;A0A7I2V2S3;A0A7I2V2Y6;A0A7I2V3W6;A0A7I2V461;A0A7I2V2C5;A0A7I2V3J1;A0A7I2V3N0;A0A7I2V3P3;A0A7I2V4A3;A0A7I2YQP1;A0A7I2YQV4;A0A7I2YQX3;C9J673;C9JKM9	XPO1_HUMAN	XPO1	Exportin-1	0.26022	0.942046
O14981	O14981	BTAF1_HUMAN	BTAF1	TATA-binding protein-associated factor 172	0.269404	0.625591
O15013	O15013;Q9HCE6;E9PB39;H0YAN8;Q5VXI4	ARHGA_HUMAN	ARHGEF10	Rho guanine nucleotide exchange factor 10	0.367502	0.705329
O15020	O15020;A0A087WYQ1;A4QPE4	SPTN2_HUMAN	SPTBN2	Spectrin beta chain, non-erythrocytic 2	0.661713	1.07164
O15027	O15027;A0A3F2YNX0;A0A3F2YNZ0;A0A8I5KPG1;F1T0I1;X6RGP5;A0A0C4DH09;A0A8I5KQ88;Q8N9G1	SC16A_HUMAN	SEC16A	Protein transport protein Sec16A	0.485128	1.04914
Q3ZCM7	Q3ZCM7;A0A075B736;Q5SQY0	TBB8_HUMAN	TUBB8	Tubulin beta-8 chain	0.02805	2.37694
Q9BYG5	Q9BYG4;Q9BYG5	PAR6B_HUMAN	PARD6B	Partitioning defective 6 homolog beta	0.0830614	1.30572
O15047	O15047;Q9UPS6	SET1A_HUMAN	SETD1A	Histone-lysine N-methyltransferase SETD1A	0.309475	0.873647
P27487	P27487;A0A7I2V2I2;A0A7I2V2R5;A0A7I2V2X8;A0A7I2V3F5;F8WBB6;F8WE17	DPP4_HUMAN	DPP4	Dipeptidyl peptidase 4	0.48507	1.2657
O15078	O15078;A0A5F9ZHU6;A0A6Q8PGB1;A0A6Q8PGP6;A0A6Q8PH24;A0A6Q8PH78;J3KNF5;A0A6Q8PG44;A0A6Q8PGC3;S4R322	CE290_HUMAN	CEP290	Centrosomal protein of 290 kDa	0.492666	0.888322
O15084	O15084	ANR28_HUMAN	ANKRD28	Serine/threonine-protein phosphatase 6 regulatory ankyrin repeat subunit A	0.907631	0.969382
O15091	O15091	MRPP3_HUMAN	PRORP	Mitochondrial ribonuclease P catalytic subunit	0.0479006	0.624725
O15111	O15111	IKKA_HUMAN	CHUK	Inhibitor of nuclear factor kappa-B kinase subunit alpha	0.736371	0.952861
O15116	O15116;E5RH18;E5RJ47	LSM1_HUMAN	LSM1	U6 snRNA-associated Sm-like protein LSm1	0.172225	0.884605
O15118	O15118;K7EQ23	NPC1_HUMAN	NPC1	NPC intracellular cholesterol transporter 1	0.946733	1.00408
O15121	O15121	DEGS1_HUMAN	DEGS1	Sphingolipid delta(4)-desaturase DES1	0.880477	1.04597
O15126	O15126;A0A087WU14;A0A087WXB0	SCAM1_HUMAN	SCAMP1	Secretory carrier-associated membrane protein 1	0.239185	0.832177
O15127	O15127;H3BN93;H3BPL9;H3BUB6;H3BV04	SCAM2_HUMAN	SCAMP2	Secretory carrier-associated membrane protein 2	0.579405	1.06252
O15143	O15143;A0A1W2PNV4;C9JEY1;C9K057;F8VXW2	ARC1B_HUMAN	ARPC1B	Actin-related protein 2/3 complex subunit 1B	0.0813324	1.24833
O15144	O15144	ARPC2_HUMAN	ARPC2	Actin-related protein 2/3 complex subunit 2	0.925818	1.00555
O15145	O15145	ARPC3_HUMAN	ARPC3	Actin-related protein 2/3 complex subunit 3	0.0487597	1.18342
O15155	O15155;A0A3B3IU16;C9JTT8;H7C1N3;Q68DU7	BET1_HUMAN	BET1	BET1 homolog	0.757972	1.04519
P50120	P50120;D6RB89	RET2_HUMAN	RBP2	Retinol-binding protein 2	0.0206572	2.27131
O15164	O15164	TIF1A_HUMAN	TRIM24	Transcription intermediary factor 1-alpha	0.150487	0.725865
O15173	O15173	PGRC2_HUMAN	PGRMC2	Membrane-associated progesterone receptor component 2	0.0126569	0.806444
O15182	O15182;E5RJF8;E5RK82	CETN3_HUMAN	CETN3	Centrin-3	0.16526	0.752557
P00374	P00374	DYR_HUMAN	DHFR	Dihydrofolate reductase	0.127753	1.22742
O15213	O15213	WDR46_HUMAN	WDR46	WD repeat-containing protein 46	0.995438	1.0463
O15228	O15228	GNPAT_HUMAN	GNPAT	Dihydroxyacetone phosphate acyltransferase	0.130747	1.28376
O15234	O15234;J3KSY7	CASC3_HUMAN	CASC3	Protein CASC3	0.893452	0.909255
O15235	O15235	RT12_HUMAN	MRPS12	Small ribosomal subunit protein uS12m	0.00887827	0.626546
O15258	O15258	RER1_HUMAN	RER1	Protein RER1	0.383898	1.07727
O15260	O15260;B7Z1G8;Q5T8U5	SURF4_HUMAN	SURF4	Surfeit locus protein 4	0.801272	1.03375
O15264	O15264	MK13_HUMAN	MAPK13	Mitogen-activated protein kinase 13	0.201278	1.17808
O15269	O15269;A0A2R8Y4S0;A0A2R8Y6A2;A0A2R8Y763;A0A8I5KUM4;A0A8I5QKQ8	SPTC1_HUMAN	SPTLC1	Serine palmitoyltransferase 1	0.0493771	0.754097
O15270	O15270;H0YJV2	SPTC2_HUMAN	SPTLC2	Serine palmitoyltransferase 2	0.174444	1.20412
O15287	O15287;A0A7P0T910;A0A8Q3WLH9	FANCG_HUMAN	FANCG	Fanconi anemia group G protein	0.969585	1.05489
Q9Y446	Q9Y446;E9PJR7;E9PK71;E9PKC4;E9PQ15;E9PRW6	PKP3_HUMAN	PKP3	Plakophilin-3	0.00110963	1.7995
O15305	O15305;A0A804HKA7;H3BPH4;H3BV55	PMM2_HUMAN	PMM2	Phosphomannomutase 2	0.169016	1.19814
O15344	O15344;A0A6Q8PF94;A0A8I5KPB2;A0A8I5KR14;A0A6Q8PGA5	TRI18_HUMAN	MID1	E3 ubiquitin-protein ligase Midline-1	0.0318156	0.640689
O15347	O15347;E7EQU1;E7ES08;E9PES6	HMGB3_HUMAN	HMGB3	High mobility group protein B3	0.0868682	0.860845
O15355	O15355	PPM1G_HUMAN	PPM1G	Protein phosphatase 1G	0.679788	1.02205
O15357	O15357	SHIP2_HUMAN	INPPL1	Phosphatidylinositol 3,4,5-trisphosphate 5-phosphatase 2	0.557814	1.07559
O15371	O15371	EIF3D_HUMAN	EIF3D	Eukaryotic translation initiation factor 3 subunit D	0.191797	0.908604
O15372	O15372;B3KS98;E5RJT0	EIF3H_HUMAN	EIF3H	Eukaryotic translation initiation factor 3 subunit H	0.754466	1.01633
O15379	O15379	HDAC3_HUMAN	HDAC3	Histone deacetylase 3	0.876154	0.97408
O15381	O15381;E7EWK7;E9PGD8;E9PH71;F8WF01	NVL_HUMAN	NVL	Nuclear valosin-containing protein-like	0.0933977	0.840069
O15382	O15382;B3KSI3;M0QXF9;M0QZ10;M0QZP4	BCAT2_HUMAN	BCAT2	Branched-chain-amino-acid aminotransferase, mitochondrial	0.170052	1.21431
O15397	O15397;F5H244	IPO8_HUMAN	IPO8	Importin-8	0.131868	0.623059
O15400	O15400	STX7_HUMAN	STX7	Syntaxin-7	0.8208	1.02534
O15439	O15439;A0A2R8YDC1;A0A2R8Y6V8	MRP4_HUMAN	ABCC4	ATP-binding cassette sub-family C member 4	0.898678	0.615095
O15446	O15446	RPA34_HUMAN	POLR1G	DNA-directed RNA polymerase I subunit RPA34	0.650808	1.05596
O15460	O15460	P4HA2_HUMAN	P4HA2	Prolyl 4-hydroxylase subunit alpha-2	0.161856	0.779756
O15498	O15498;A0A7I2V4L6;A0A7I2V3A1;A0A7I2V3V7	YKT6_HUMAN	YKT6	Synaptobrevin homolog YKT6	0.483012	1.09733
O15504	O15504;C9JYA1;B4DT96	NUP42_HUMAN	NUP42	Nucleoporin NUP42	0.600151	1.05919
O15511	O15511;B1ALC0	ARPC5_HUMAN	ARPC5	Actin-related protein 2/3 complex subunit 5	0.278989	1.06617
O15514	O15514;E9PB93	RPB4_HUMAN	POLR2D	DNA-directed RNA polymerase II subunit RPB4	0.826213	1.10672
O15533	O15533;A0A0A0MSV9;A0A0G2JH37;A0A0G2JKZ1;A0A8V8TNS3;A0A8V8TP24;A0A8V8TPY1;A0A8V8TQC1;A0A8V8TQC5;A2AB90;C9JA35;Q6P1N7	TPSN_HUMAN	TAPBP	Tapasin	0.00248703	0.370379
O15541	O15541;Q8IZP6	R113A_HUMAN	RNF113A	E3 ubiquitin-protein ligase RNF113A	0.784814	0.961857
O15550	O15550;A0A087X0R0;A0A6Q8PFK0;A0A6Q8PG32;A0A6Q8PHB6;A0A804HJA2;F5H5V6;F5H6S1;F8W8R6;H0Y6I7;H0Y6V5	KDM6A_HUMAN	KDM6A	Lysine-specific demethylase 6A	0.717785	0.846995
O60293	O60293	ZC3H1_HUMAN	ZFC3H1	Zinc finger C3H1 domain-containing protein	0.380573	1.16846
O43148	O43148;K7EP06;K7ERH6	MCES_HUMAN	RNMT	mRNA cap guanine-N7 methyltransferase	0.00404205	1.3433
O43149	O43149	ZZEF1_HUMAN	ZZEF1	Zinc finger ZZ-type and EF-hand domain-containing protein 1	0.267733	0.819768
O43156	O43156	TTI1_HUMAN	TTI1	TELO2-interacting protein 1 homolog	0.247917	0.760901
O43159	O43159;E9PPY3	RRP8_HUMAN	RRP8	Ribosomal RNA-processing protein 8	0.0492296	0.741871
O43164	O43164	PJA2_HUMAN	PJA2	E3 ubiquitin-protein ligase Praja-2	0.188414	0.792146
O43166	O43166;O60292;Q9P2F8;F5GYF8;A0A6Q8PFQ0;A0A6Q8PH54	SI1L1_HUMAN	SIPA1L1	Signal-induced proliferation-associated 1-like protein 1	0.0352523	1.45704
O43169	O43169;A0A8I5KP74;A0A8I5KSY3;A0A8I5KSY8;A0A8I5KX20;A0A8I5KYK4;A0A8I5QJ67;A0A8I5QKN7;D6RFH4;H3BUX2;J3QR91	CYB5B_HUMAN	CYB5B	Cytochrome b5 type B	0.159181	1.26106
O43172	O43172	PRP4_HUMAN	PRPF4	U4/U6 small nuclear ribonucleoprotein Prp4	0.432018	0.942201
O43175	O43175;A0A286YF22;A0A2C9F2M7;A0A286YER3;A0A286YF34;A0A286YFA2;A0A286YFB2;A0A286YFC8;A0A286YFL2;A0A286YFM8	SERA_HUMAN	PHGDH	D-3-phosphoglycerate dehydrogenase	0.0249089	0.797032
O43181	O43181;H0Y9M8	NDUS4_HUMAN	NDUFS4	NADH dehydrogenase [ubiquinone] iron-sulfur protein 4, mitochondrial	0.0118197	0.292089
Q9NZD2	Q9NZD2;F5H0U5;H0YFS9	GLTP_HUMAN	GLTP	Glycolipid transfer protein	0.168924	1.34094
O43242	O43242	PSMD3_HUMAN	PSMD3	26S proteasome non-ATPase regulatory subunit 3	0.0266732	0.903024
O43252	O43252	PAPS1_HUMAN	PAPSS1	Bifunctional 3'-phosphoadenosine 5'-phosphosulfate synthase 1	0.739826	1.05576
O43264	O43264	ZW10_HUMAN	ZW10	Centromere/kinetochore protein zw10 homolog	0.076369	0.811645
O43290	O43290	SNUT1_HUMAN	SART1	U4/U6.U5 tri-snRNP-associated protein 1	0.308042	0.964554
O43291	O43291;K7EKQ0;K7EM91;K7EQZ3;K7ESI5	SPIT2_HUMAN	SPINT2	Kunitz-type protease inhibitor 2	0.139756	2.54811
O43292	O43292;E9PPZ9;A0A994J3S1;A0A994J3S5;A0A994J3Y5;A0A994J3Y9;A0A994J3Z2;A0A994J4D0;A0A994J4Q3;A0A994J4X7;A0A994J5D7;A0A994J6I4;A0A994J6I9;A0A994J6W5;A0A994J6W8;A0A994J6X1;A0A994J7A1;A0A994J7N7;E9PLV6	GPAA1_HUMAN	GPAA1	Glycosylphosphatidylinositol anchor attachment 1 protein	0.254524	0.795796
O43301	O43301;Q96MM6;A0A1B0GTF3;A0A6I8PIT5;A0A6I8PIW1;A0A6I8PL32;A0A6I8PLB1;Q5JX83	HS12A_HUMAN	HSPA12A	Heat shock 70 kDa protein 12A	0.0485628	0.759265
Q7Z4G1	Q7Z4G1;B0QZ40	COMD6_HUMAN	COMMD6	COMM domain-containing protein 6	0.744608	1.02615
O43318	O43318;A0A8V8TQF2;A0A8V8TR17;A0A8V8TQF8	M3K7_HUMAN	MAP3K7	Mitogen-activated protein kinase kinase kinase 7	0.500608	0.88201
O43324	O43324	MCA3_HUMAN	EEF1E1	Eukaryotic translation elongation factor 1 epsilon-1	0.302163	1.08433
O43347	O43347;H0YHB7	MSI1H_HUMAN	MSI1	RNA-binding protein Musashi homolog 1	0.547989	0.952282
O43379	O43379;A0A7P0T9D9;A0A7P0TAK3;A0A7P0TBE7;A0A7P0Z436;A0A7P0TA99	WDR62_HUMAN	WDR62	WD repeat-containing protein 62	0.407053	0.605593
Q8TF05	Q8TF05;J3KSB0;J3QL26;J3QLA6;J3QQV0	PP4R1_HUMAN	PPP4R1	Serine/threonine-protein phosphatase 4 regulatory subunit 1	0.186747	1.429
P60953	P60953	CDC42_HUMAN	CDC42	Cell division control protein 42 homolog	0.0205956	1.34873
P28838	P28838	AMPL_HUMAN	LAP3	Cytosol aminopeptidase	0.0569601	1.71282
Q8NG08	Q8NG08;F5H1I4	HELB_HUMAN	HELB	DNA helicase B	0.412139	1.20652
O43402	O43402	EMC8_HUMAN	EMC8	ER membrane protein complex subunit 8	0.163589	1.69946
O43414	O43414;A0A3B3ISV9;F6QUN3;F6UGJ8;H0Y4B0	ERI3_HUMAN	ERI3	ERI1 exoribonuclease 3	0.135792	0.722707
O43426	O43426;A0A0D9SGJ6;J3KQV8	SYNJ1_HUMAN	SYNJ1	Synaptojanin-1	0.185977	0.510322
O43427	O43427;E9PJW6;E9PSD3	FIBP_HUMAN	FIBP	Acidic fibroblast growth factor intracellular-binding protein	0.59425	0.799519
O43432	O43432;A0A0A0MSA7;A0A0U1RQK7;A0A804HJV5;A0A8I5KT99;A0A8I5KV92;A0A8I5QJH9;A0A8J9G7U8	IF4G3_HUMAN	EIF4G3	Eukaryotic translation initiation factor 4 gamma 3	0.0644568	0.876625
O43447	O43447;A0A7I2V2H6;A0A7I2V343;A0A7I2YQS4;C9JQD4;A0A7I2V5V0	PPIH_HUMAN	PPIH	Peptidyl-prolyl cis-trans isomerase H	0.103179	0.800118
O43464	O43464	HTRA2_HUMAN	HTRA2	Serine protease HTRA2, mitochondrial	0.445894	0.904148
O43488	O43488;H3BLU7	ARK72_HUMAN	AKR7A2	Aflatoxin B1 aldehyde reductase member 2	0.495113	1.05451
Q15642	Q15642;M0R0F9;W4VSQ9	CIP4_HUMAN	TRIP10	Cdc42-interacting protein 4	0.0344266	1.34122
O43491	O43491;A0A2R8Y5B3;E9PHY5;E9PII3;E9PK52;A0A994J5B1	E41L2_HUMAN	EPB41L2	Band 4.1-like protein 2	0.679834	1.02052
O43493	O43493;A0A5F9UY30	TGON2_HUMAN	TGOLN2	Trans-Golgi network integral membrane protein 2	0.665822	1.14165
O43504	O43504	LTOR5_HUMAN	LAMTOR5	Ragulator complex protein LAMTOR5	0.155954	0.792666
O43505	O43505	B4GA1_HUMAN	B4GAT1	Beta-1,4-glucuronyltransferase 1	0.500243	0.864268
O00762	O00762;A0A087WVK1	UBE2C_HUMAN	UBE2C	Ubiquitin-conjugating enzyme E2 C	0.919914	0.975996
O43592	O43592;F8WDU6	XPOT_HUMAN	XPOT	Exportin-T	0.0798807	0.843838
O43598	O43598;H0Y8X4	DNPH1_HUMAN	DNPH1	2'-deoxynucleoside 5'-phosphate N-hydrolase 1	0.255031	0.874002
P00740	P00740	FA9_HUMAN	F9	Coagulation factor IX	0.294352	1.32075
O43617	O43617;A0A087WWM0;A0A087WYS5	TPPC3_HUMAN	TRAPPC3	Trafficking protein particle complex subunit 3	0.679031	0.959763
O43633	O43633;M0R1L7;M0R1T5	CHM2A_HUMAN	CHMP2A	Charged multivesicular body protein 2a	0.827067	0.983955
O43639	O43639	NCK2_HUMAN	NCK2	Cytoplasmic protein NCK2	0.980517	0.990402
O43657	O43657;A0A087WZU5	TSN6_HUMAN	TSPAN6	Tetraspanin-6	0.41026	1.25702
O43660	O43660	PLRG1_HUMAN	PLRG1	Pleiotropic regulator 1	0.026858	0.830538
O43663	O43663	PRC1_HUMAN	PRC1	Protein regulator of cytokinesis 1	0.00912703	0.347076
O43665	O43665	RGS10_HUMAN	RGS10	Regulator of G-protein signaling 10	0.0782123	0.768099
O43670	O43670;J3QRS9	ZN207_HUMAN	ZNF207	BUB3-interacting and GLEBS motif-containing protein ZNF207	0.533659	1.02196
O43674	O43674;E7EWP0;H0Y886	NDUB5_HUMAN	NDUFB5	NADH dehydrogenase [ubiquinone] 1 beta subcomplex subunit 5, mitochondrial	0.116149	0.702968
O43676	O43676	NDUB3_HUMAN	NDUFB3	NADH dehydrogenase [ubiquinone] 1 beta subcomplex subunit 3	0.195793	0.680899
O43678	O43678	NDUA2_HUMAN	NDUFA2	NADH dehydrogenase [ubiquinone] 1 alpha subcomplex subunit 2	0.00655844	0.422886
O43681	O43681	GET3_HUMAN	GET3	ATPase GET3	0.907289	0.975629
P06753	P06753;A0A2R2Y2Q3;J3KN67;A0A494C034	TPM3_HUMAN	TPM3	Tropomyosin alpha-3 chain	0.00870576	1.54085
Q9HBM1	Q9HBM1;C9JW94	SPC25_HUMAN	SPC25	Kinetochore protein Spc25	0.261134	0.639883
O43708	O43708;A0A0C4DFM0;G3V267;G3V4T6;G3V5T0;A0A0A0MR33;G3V3B9	MAAI_HUMAN	GSTZ1	Maleylacetoacetate isomerase	0.517216	0.79065
O43709	O43709	BUD23_HUMAN	BUD23	Probable 18S rRNA (guanine-N(7))-methyltransferase	0.802801	1.13345
O43719	O43719	HTSF1_HUMAN	HTATSF1	HIV Tat-specific factor 1	0.0931275	0.77604
O43741	O43741	AAKB2_HUMAN	PRKAB2	5'-AMP-activated protein kinase subunit beta-2	0.0740281	1.32632
O43747	O43747	AP1G1_HUMAN	AP1G1	AP-1 complex subunit gamma-1	0.500558	0.961451
O43760	O43760;K7ELS8	SNG2_HUMAN	SYNGR2	Synaptogyrin-2	0.174057	1.23983
O43765	O43765;A0A7I2V2U2;A0A7I2V4T9;A0A7I2V588;A0A7I2V5Z3;A0A7I2V697;K7EMD6	SGTA_HUMAN	SGTA	Small glutamine-rich tetratricopeptide repeat-containing protein alpha	0.222779	0.878247
Q96NC0	Q96NC0;R4GMX9	ZMAT2_HUMAN	ZMAT2	Zinc finger matrin-type protein 2	0.114517	1.27325
O43772	O43772;C9JPE1	MCAT_HUMAN	SLC25A20	Mitochondrial carnitine/acylcarnitine carrier protein	0.631079	0.912746
P04818	P04818	TYSY_HUMAN	TYMS	Thymidylate synthase	0.382175	0.89913
O75317;P62068	O75317;P62068;H7BZK6	UBP12_HUMAN;UBP46_HUMAN	USP12;USP46	Ubiquitin carboxyl-terminal hydrolase 12	0.124102	1.46649
O43805	O43805;A0A087WV26	SSNA1_HUMAN	SSNA1	Microtubule nucleation factor SSNA1	0.0192198	0.686201
O43808	O43808;B0QYW5;F6RTR7	PM34_HUMAN	SLC25A17	Peroxisomal membrane protein PMP34	0.126904	0.764911
O43809	O43809	CPSF5_HUMAN	NUDT21	Cleavage and polyadenylation specificity factor subunit 5	0.553362	1.0331
O43813	O43813;E9PHS0;F8WDS9	LANC1_HUMAN	LANCL1	Glutathione S-transferase LANCL1	0.468565	0.955713
O43815	O43815	STRN_HUMAN	STRN	Striatin	0.604593	1.09052
O43818	O43818	U3IP2_HUMAN	RRP9	U3 small nucleolar RNA-interacting protein 2	0.117303	0.870058
P08697	P08697;A0A0G2JPA8;C9JMH6;A0A0J9YY65	A2AP_HUMAN	SERPINF2	Alpha-2-antiplasmin	0.0798383	1.37945
O43823	O43823;A0A7P0T893;A0A7P0TBC8;M0QX51	AKAP8_HUMAN	AKAP8	A-kinase anchor protein 8	0.392921	1.10864
O43826	O43826;U3KPU7;U3KQL4;U3KQS2	G6PT1_HUMAN	SLC37A4	Glucose-6-phosphate exchanger SLC37A4	0.825737	1.01564
P11047	P11047	LAMC1_HUMAN	LAMC1	Laminin subunit gamma-1	0.0198684	1.42119
O43847	O43847;G3V1R5	NRDC_HUMAN	NRDC	Nardilysin	0.895949	0.991928
O43852	O43852	CALU_HUMAN	CALU	Calumenin	0.00310245	0.634137
O43865	O43865	SAHH2_HUMAN	AHCYL1	S-adenosylhomocysteine hydrolase-like protein 1	0.199103	1.09448
O43913	O43913	ORC5_HUMAN	ORC5	Origin recognition complex subunit 5	0.569213	1.14473
O43920	O43920	NDUS5_HUMAN	NDUFS5	NADH dehydrogenase [ubiquinone] iron-sulfur protein 5	0.0146882	0.55597
O43924	O43924;B8ZZK5	PDE6D_HUMAN	PDE6D	Retinal rod rhodopsin-sensitive cGMP 3',5'-cyclic phosphodiesterase subunit delta	0.226423	0.638884
O43929	O43929	ORC4_HUMAN	ORC4	Origin recognition complex subunit 4	0.019698	0.620561
O43933	O43933;A0A0C4DG33	PEX1_HUMAN	PEX1	Peroxisomal ATPase PEX1	0.648606	1.22027
Q9Y6G5	Q9Y6G5;D6RJ90;H0Y9N4	COMDA_HUMAN	COMMD10	COMM domain-containing protein 10	0.760913	1.06327
P05162	P05162;B0QYC9	LEG2_HUMAN	LGALS2	Galectin-2	0.0042345	1.99176
P19224	P19224;C9JMY5	UD16_HUMAN	UGT1A6	UDP-glucuronosyltransferase 1-6	0.0304592	1.88991
O60232	O60232;G3V1B8;H0YEB6	ZNRD2_HUMAN	ZNRD2	Protein ZNRD2	0.602541	1.05449
O60238	O60238;H0YBC7	BNI3L_HUMAN	BNIP3L	BCL2/adenovirus E1B 19 kDa protein-interacting protein 3-like	0.622401	1.23878
O60244	O60244	MED14_HUMAN	MED14	Mediator of RNA polymerase II transcription subunit 14	0.216269	0.805069
O60256	O60256;C9JDH0;C9JDU5;C9JJS3;C9K0K7;E7EPA1;E7EW35;I3L164;I3L331	KPRB_HUMAN	PRPSAP2	Phosphoribosyl pyrophosphate synthase-associated protein 2	0.491314	0.957836
O95721	O95721	SNP29_HUMAN	SNAP29	Synaptosomal-associated protein 29	0.650042	0.928711
O60271	O60271	JIP4_HUMAN	SPAG9	C-Jun-amino-terminal kinase-interacting protein 4	0.671914	0.992186
Q8IYB7	Q8IYB7;H7C1Q8	DI3L2_HUMAN	DIS3L2	DIS3-like exonuclease 2	0.932048	0.945243
O95049	O95049	ZO3_HUMAN	TJP3	Tight junction protein ZO-3	0.158924	1.65521
O60306	O60306	AQR_HUMAN	AQR	RNA helicase aquarius	0.308634	0.95262
O60313	O60313;A0A2R8Y3X5;A0A2R8YDM2;C9JMB8;E5KLJ9;A0A2R8YE78;A0A2R8YGE5;A0A2R8Y4G4;A0A2R8Y4Q3;A0A2R8YD53;A0A2R8YE54	OPA1_HUMAN	OPA1	Dynamin-like 120 kDa protein, mitochondrial	0.421074	0.915236
O60318	O60318	GANP_HUMAN	MCM3AP	Germinal-center associated nuclear protein	0.550429	0.87097
O60333	O60333;A0A087WWA3;A0A8Q3WLB2;A0A8Q3WLB3;A0A8Q3WM94;Q4R9M9	KIF1B_HUMAN	KIF1B	Kinesin-like protein KIF1B	0.0670286	0.803025
O60341	O60341;A0A8I5KRB8;A0A8I5KSH0;A0A8I5KV76;A0A8I5KVZ4;A0A8I5KXU4;A0A8I5QJJ5;A0A8I5QKM3;R4GMQ1;A0A8I5QJR3;A0A8I5KSI8;R4GMP9	KDM1A_HUMAN	KDM1A	Lysine-specific histone demethylase 1A	0.105196	0.901809
O60343	O60343;A0A3B3IRT3;Q5JU47	TBCD4_HUMAN	TBC1D4	TBC1 domain family member 4	0.587346	0.962365
O60437	O60437;K7EKI8	PEPL_HUMAN	PPL	Periplakin	0.110069	1.73221
O60443	O60443;C9JSR4;H7C147	GSDME_HUMAN	GSDME	Gasdermin-E	0.13663	1.39136
O60488	O60488;A0A804HI36;D6RF95	ACSL4_HUMAN	ACSL4	Long-chain-fatty-acid--CoA ligase 4	0.973017	1.01533
Q9BRR6	Q9BRR6	ADPGK_HUMAN	ADPGK	ADP-dependent glucokinase	0.247593	1.22816
O60502	O60502	OGA_HUMAN	OGA	Protein O-GlcNAcase	0.0499757	0.773476
O60504	O60504;E5RJP2;H0YAZ3;H0YB51	VINEX_HUMAN	SORBS3	Vinexin	0.0183462	1.24223
O60506	O60506;A0A7I2V2F2;A0A7I2V309;A0A7I2V4Z0;A0A7I2V5Q6;A0A7I2YQN2;B7Z645;F6UXX1	HNRPQ_HUMAN	SYNCRIP	Heterogeneous nuclear ribonucleoprotein Q	0.056493	1.10161
O60508	O60508;Q5SRN1	PRP17_HUMAN	CDC40	Pre-mRNA-processing factor 17	0.341171	0.860186
O60524	O60524	NEMF_HUMAN	NEMF	Ribosome quality control complex subunit NEMF	0.834288	0.997761
O60547	O60547	GMDS_HUMAN	GMDS	GDP-mannose 4,6 dehydratase	0.0416128	1.18076
O60551	O60551	NMT2_HUMAN	NMT2	Glycylpeptide N-tetradecanoyltransferase 2	0.334104	0.687168
O60563	O60563;O60583;C9JUL2;H7BZ27	CCNT1_HUMAN	CCNT1	Cyclin-T1	0.162677	0.819435
O60566	O60566	BUB1B_HUMAN	BUB1B	Mitotic checkpoint serine/threonine-protein kinase BUB1 beta	0.00386234	0.364643
O60568	O60568;H7C2V1	PLOD3_HUMAN	PLOD3	Multifunctional procollagen lysine hydroxylase and glycosyltransferase LH3	0.117569	0.653377
O60573	O60573;A0A8I5KSA5;A0A8I5KT16;B4E1E4;B8ZZ50;B8ZZL3;B9A023;B9A044;C9JEL3	IF4E2_HUMAN	EIF4E2	Eukaryotic translation initiation factor 4E type 2	0.313562	0.840757
O60610	O60610;A0A2R8Y5N1	DIAP1_HUMAN	DIAPH1	Protein diaphanous homolog 1	0.0288485	1.20923
O60645	O60645	EXOC3_HUMAN	EXOC3	Exocyst complex component 3	0.639411	1.04248
O60664	O60664;K7EL96;K7ER39;K7ERZ3	PLIN3_HUMAN	PLIN3	Perilipin-3	0.0199955	1.21245
O60678	O60678	ANM3_HUMAN	PRMT3	Protein arginine N-methyltransferase 3	0.531127	0.935186
O60684	O60684	IMA7_HUMAN	KPNA6	Importin subunit alpha-7	0.524452	0.97002
Q9NYL4	Q9NYL4;F8VU90;H0YHM7	FKB11_HUMAN	FKBP11	Peptidyl-prolyl cis-trans isomerase FKBP11	0.125228	1.67271
P37268	P37268;A0A1W2PQ47;E9PNM1;E9PJG4;E9PS69	FDFT_HUMAN	FDFT1	Squalene synthase	0.00403992	0.603536
O60725	O60725	ICMT_HUMAN	ICMT	Protein-S-isoprenylcysteine O-methyltransferase	0.741945	0.901887
O60739;P41567	P41567;O60739;K7EM18	EIF1B_HUMAN;EIF1_HUMAN	EIF1;EIF1B	Eukaryotic translation initiation factor 1b	0.339967	0.936989
O60749	O60749;Q13596;H0YK42	SNX2_HUMAN	SNX2	Sorting nexin-2	0.294093	1.058
P08263	P08263;P09210;Q16772;Q7RTV2;Q5JW85	GSTA1_HUMAN	GSTA1	Glutathione S-transferase A1	0.331949	1.25493
P17931	P17931;G3V3R6	LEG3_HUMAN	LGALS3	Galectin-3	0.0087521	1.87616
O60784	O60784	TOM1_HUMAN	TOM1	Target of Myb1 membrane trafficking protein	0.266757	1.14059
P09327	P09327;B4DV78;H7C0B6	VILI_HUMAN	VIL1	Villin-1	0.00644491	2.04871
O60825	O60825;Q16875;A0A1W2PR17;F2Z2I2;Q5VX20;Q5W015;A0A1W2PNV9;F6RAZ1;F6XNB3	F262_HUMAN	PFKFB2	6-phosphofructo-2-kinase/fructose-2,6-bisphosphatase 2	0.427411	1.14186
O60826	O60826	CCD22_HUMAN	CCDC22	Coiled-coil domain-containing protein 22	0.121702	0.771025
O60828	O60828;H7C053	PQBP1_HUMAN	PQBP1	Polyglutamine-binding protein 1	0.323563	1.09794
O60830	O60830;A0A8Q3SIA0;V9GYS0	TI17B_HUMAN	TIMM17B	Mitochondrial import inner membrane translocase subunit Tim17-B	0.417756	1.15569
O60832	O60832;A0A8Q3SIS9;A0A8Q3SIY6;A0A8Q3SJE8;A0A8Q3WLC8;A0A8Q3WLD1;A0A8Q3WLG7;C9IYT0;A0A8Q3SIX2;A0A8Q3WLE4;A0A8Q3WLW8;H7C2Q2	DKC1_HUMAN	DKC1	H/ACA ribonucleoprotein complex subunit DKC1	0.348531	0.870795
O60869	O60869	EDF1_HUMAN	EDF1	Endothelial differentiation-related factor 1	0.200802	1.0815
O60870	O60870;S4R357	KIN17_HUMAN	KIN	DNA/RNA-binding protein KIN17	0.048049	0.779783
O60879	O60879	DIAP2_HUMAN	DIAPH2	Protein diaphanous homolog 2	0.0562811	0.768834
Q9HCY8	Q9HCY8	S10AE_HUMAN	S100A14	Protein S100-A14	0.0364778	1.60099
O60885	O60885;Q15059;M0QZD9	BRD4_HUMAN	BRD4	Bromodomain-containing protein 4	0.00769045	0.815809
Q9NQT8	Q9H1H9;Q9NQT8;A0A1B0GUA8;E7ERX9	KI13B_HUMAN	KIF13B	Kinesin-like protein KIF13B	0.753882	1.17161
O60921	O60921	HUS1_HUMAN	HUS1	Checkpoint protein HUS1	0.98793	1.10503
P02452	P02452	CO1A1_HUMAN	COL1A1	Collagen alpha-1(I) chain	0.27891	1.54215
O60927	O60927;Q5SRK2	PP1RB_HUMAN	PPP1R11	E3 ubiquitin-protein ligase PPP1R11	0.51419	1.24809
P00352	P00352	AL1A1_HUMAN	ALDH1A1	Aldehyde dehydrogenase 1A1	0.0358085	1.63825
O75027	O75027;A0A087WW65;A0A2R8Y473;A0A590UJS8;A0A5F9ZA98;B4DGL8	ABCB7_HUMAN	ABCB7	Iron-sulfur clusters transporter ABCB7, mitochondrial	0.134885	0.922159
O75044	O75044;Q7Z6B7;A0A075B7B5;B7ZM87;G5EA48;Q5VZB4	SRGP2_HUMAN	SRGAP2	SLIT-ROBO Rho GTPase-activating protein 2	0.55255	0.893451
P07148	P07148;A8MW49	FABPL_HUMAN	FABP1	Fatty acid-binding protein, liver	0.0495968	1.75616
O75084	O75084;Q14332	FZD7_HUMAN	FZD7	Frizzled-7	0.238862	0.634646
O75116	O75116;A0A8V8TL82;A0A8V8TL90;E9PF63	ROCK2_HUMAN	ROCK2	Rho-associated protein kinase 2	0.0270568	1.12811
Q71RC2	Q71RC2;F8VY40;F8W1I4;Q96J85	LARP4_HUMAN	LARP4	La-related protein 4	0.341623	1.14955
O75131	O75131;A0A087WYQ3;E5RHZ0;H0YB26	CPNE3_HUMAN	CPNE3	Copine-3	0.0352683	0.869882
O75143	O75143;H0YEM7	ATG13_HUMAN	ATG13	Autophagy-related protein 13	0.464541	1.12402
O75146	O75146	HIP1R_HUMAN	HIP1R	Huntingtin-interacting protein 1-related protein	0.702148	0.887818
O75147	O75147;A6NN50;A8MSZ8	OBSL1_HUMAN	OBSL1	Obscurin-like protein 1	0.658098	0.777537
O75150	O75150;H3BP71;H3BQ99;H3BUL6;I3L332	BRE1B_HUMAN	RNF40	E3 ubiquitin-protein ligase BRE1B	0.19462	0.88633
Q13510	Q13510;A0A1B0GTM3;A0A1B0GTZ5;A0A1B0GUA4;A0A1B0GUE3;A0A1B0GUG1;A0A1B0GUH5;A0A1B0GW68;E7EMM4;A0A1B0GTP7;A0A1B0GUW4;A0A1B0GV06	ASAH1_HUMAN	ASAH1	Acid ceramidase	0.271519	0.712263
P05452	P05452;E9PHK0	TETN_HUMAN	CLEC3B	Tetranectin	0.233302	1.36251
O75157	Q15714;O75157;H0Y865	T22D2_HUMAN	TSC22D2	TSC22 domain family protein 2	0.612865	0.86975
O75165	O75165	DJC13_HUMAN	DNAJC13	DnaJ homolog subfamily C member 13	0.421392	1.06443
O75167	O75167;J3KP75	PHAR2_HUMAN	PHACTR2	Phosphatase and actin regulator 2	0.496735	0.868759
O75170	O75170;A0A0A0MSJ8;T1ECW5	PP6R2_HUMAN	PPP6R2	Serine/threonine-protein phosphatase 6 regulatory subunit 2	0.318434	1.1526
O75175	O75175;A0A0G2JN65;A0A0G2JPP0;H0Y5X7;H7C5J4	CNOT3_HUMAN	CNOT3	CCR4-NOT transcription complex subunit 3	0.505841	0.904291
O75179	O75179;Q8IWZ3;H0YM23;E9PDP5;H0Y4P6;H0YLQ3;H3BLS9;H7C2F5	ANR17_HUMAN	ANKRD17	Ankyrin repeat domain-containing protein 17	0.0679657	0.789532
O75190	O75190;Q7Z6W7;A0A0J9YX62;E9PH18;Q8WWF6;C9J2C4;C9J2P2;C9JB42;C9JDR7;C9JDX6;C9JN01;F8WCZ4	DNJB6_HUMAN	DNAJB6	DnaJ homolog subfamily B member 6	0.594871	0.862566
O75191	O75191;A0A3B3IRM4	XYLB_HUMAN	XYLB	Xylulose kinase	0.111933	1.47312
O75208	O75208;H3BNT2;H3BPC6;H3BPW3;H3BRC0;H3BSJ5;H3BVA5	COQ9_HUMAN	COQ9	Ubiquinone biosynthesis protein COQ9, mitochondrial	0.751613	0.965479
O75223	O75223;B8ZZK2;H7BZK5;M0QZK8	GGCT_HUMAN	GGCT	Gamma-glutamylcyclotransferase	0.485701	0.915797
Q9BPX5	Q9BPX5	ARP5L_HUMAN	ARPC5L	Actin-related protein 2/3 complex subunit 5-like protein	0.0290162	1.35265
O75298	O75298;Q7RTN0;K7EMR7	RTN2_HUMAN	RTN2	Reticulon-2	0.329777	0.699311
O75306	O75306;A0A7I2V4G5;A0A7I2V4X8;A0A7I2YQD8	NDUS2_HUMAN	NDUFS2	NADH dehydrogenase [ubiquinone] iron-sulfur protein 2, mitochondrial	0.00480855	0.60952
P31327	P31327;A0A669KBF2	CPSM_HUMAN	CPS1	Carbamoyl-phosphate synthase [ammonia], mitochondrial	0.342162	1.61665
Q99626	O14627;P47902;Q99626	CDX2_HUMAN	CDX2	Homeobox protein CDX-2	0.105405	1.40543
O75323	O75323;H7C333	NIPS2_HUMAN	NIPSNAP2	Protein NipSnap homolog 2	0.775839	0.967104
O75330	O75330;E5RI30;E5RIH2	HMMR_HUMAN	HMMR	Hyaluronan mediated motility receptor	0.767528	2.80039
Q9NRW3	Q9NRW3	ABC3C_HUMAN	APOBEC3C	DNA dC->dU-editing enzyme APOBEC-3C	0.474657	0.825513
O75347	O75347;E5RIW3;E5RJD8;E5RHG6	TBCA_HUMAN	TBCA	Tubulin-specific chaperone A	0.336865	0.933935
O75348	O75348	VATG1_HUMAN	ATP6V1G1	V-type proton ATPase subunit G 1	0.822527	0.982879
O75351	O75351	VPS4B_HUMAN	VPS4B	Vacuolar protein sorting-associated protein 4B	0.741821	0.980068
O75352	O75352;I3L1D2;I3L261;I3L295;I3L405;I3L4E0;I3L4T1;J3KSI4;J3KT75;J3KTK8;J3QQZ4;J3QRD5;J3QS48;J3QW43	MPU1_HUMAN	MPDU1	Mannose-P-dolichol utilization defect 1 protein	0.1692	0.657016
Q9NQT4	Q9NQT4	EXOS5_HUMAN	EXOSC5	Exosome complex component RRP46	0.937987	1.04679
O75368	O75368	SH3L1_HUMAN	SH3BGRL	Adapter SH3BGRL	0.395744	0.902114
O95479	O95479	G6PE_HUMAN	H6PD	GDH/6PGL endoplasmic bifunctional protein	0.65052	0.821243
O75376	O75376;H0Y459;A0A994J5B8	NCOR1_HUMAN	NCOR1	Nuclear receptor corepressor 1	0.997636	0.96248
O75380	O75380;D6RBT3	NDUS6_HUMAN	NDUFS6	NADH dehydrogenase [ubiquinone] iron-sulfur protein 6, mitochondrial	0.0340117	0.459669
O75381	O75381	PEX14_HUMAN	PEX14	Peroxisomal membrane protein PEX14	0.369494	0.882111
O75390	O75390;A0A0C4DGI3;B4DJV2;H0YIC4	CISY_HUMAN	CS	Citrate synthase, mitochondrial	0.199338	0.94884
O75391	O75391;I3L0X5	SPAG7_HUMAN	SPAG7	Sperm-associated antigen 7	0.60266	0.942922
O75394	O75394	RM33_HUMAN	MRPL33	Large ribosomal subunit protein bL33m	0.0615914	0.62346
O75396	O75396	SC22B_HUMAN	SEC22B	Vesicle-trafficking protein SEC22b	0.225398	0.908048
O75400	O75400;F5H578;A0A7N4I394;A0A8Q3SIG7;A0A8V8TM61;A0A8V8TM87;H0YG38	PR40A_HUMAN	PRPF40A	Pre-mRNA-processing factor 40 homolog A	0.514331	0.969811
O75410	O75410;E5RFM9;E7ET87;E7EVI4;H0YAY0;H0YBT8;B4E3H6;R4GMT7	TACC1_HUMAN	TACC1	Transforming acidic coiled-coil-containing protein 1	0.389527	1.46931
O75419	O75419;A0A5F9ZI22;A0A5K1VW85	CDC45_HUMAN	CDC45	Cell division control protein 45 homolog	0.0212478	0.616128
O75431	O75431;C9JNK6;C9JAZ1	MTX2_HUMAN	MTX2	Metaxin-2	0.173621	1.10035
O75436	O75436	VP26A_HUMAN	VPS26A	Vacuolar protein sorting-associated protein 26A	0.351376	1.07708
O75438	O75438	NDUB1_HUMAN	NDUFB1	NADH dehydrogenase [ubiquinone] 1 beta subcomplex subunit 1	0.0202876	0.683084
O75439	O75439;A0A9L9PWW3;A0A9L9PWX2;A0A9L9PX42;A0A9L9PX50;A0A9L9PX59;A0A9L9PXG6;A0A9L9PXH0;A0A9L9PXH7;A0A9L9PXI7;A0A9L9PY03;F8WAZ6;F8WBE1;F8WEA6;G3V0E4	MPPB_HUMAN	PMPCB	Mitochondrial-processing peptidase subunit beta	0.995031	0.997503
O75448	O75448;A0A0B4J1W0;B4DDR8;E9PFL1;F5GY88;F5H5K2	MED24_HUMAN	MED24	Mediator of RNA polymerase II transcription subunit 24	0.753862	0.927635
O75449	O75449;B7ZBC8	KTNA1_HUMAN	KATNA1	Katanin p60 ATPase-containing subunit A1	0.625413	0.899321
O75467	O75467;Q6AW86;M0R090;M0R0B1;M0R1X9;M0R3B5	Z324A_HUMAN	ZNF324	Zinc finger protein 324A	0.154756	1.17435
Q9ULC5	A0A8C8L3F5;Q9ULC5;A0A8C8KCK5	ACSL5_HUMAN	ACSL5	Long-chain-fatty-acid--CoA ligase 5	0.0294012	1.85478
O75477	O75477;B0QZ43	ERLN1_HUMAN	ERLIN1	Erlin-1	0.275453	0.892532
O75487	O75487	GPC4_HUMAN	GPC4	Glypican-4	0.00082341	0.50178
P09211	P09211	GSTP1_HUMAN	GSTP1	Glutathione S-transferase P	0.0051872	1.7098
O75494	O75494;Q5JRI1;Q6IQ42;R4GMP8	SRS10_HUMAN	SRSF10	Serine/arginine-rich splicing factor 10	0.213986	0.908853
Q15031	Q15031;A0A494C1E0;A0A499FJL2;E9PHM2	SYLM_HUMAN	LARS2	Leucine--tRNA ligase, mitochondrial	0.0655983	0.692365
O75521	O75521;A0A0C4DGA2	ECI2_HUMAN	ECI2	Enoyl-CoA delta isomerase 2	0.22345	0.941916
O75525	O75525;A0A994J7I5	KHDR3_HUMAN	KHDRBS3	KH domain-containing, RNA-binding, signal transduction-associated protein 3	0.101635	0.536558
O75528	O75528	TADA3_HUMAN	TADA3	Transcriptional adapter 3	0.673254	1.31598
Q9BV86	Q9BV86;S4R338	NTM1A_HUMAN	NTMT1	N-terminal Xaa-Pro-Lys N-methyltransferase 1	0.688755	0.912096
O75531	O75531	BAF_HUMAN	BANF1	Barrier-to-autointegration factor	0.0391437	1.30779
O75533	O75533	SF3B1_HUMAN	SF3B1	Splicing factor 3B subunit 1	0.310062	0.961516
O75534	O75534;A0A8I5KPJ6;A0A8I5KV85;A0A8I5KW72;A0A8I5KXH5;A0A8I5QKX0;E9PLT0;E9PNG3;A0A8I5KPC0;A0A8I5KPQ8;A0A8I5KS07;A0A8I5KTQ3;A0A8I5KW29;A0A8I5KWW0;A0A8I5KXL1;A0A8I5KYL8;A0A8I5QJA6	CSDE1_HUMAN	CSDE1	Cold shock domain-containing protein E1	0.697158	1.0238
O75554	O75554	WBP4_HUMAN	WBP4	WW domain-binding protein 4	0.282507	1.15584
O75569	O75569;A0A7I2V2P4;A0A7I2V315;A0A7I2V3L6;A0A7I2V593;A0A7I2V5C2;A0A7I2V5H3;A0A7I2YQ87;C9JMM3;F8WEG8;G5E9Q4	PRKRA_HUMAN	PRKRA	Interferon-inducible double-stranded RNA-dependent protein kinase activator A	0.242359	0.883507
O75581	O75581;F5H7J9;H0YGW5	LRP6_HUMAN	LRP6	Low-density lipoprotein receptor-related protein 6	0.149481	0.610853
O75586	O75586;A0A087WYL7;G3V4A5	MED6_HUMAN	MED6	Mediator of RNA polymerase II transcription subunit 6	0.597866	1.38331
O75607	O75607	NPM3_HUMAN	NPM3	Nucleoplasmin-3	0.161758	0.752767
O75608	O75608;A0A087X1K9;B4DP64	LYPA1_HUMAN	LYPLA1	Acyl-protein thioesterase 1	0.138894	1.21462
O75635	O75635;A0A1B0GX82;C9JA68;C9JM00	SPB7_HUMAN	SERPINB7	Serpin B7	0.280826	0.806764
O75643	O75643;A0A494C1A5	U520_HUMAN	SNRNP200	U5 small nuclear ribonucleoprotein 200 kDa helicase	0.0601046	0.915678
O75663	O75663	TIPRL_HUMAN	TIPRL	TIP41-like protein	0.0497198	0.877655
O75674	O75674;I3L1Q1;I3L367;I3L3T4;I3L4G0;I3L4I4;I3L4N3;I3NI44;J3KQU4	TM1L1_HUMAN	TOM1L1	TOM1-like protein 1	0.88441	0.975682
O75683	O75683	SURF6_HUMAN	SURF6	Surfeit locus protein 6	0.177844	1.13377
Q92896	Q92896;H3BM42	GSLG1_HUMAN	GLG1	Golgi apparatus protein 1	0.395868	1.16786
Q9BVK2	Q9BVK2;A0A7P0T810;A0A7P0T837;A0A7P0T845;A0A7P0T8Q8;A0A7P0T919;A0A7P0T9A3;A0A7P0TAA1;A0A7P0TAA8;A0A7P0TAL7;A0A7P0Z449;A0A804G6E3;E9PKA5;E9PR58;H0YCV0;H0YDD3;H0YDV4	ALG8_HUMAN	ALG8	Probable dolichyl pyrophosphate Glc1Man9GlcNAc2 alpha-1,3-glucosyltransferase	0.301419	1.10379
Q9Y6H1	Q9Y6H1;Q5T1J5	CHCH2_HUMAN	CHCHD2	Coiled-coil-helix-coiled-coil-helix domain-containing protein 2	0.00789725	0.252306
O75695	O75695	XRP2_HUMAN	RP2	Protein XRP2	0.0931969	1.13465
O75717	O75717	WDHD1_HUMAN	WDHD1	WD repeat and HMG-box DNA-binding protein 1	0.0575922	0.803548
P09651	P09651;A0A2R8Y4L2;A0A7I2V2L6;A0A7I2V3R8;A0A7I2V3W0;F8VZ49;F8W6I7;A0A7I2V334;A0A7I2V5H0;A0A7I2V5T1;A0A7I2YQX9;F8VTQ5;H0YH80	ROA1_HUMAN	HNRNPA1	Heterogeneous nuclear ribonucleoprotein A1	0.44679	1.07657
O75746	O75746;B4DGK6;F8W9J0;H0YFB2	S2512_HUMAN	SLC25A12	Electrogenic aspartate/glutamate antiporter SLC25A12, mitochondrial	0.825956	0.971652
O75781	O75781	PALM_HUMAN	PALM	Paralemmin-1	0.891983	0.912531
O75792	O75792	RNH2A_HUMAN	RNASEH2A	Ribonuclease H2 subunit A	0.271613	0.898829
O75794	O75794;X6RA30;X6RKY7	CD123_HUMAN	CDC123	Cell division cycle protein 123 homolog	0.791295	1.04896
O75818	O75818;A0A087X1N3;F8WC38	RPP40_HUMAN	RPP40	Ribonuclease P protein subunit p40	0.188829	1.21142
O75821	O75821;K7EL20;K7ENA8;K7EP16;K7ER90	EIF3G_HUMAN	EIF3G	Eukaryotic translation initiation factor 3 subunit G	0.915804	0.996902
O75822	O75822	EIF3J_HUMAN	EIF3J	Eukaryotic translation initiation factor 3 subunit J	0.0657296	1.13965
O75828	O75828	CBR3_HUMAN	CBR3	Carbonyl reductase [NADPH] 3	0.824206	1.01639
O75832	O75832;B1AJY5;B1AJY7	PSD10_HUMAN	PSMD10	26S proteasome non-ATPase regulatory subunit 10	0.581909	0.936473
O75843	O75843;G3V2V9;G3V3Z2;G3V532	AP1G2_HUMAN	AP1G2	AP-1 complex subunit gamma-like 2	0.76007	1.03654
O75844	O75844;A0A6Q8PHG9;A0A6Q8PF67;A0A6Q8PH40	FACE1_HUMAN	ZMPSTE24	CAAX prenyl protease 1 homolog	0.0792229	1.17455
Q07817	Q07817;A0A7I2V597;Q5QP56;Q5TE64;Q9H1R6	B2CL1_HUMAN	BCL2L1	Bcl-2-like protein 1	0.505191	1.28413
O75879	O75879;D6REA0;D6RDU9	GATB_HUMAN	GATB	Glutamyl-tRNA(Gln) amidotransferase subunit B, mitochondrial	0.0644751	0.675893
O75880	O75880;J3QL56	SCO1_HUMAN	SCO1	Protein SCO1 homolog, mitochondrial	0.943322	1.01518
O75884	O75884	RBBP9_HUMAN	RBBP9	Serine hydrolase RBBP9	0.20791	1.22713
O75886	O75886	STAM2_HUMAN	STAM2	Signal transducing adapter molecule 2	0.120474	0.750161
O95994	O95994	AGR2_HUMAN	AGR2	Anterior gradient protein 2 homolog	0.0100506	1.33121
O75909	O75909	CCNK_HUMAN	CCNK	Cyclin-K	0.583161	0.922947
Q15653	Q15653;G5E9C2;I3L4X3	IKBB_HUMAN	NFKBIB	NF-kappa-B inhibitor beta	0.249307	1.29725
O75928	O75925;O75928;A0A087WUY7;B4DGW0	PIAS2_HUMAN	PIAS2	E3 SUMO-protein ligase PIAS2	0.30597	0.675472
Q14116	Q14116	IL18_HUMAN	IL18	Interleukin-18	0.0128599	2.13629
O75935	O75935;A0A0A0MRV8;X6RA56;X6RCK5;X6RLR1	DCTN3_HUMAN	DCTN3	Dynactin subunit 3	0.494928	0.973318
O75937	O75937;S4R3J5	DNJC8_HUMAN	DNAJC8	DnaJ homolog subfamily C member 8	0.0903972	0.83808
O75940	O75940	SPF30_HUMAN	SMNDC1	Survival of motor neuron-related-splicing factor 30	0.111462	0.855088
O75947	O75947	ATP5H_HUMAN	ATP5PD	ATP synthase subunit d, mitochondrial	0.334315	0.943434
O75955	O75955;A0A140T974;A0A140T9R1;A0A140T9W4	FLOT1_HUMAN	FLOT1	Flotillin-1	0.0293882	1.13963
O75962	O75962;E7EPJ7;E7EWP2;A0A8V8TLX5	TRIO_HUMAN	TRIO	Triple functional domain protein	0.0658174	1.27438
P18065	P18065;C9JMY1;C9JW52	IBP2_HUMAN	IGFBP2	Insulin-like growth factor-binding protein 2	0.143396	1.47179
P49747	P49747;G3XAP6	COMP_HUMAN	COMP	Cartilage oligomeric matrix protein	0.15276	1.39595
O76003	O76003	GLRX3_HUMAN	GLRX3	Glutaredoxin-3	0.7252	1.01851
Q9BYJ9	Q9BYJ9	YTHD1_HUMAN	YTHDF1	YTH domain-containing family protein 1	0.828339	1.14042
O76024	O76024;A0A669KAX3;H0Y9G5	WFS1_HUMAN	WFS1	Wolframin	0.797753	1.02965
O76031	O76031	CLPX_HUMAN	CLPX	ATP-dependent Clp protease ATP-binding subunit clpX-like, mitochondrial	0.000575797	0.490765
O95834	O95834;A0A0C4DGQ7;K7EIK7;C9JRL6;K7EII6;K7EKG3	EMAL2_HUMAN	EML2	Echinoderm microtubule-associated protein-like 2	0.54688	1.15248
Q96AX1	Q96AX1;A0A2R8Y5U3;A0A2R8YF87;H3BMM5	VP33A_HUMAN	VPS33A	Vacuolar protein sorting-associated protein 33A	0.0885313	1.33927
O94760	O94760;B4DYP1	DDAH1_HUMAN	DDAH1	N(G),N(G)-dimethylarginine dimethylaminohydrolase 1	0.00781379	1.26151
Q9H993	Q9H993	ARMT1_HUMAN	ARMT1	Damage-control phosphatase ARMT1	0.926332	1.02262
O94788	O94788;H0YMG7	AL1A2_HUMAN	ALDH1A2	Retinal dehydrogenase 2	0.0582083	0.676429
O43819	O43819	SCO2_HUMAN	SCO2	Protein SCO2 homolog, mitochondrial	0.00637679	0.687547
O94819	O94819	KBTBB_HUMAN	KBTBD11	Kelch repeat and BTB domain-containing protein 11	0.162495	1.32499
P49407	P49407;H0YET9	ARRB1_HUMAN	ARRB1	Beta-arrestin-1	0.083141	1.34206
P27144	P27144;A0A8I5KW96;F8VS11	KAD4_HUMAN	AK4	Adenylate kinase 4, mitochondrial	0.0644784	1.72667
O94830	O94830;E9PIF5;E9PKE6;E9PM60;E9PPH8;E9PQY9	DDHD2_HUMAN	DDHD2	Phospholipase DDHD2	0.679299	0.865131
Q9H9F9	Q9H9F9	ARP5_HUMAN	ACTR5	Actin-related protein 5	0.869593	0.971623
Q15125	Q15125;A0A494C0F3;C9J719;C9JJ78	EBP_HUMAN	EBP	3-beta-hydroxysteroid-Delta(8),Delta(7)-isomerase	0.220727	0.878889
O94855	O94855;E9PDM8;E9PC44	SC24D_HUMAN	SEC24D	Protein transport protein Sec24D	0.0750509	0.786997
O94874	O94874	UFL1_HUMAN	UFL1	E3 UFM1-protein ligase 1	0.21154	0.912429
O94880	O94880;B4DG57	PHF14_HUMAN	PHF14	PHD finger protein 14	0.304335	0.875603
A0AV96	A0AV96;B7Z8Z7;D6R9D6;D6R9M7;D6RA49;D6RBP6;D6RBS9;D6REZ6;D6RFL5	RBM47_HUMAN	RBM47	RNA-binding protein 47	0.174143	1.43737
O94888	O94888	UBXN7_HUMAN	UBXN7	UBX domain-containing protein 7	0.296226	0.928005
O94901	O94901;A0A8I5G938;E9PHI4;H0Y6N5;H0Y742;H7C2K3	SUN1_HUMAN	SUN1	SUN domain-containing protein 1	0.295587	1.21089
O94903	O94903;E5RFX7	PLPHP_HUMAN	PLPBP	Pyridoxal phosphate homeostasis protein	0.168477	1.13473
O94905	O94905;E5RHW4;E5RJ09	ERLN2_HUMAN	ERLIN2	Erlin-2	0.0213972	0.749459
O94906	O94906	PRP6_HUMAN	PRPF6	Pre-mRNA-processing factor 6	0.834457	1.01107
O94913	O94913;A0A8I5KX04;E9PKN0;E9PQ01	PCF11_HUMAN	PCF11	Pre-mRNA cleavage complex 2 protein Pcf11	0.37547	0.851828
O94916	O94916	NFAT5_HUMAN	NFAT5	Nuclear factor of activated T-cells 5	0.833257	0.914235
O94919	O94919	ENDD1_HUMAN	ENDOD1	Endonuclease domain-containing 1 protein	0.0199196	1.277
P23141	P23141;A0A140TA63;H3BQV8	EST1_HUMAN	CES1	Liver carboxylesterase 1	0.40629	0.944152
O94927	O94927	HAUS5_HUMAN	HAUS5	HAUS augmin-like complex subunit 5	0.221535	0.880327
O94953	O94953;A0A0C4DFL8;F5GX28	KDM4B_HUMAN	KDM4B	Lysine-specific demethylase 4B	0.851638	0.947641
O94966	O94966;A0A0A0MR08;A0A590UK03;A0A8I5KRW4;A0A8I5KT08;A0A8I5KV50;A0A8I5KXK1;A0A8V8TN96	UBP19_HUMAN	USP19	Ubiquitin carboxyl-terminal hydrolase 19	0.723267	0.970257
O94973	O94973;A0A0G2JS82;A0A8I5KPP9;A0A0G2JQA4;A0A0G2JQF7;A0A0G2JQM1;A0A0G2JQT9;A0A0G2JRF9;A0A0G2JRS3;A0A0G2JS17;E9PPY8;E9PQP4	AP2A2_HUMAN	AP2A2	AP-2 complex subunit alpha-2	0.792337	1.02032
O94979	O94979;D6REX3;D6RHZ5;H0YAB3;H7BXG7;H0Y8V7;H0Y9K1	SC31A_HUMAN	SEC31A	Protein transport protein Sec31A	0.150503	0.934407
O94992	O94992	HEXI1_HUMAN	HEXIM1	Protein HEXIM1	0.1344	1.2976
P55212	P55212	CASP6_HUMAN	CASP6	Caspase-6	0.269613	1.24412
O95059	O95059	RPP14_HUMAN	RPP14	Ribonuclease P protein subunit p14	0.345186	0.877506
O95070	O95070;A6NGW1;C9JST7;E9PIZ0	YIF1A_HUMAN	YIF1A	Protein YIF1A	0.540467	0.886747
O95071	O95071;E7EMW7	UBR5_HUMAN	UBR5	E3 ubiquitin-protein ligase UBR5	0.339474	0.87758
O95104	O95104;Q9UPN6;A0A0A0MT33	SCAF4_HUMAN	SCAF4	SR-related and CTD-associated factor 4	0.23786	0.909813
O95139	O95139;A0A087WZX2	NDUB6_HUMAN	NDUFB6	NADH dehydrogenase [ubiquinone] 1 beta subcomplex subunit 6	0.00017243	0.509196
O95140	O95140;A0A6Q8PGS9;A0A6Q8PGV8;A0A6Q8PFJ4;A0A6Q8PGA3	MFN2_HUMAN	MFN2	Mitofusin-2	0.0142246	1.13357
O95159	O95159;E9PJ47;E9PJX1;E9PMQ3;E9PNY1;E9PQ47	ZFPL1_HUMAN	ZFPL1	Zinc finger protein-like 1	0.803717	1.08531
O95163	O95163;A0A6Q8PEX6;A0A6Q8PF66;A0A6Q8PF69;A0A6Q8PFB7;A0A6Q8PFH9;A0A6Q8PFN8;A0A6Q8PG86;A0A6Q8PGR0;A0A6Q8PGW3;A0A6Q8PH48;A0A6Q8PHA0;A0A6Q8PHC9;A0A6Q8PHF4;A0A6Q8PHI5;F5H2T0	ELP1_HUMAN	ELP1	Elongator complex protein 1	0.0861527	0.807846
O95168	O95168	NDUB4_HUMAN	NDUFB4	NADH dehydrogenase [ubiquinone] 1 beta subcomplex subunit 4	0.000251416	0.415793
O95197	O95197	RTN3_HUMAN	RTN3	Reticulon-3	0.125794	1.21794
O95202	O95202	LETM1_HUMAN	LETM1	Mitochondrial proton/calcium exchanger protein	0.510416	1.02838
O95208	O95208;E9PBC1;F6PQP6;I3L2B2;I3L2H1;I3L356	EPN2_HUMAN	EPN2	Epsin-2	0.0797739	1.39041
O95210	O95210	STBD1_HUMAN	STBD1	Starch-binding domain-containing protein 1	0.66217	0.815682
O95218	O95218	ZRAB2_HUMAN	ZRANB2	Zinc finger Ran-binding domain-containing protein 2	0.0209448	0.864681
O95219	O95219	SNX4_HUMAN	SNX4	Sorting nexin-4	0.331024	0.741044
O95232	O95232;J3KPP4;D6RDI2;D6RHH0;U3KQT3	LC7L3_HUMAN	LUC7L3	Luc7-like protein 3	0.932868	0.996495
O95235	O95235;D6R9E4;D6RBN1	KI20A_HUMAN	KIF20A	Kinesin-like protein KIF20A	0.0317775	0.503717
O95239	O95239;Q2VIQ3	KIF4A_HUMAN	KIF4A	Chromosome-associated kinesin KIF4A	0.0217475	0.721753
O95248	O95248;A0A8I5KR05;A0A8I5KS97;A0A8I5KTI7;A0A8I5KTN1;A0A8I5KU87;A0A8I5KUE4;A0A8I5KUL5;A0A8I5KUS0;A0A8I5KVF2;A0A8I5KVL6;A0A8I5KXN1;A0A8I5KXX8;A0A8I5KXX9;A0A8I5KY61;A0A8I5KYG9;A0A8I5KZ29;A0A8I5QKN6;A0A8I5QKT8;A0A8J8YTQ8;H0Y5W8	MTMR5_HUMAN	SBF1	Myotubularin-related protein 5	0.213802	1.49377
O95249	O95249;B4DQA8;E9PCW1;G5E9T8;K7EJC8	GOSR1_HUMAN	GOSR1	Golgi SNAP receptor complex member 1	0.200886	1.46098
O95251	O95251;A0A6Q8PHH2;A0A9L9PWZ9;A0A9L9PX81;A0A9L9PXC5;A0A9L9PXJ9;A0A9L9PXL5;A0A9L9PXR4;A0A9L9PXR9;A0A9L9PY29;A0A9L9PXP8	KAT7_HUMAN	KAT7	Histone acetyltransferase KAT7	0.6457	0.931761
O95260	O95260;A0A8I5KNV5;A0A8I5KQ75;A0A8I5KS65;A0A8I5KSC8;A0A8I5KT53;A0A8I5KTH0;A0A8I5KWA6;A0A8I5KWF1;A0A8I5KX91;A0A8I5KXF6;A0A8I5KXU0;A0A8I5KYL1;A0A8I5KZ24;F5GXE4;F8WAC9;A0A8I5KQS6;A0A8I5KR11;A0A8I5KVF5;A0A8I5KW01;A0A8I5KWU7;A0A8I5KXC6;A0A8I5KZ10;A0A8I5QJQ8;A0A8I5QKM5	ATE1_HUMAN	ATE1	Arginyl-tRNA--protein transferase 1	0.124232	1.37616
O95271	O95271;E5RHD2;E7EWY6	TNKS1_HUMAN	TNKS	Poly [ADP-ribose] polymerase tankyrase-1	0.742653	1.03435
O95292	O95292;E5RK64	VAPB_HUMAN	VAPB	Vesicle-associated membrane protein-associated protein B/C	0.011268	1.34347
O95295	O95295	SNAPN_HUMAN	SNAPIN	SNARE-associated protein Snapin	0.05406	0.718721
O95298	O95298;E9PRJ5	NDUC2_HUMAN	NDUFC2	NADH dehydrogenase [ubiquinone] 1 subunit C2	0.00840403	0.740277
O95299	O95299;A0A087WXC5;A0A7I2V3H5;A0A7I2V594;A0A7I2YQU0;E7ESZ7	NDUAA_HUMAN	NDUFA10	NADH dehydrogenase [ubiquinone] 1 alpha subcomplex subunit 10, mitochondrial	0.0489115	0.563639
O95336	O95336;M0R1L2;M0R261;M0R0U3	6PGL_HUMAN	PGLS	6-phosphogluconolactonase	0.432881	1.05718
Q92544	Q92544;A0A0C4DFM1	TM9S4_HUMAN	TM9SF4	Transmembrane 9 superfamily member 4	0.100638	1.36805
O95347	O95347	SMC2_HUMAN	SMC2	Structural maintenance of chromosomes protein 2	0.0351994	0.81132
O95352	O95352	ATG7_HUMAN	ATG7	Ubiquitin-like modifier-activating enzyme ATG7	0.182921	0.780049
O95359	O95359;E7EMZ9;E9PBC6	TACC2_HUMAN	TACC2	Transforming acidic coiled-coil-containing protein 2	0.481908	1.17581
O95372	O95372;Q5QPN9;Q5QPQ1;Q5QPQ2;Q5QPQ3;Q5QPN5	LYPA2_HUMAN	LYPLA2	Acyl-protein thioesterase 2	0.495688	1.11296
O95373	O95373	IPO7_HUMAN	IPO7	Importin-7	0.0637303	0.898185
O95376	O95376	ARI2_HUMAN	ARIH2	E3 ubiquitin-protein ligase ARIH2	0.116637	0.72466
O95391	O95391	SLU7_HUMAN	SLU7	Pre-mRNA-splicing factor SLU7	0.118648	0.786669
O95394	O95394;A0A494C0G1;A0A494C1E2;A0A494C1Q4;A0A8V8TLT8;A0A8V8TMH7;A0A8V8TNH4;H0Y987;J3KN95;A0A087WT27;A0A8V8TMI1	AGM1_HUMAN	PGM3	Phosphoacetylglucosamine mutase	0.0842215	1.11771
O95400	O95400	CD2B2_HUMAN	CD2BP2	CD2 antigen cytoplasmic tail-binding protein 2	0.330203	1.06414
O95425	O95425;A0A6I8PIX7	SVIL_HUMAN	SVIL	Supervillin	0.0530135	1.41895
O95429	O95429;H0YBT1	BAG4_HUMAN	BAG4	BAG family molecular chaperone regulator 4	0.105417	1.14351
O95433	O95433;G3V438;H0YJU2	AHSA1_HUMAN	AHSA1	Activator of 90 kDa heat shock protein ATPase homolog 1	0.184439	0.909373
O95445	O95445;Q5SRP5	APOM_HUMAN	APOM	Apolipoprotein M	0.343248	1.31135
O95453	O95453;A0A494C0Q2;A0A494C0Q6;A0A494C0W0;A0A494BZU6;A0A494BZW7;A0A494C002;A0A494C0P9;A0A494C156;A0A494C1K5;A0A494C1N1;A0A8V8TMN8;F5H1Z4;H3BT23	PARN_HUMAN	PARN	Poly(A)-specific ribonuclease PARN	0.153286	0.886081
O95456	O95456	PSMG1_HUMAN	PSMG1	Proteasome assembly chaperone 1	0.0242471	1.18878
O95470	O95470;A0A8V8TN35	SGPL1_HUMAN	SGPL1	Sphingosine-1-phosphate lyase 1	0.318437	1.14909
Q8N6T3	Q8N6T3;E5RHC5;E5RHT6;F8VWB3;F8VWH9;F8W1U7	ARFG1_HUMAN	ARFGAP1	ADP-ribosylation factor GTPase-activating protein 1	0.0100108	1.89292
Q96AY3	Q96AY3;A0A9L9PY88;H0Y827	FKB10_HUMAN	FKBP10	Peptidyl-prolyl cis-trans isomerase FKBP10	0.333248	1.15146
O95487	O95487	SC24B_HUMAN	SEC24B	Protein transport protein Sec24B	0.42542	0.868747
O95497	O95497	VNN1_HUMAN	VNN1	Pantetheinase	0.390016	1.13918
O95551	O95551	TYDP2_HUMAN	TDP2	Tyrosyl-DNA phosphodiesterase 2	0.0408647	1.31737
Q6XQN6	Q6XQN6;C9J8U2;G5E977;A0A087WUT5	PNCB_HUMAN	NAPRT	Nicotinate phosphoribosyltransferase	0.00126171	1.57129
O95571	O95571	ETHE1_HUMAN	ETHE1	Persulfide dioxygenase ETHE1, mitochondrial	0.157535	1.52962
O95573	O95573;A0A7P0T8L6;A0A7P0T905;A0A7P0TA76;A0A7P0TB52;A0A7P0TBB1;H7BYZ7	ACSL3_HUMAN	ACSL3	Fatty acid CoA ligase Acsl3	0.0437315	1.1241
O95602	O95602;B9ZVN9	RPA1_HUMAN	POLR1A	DNA-directed RNA polymerase I subunit RPA1	0.160425	0.888497
O95619	O95619	YETS4_HUMAN	YEATS4	YEATS domain-containing protein 4	0.364783	0.705363
O95630	O95630;A0A804HHU9;A0A804HIF8;A0A804HII8;A0A804HIJ2;A0A804HJ64;A0A804HJC8;A0A804HJS0;A0A804HKA6;C9JK83;A0A804HI64;A0A804HIV0;A0A804HL27	STABP_HUMAN	STAMBP	STAM-binding protein	0.504295	1.07611
O95639	O95639;H7C419;B7Z7B0;C9JEV9	CPSF4_HUMAN	CPSF4	Cleavage and polyadenylation specificity factor subunit 4	0.867945	1.04526
Q9NPJ3	Q9NPJ3	ACO13_HUMAN	ACOT13	Acyl-coenzyme A thioesterase 13	0.00695013	1.48033
O95674	O95674	CDS2_HUMAN	CDS2	Phosphatidate cytidylyltransferase 2	0.564542	1.06091
O95684	O95684;A0A087WV25;A0A994J4T6;A0A994J500;A0A994J518;A0A994J527;A0A994J5H0;A0A994J5H4;A0A994J7D3;A0A994J7Q7;A0A994J7R7;A0A994J4R0;A0A994J4R8;A0A994J505;A0A994J523;A0A994J5F6;A0A994J5H8;A0A994J7B9;A0A994J7C9;A0A994J7Q3	CEP43_HUMAN	CEP43	Centrosomal protein 43	0.213926	0.669584
P50454	P50454;E9PJH8;E9PPV6;E9PR70;E9PKH2	SERPH_HUMAN	SERPINH1	Serpin H1	0.013911	1.67238
Q9BSE5	Q9BSE5	GDAH_HUMAN	AGMAT	Guanidino acid hydrolase, mitochondrial	0.0217125	1.90381
O43490	O43490	PROM1_HUMAN	PROM1	Prominin-1	0.0500974	1.87731
Q8WVV4	Q8WVV4	POF1B_HUMAN	POF1B	Protein POF1B	0.119429	1.27647
O95747	O95747;C9JIG9	OXSR1_HUMAN	OXSR1	Serine/threonine-protein kinase OSR1	0.0119134	0.782628
O95749	O95749;A0A2R8YE82;C9J6G3;C9J7M1	GGPPS_HUMAN	GGPS1	Geranylgeranyl pyrophosphate synthase	0.0964091	0.763806
O95757	O95757;E9PDE8	HS74L_HUMAN	HSPA4L	Heat shock 70 kDa protein 4L	0.000751908	0.79817
O95758	O95758;X6R242	PTBP3_HUMAN	PTBP3	Polypyrimidine tract-binding protein 3	0.278574	1.09194
O95777	O95777;F2Z2Y6	LSM8_HUMAN	LSM8	U6 snRNA-associated Sm-like protein LSm8	0.67864	0.978594
O95782	O94973;O95782;A0A0G2JS82;A0A8I5KPP9;A0A0G2JQM1;A0A8I5KYZ9	AP2A1_HUMAN	AP2A1	AP-2 complex subunit alpha-1	0.0881326	0.932928
O95785	O95785;A0A2R8YFV2;M0QXA7;A0A669KAV7;A0A669KBG4;A0A669KBH9;B9EGQ5	WIZ_HUMAN	WIZ	Protein Wiz	0.561139	1.14244
Q96FC7	Q96FC7	PHIPL_HUMAN	PHYHIPL	Phytanoyl-CoA hydroxylase-interacting protein-like	0.00929824	1.68436
O95801	O95801	TTC4_HUMAN	TTC4	Tetratricopeptide repeat protein 4	0.689998	0.937265
Q96T60	Q96T60;A0A0D9SFL2;M0QYH2;M0QYI1;M0R3C8	PNKP_HUMAN	PNKP	Bifunctional polynucleotide phosphatase/kinase	0.500924	0.924905
O95817	O95817	BAG3_HUMAN	BAG3	BAG family molecular chaperone regulator 3	0.497418	1.08816
O95819	O95819;Q8N4C8;Q9UKE5;G5E948;A0A0D9SEY1;E7EN19;E7ENQ1;E7EX83;H7C0P6;H7C360	M4K4_HUMAN	MAP4K4	Mitogen-activated protein kinase kinase kinase kinase 4	0.487356	0.942429
O95825	O95825;A6NMA8	QORL1_HUMAN	CRYZL1	Quinone oxidoreductase-like protein 1	0.062425	0.571602
O95831	O95831;A0A6Q8PFE1;A0A6Q8PFM5;A0A6Q8PFQ8;A0A6Q8PFS4;A0A6Q8PG15;A0A6Q8PHC0;A0A6Q8PHJ9;A0A7I2PK44;A0A6Q8PFA7;A0A6Q8PFW2;A0A7I2RLJ8	AIFM1_HUMAN	AIFM1	Apoptosis-inducing factor 1, mitochondrial	0.00922334	0.898389
Q12907	Q12907;A0A8Q3WK65;D6RBV2;D6RDX1;D6RIU4	LMAN2_HUMAN	LMAN2	Vesicular integral-membrane protein VIP36	0.891453	0.98402
O95857	O95857	TSN13_HUMAN	TSPAN13	Tetraspanin-13	0.792396	0.981931
O95861	O95861;A6NF51	BPNT1_HUMAN	BPNT1	3'(2'),5'-bisphosphate nucleotidase 1	0.0446368	0.927805
O95865	O95865;A0A140T971;H0Y7N1;Q5SRR8;Q5SSV3	DDAH2_HUMAN	DDAH2	N(G),N(G)-dimethylarginine dimethylaminohydrolase 2	0.165029	1.39992
O95870	O95870;A0A0G2JJD3	ABHGA_HUMAN	ABHD16A	Phosphatidylserine lipase ABHD16A	0.325206	1.16166
O95876	O95876;E9PFG9	FRITZ_HUMAN	WDPCP	WD repeat-containing and planar cell polarity effector protein fritz homolog	0.372471	1.20997
O95881	O95881	TXD12_HUMAN	TXNDC12	Thioredoxin domain-containing protein 12	0.124431	0.846348
O95983	O95983;A0A087WT34;A0A087WZ12;A0A087X1H1;A0A0A0MTS6;K7EIE8	MBD3_HUMAN	MBD3	Methyl-CpG-binding domain protein 3	0.449381	0.936721
O95989	O95989	NUDT3_HUMAN	NUDT3	Diphosphoinositol polyphosphate phosphohydrolase 1	0.678664	1.04309
Q7Z4H8	Q7Z4H8;A0A9L9PX09;A0A9L9PY40	PLGT3_HUMAN	POGLUT3	Protein O-glucosyltransferase 3	0.786414	1.08123
O96000	O96000;H3BPJ9	NDUBA_HUMAN	NDUFB10	NADH dehydrogenase [ubiquinone] 1 beta subcomplex subunit 10	0.0131261	0.676009
O96005	O96005	CLPT1_HUMAN	CLPTM1	Putative lipid scramblase CLPTM1	0.146232	1.2644
P14923	P14923	PLAK_HUMAN	JUP	Junction plakoglobin	0.270821	1.07193
O96007	O96007	MOC2B_HUMAN	MOCS2	Molybdopterin synthase catalytic subunit	0.778028	1.0651
P11234	P11234;C9J6B1	RALB_HUMAN	RALB	Ras-related protein Ral-B	0.0119854	1.69956
O96011	O96011	PX11B_HUMAN	PEX11B	Peroxisomal membrane protein 11B	0.0513325	0.59482
O96013	O96013;M0R0L9;M0R2X4;M0R3G6	PAK4_HUMAN	PAK4	Serine/threonine-protein kinase PAK 4	0.474027	1.07696
Q99584	Q99584	S10AD_HUMAN	S100A13	Protein S100-A13	0.986706	0.996803
O96019	O96019;H7C5S0	ACL6A_HUMAN	ACTL6A	Actin-like protein 6A	0.152791	1.06282
O96028	O96028;A0A7I2YQS5;A0A7P0P278;D6R9V2;D6RIS1	NSD2_HUMAN	NSD2	Histone-lysine N-methyltransferase NSD2	0.571168	1.37524
O96033	O96033;E9PKT9	MOC2A_HUMAN	MOCS2	Molybdopterin synthase sulfur carrier subunit	0.355848	1.16476
P00167	P00167;J3KNC7	CYB5_HUMAN	CYB5A	Cytochrome b5	0.905045	1.02824
P00338	P00338	LDHA_HUMAN	LDHA	L-lactate dehydrogenase A chain	0.0383422	0.859132
Q969L2	Q969L2	MAL2_HUMAN	MAL2	Protein MAL2	0.026017	1.99827
P61586	P08134;P61586;P62745;A0A7I2V3G1;A0A7I2V5E6;A0A7I2YQV1;A0A994J514;C9JNR4;C9JRM1;C9JX21;E9PLA2;E9PN11;E9PQH6;Q5JR05;Q5JR06;Q5JR07;Q5JR08;U3KQA9;U3KQV3	RHOA_HUMAN	RHOA	Transforming protein RhoA	0.0015508	1.18397
P40616	P40616;B4DZG7;F8VYN9	ARL1_HUMAN	ARL1	ADP-ribosylation factor-like protein 1	0.100824	1.14696
P00387	P00387;A0A8I5KPU0;A0A8I5KR71;A0A8I5QKT9;A0A8J8YWN6;A0A8J8Z3C6;A0A087WZB1	NB5R3_HUMAN	CYB5R3	NADH-cytochrome b5 reductase 3	0.399126	1.03877
O00515	O00515;E9PDI4	LAD1_HUMAN	LAD1	Ladinin-1	0.0492558	1.74239
P00403	P00403	COX2_HUMAN	MT-CO2	Cytochrome c oxidase subunit 2	0.189198	0.831824
P00441	P00441;H7BYH4	SODC_HUMAN	SOD1	Superoxide dismutase [Cu-Zn]	0.153007	0.907028
P00491	P00491;G3V5M2;A0A8V8TL37	PNPH_HUMAN	PNP	Purine nucleoside phosphorylase	0.196933	0.865466
P00492	P00492	HPRT_HUMAN	HPRT1	Hypoxanthine-guanine phosphoribosyltransferase	0.069733	0.753139
P00505	P00505	AATM_HUMAN	GOT2	Aspartate aminotransferase, mitochondrial	0.48468	0.950964
P00519	P00519	ABL1_HUMAN	ABL1	Tyrosine-protein kinase ABL1	0.380311	1.12771
P00533	P00533;C9JYS6;Q504U8	EGFR_HUMAN	EGFR	Epidermal growth factor receptor	0.475218	0.929646
P00558	P00558	PGK1_HUMAN	PGK1	Phosphoglycerate kinase 1	0.260716	1.0327
P00568	P00568;Q5T9B7	KAD1_HUMAN	AK1	Adenylate kinase isoenzyme 1	0.937368	0.99482
P00734	P00734;E9PIT3	THRB_HUMAN	F2	Prothrombin	0.369872	1.18475
P14854	P14854;A0A494C160;K7EQD3	CX6B1_HUMAN	COX6B1	Cytochrome c oxidase subunit 6B1	0.294212	1.06727
P00742	P00742	FA10_HUMAN	F10	Coagulation factor X	0.935277	1.15881
P00747	P00747;A6PVI2;A0A9L9PXP2	PLMN_HUMAN	PLG	Plasminogen	0.140737	0.620137
P00751	P00751;A0A8V8TNU0;B4E1Z4;H7C5H1;E7ETN3	CFAB_HUMAN	CFB	Complement factor B	0.498803	1.39306
P00813	P00813;A0A8Q3SIA9;A0A8Q3SIC7;A0A8Q3SI46;A0A8Q3SI64;A0A8Q3SIC0;A0A8Q3SIG8;A0A8Q3SIH0;A0A8Q3SJ63;A0A8Q3WKY2;A0A8Q3WKZ1;A0A8Q3WKZ4;A0A8Q3WKZ6;A0A8Q3WKZ9;A0A8Q3WL01;A0A8Q3WM09;A0A8Q3WM84;F5GXW0	ADA_HUMAN	ADA	Adenosine deaminase	0.00108698	1.59992
P00846	P00846	ATP6_HUMAN	MT-ATP6	ATP synthase subunit a	0.793875	0.944696
Q96EE3	Q96EE3;K7ELV2;K7EP88;K7EPZ5	SEH1_HUMAN	SEH1L	Nucleoporin SEH1	0.0866503	1.2701
P00966	P00966;Q5T6L5;Q5T6L6	ASSY_HUMAN	ASS1	Argininosuccinate synthase	0.304648	0.905452
P15328	P15328	FOLR1_HUMAN	FOLR1	Folate receptor alpha	0.0170923	1.77373
P01023	P01023	A2MG_HUMAN	A2M	Alpha-2-macroglobulin	0.334817	1.35467
P01024	P01024;A0A8Q3WLS3;A0A8Q3WM02	CO3_HUMAN	C3	Complement C3	0.559893	1.17614
P01031	P01031;A0A8V8TMU5;A0A8Q3SID6	CO5_HUMAN	C5	Complement C5	0.351413	1.1684
Q9NP97	Q9NP97;B1AKR6	DLRB1_HUMAN	DYNLRB1	Dynein light chain roadblock-type 1	0.768206	1.11736
P01111	P01111;P01112;A0A804HJ06;A0A8C8MQR2	RASN_HUMAN	NRAS	GTPase NRas	0.0133583	1.31021
Q9NVS9	Q9NVS9;J3QQV6;J3QQZ9	PNPO_HUMAN	PNPO	Pyridoxine-5'-phosphate oxidase	0.0238927	1.58488
P01344	P01344	IGF2_HUMAN	IGF2	Insulin-like growth factor II	0.127889	1.57011
P30154	P30154	2AAB_HUMAN	PPP2R1B	Serine/threonine-protein phosphatase 2A 65 kDa regulatory subunit A beta isoform	0.890351	1.01037
P02042	P02042;P02100;P68871;P69891;P69892;A0A2R8Y7R2;A0A2R8Y7X9;E9PEW8;E9PFT6;F8W6P5	HBD_HUMAN	HBD	Hemoglobin subunit delta	0.841994	0.84745
Q9UBB6	Q9UBB6	NCDN_HUMAN	NCDN	Neurochondrin	0.425822	0.872122
P02461	P02461	CO3A1_HUMAN	COL3A1	Collagen alpha-1(III) chain	0.703229	1.10427
P02545	P02545;A0A6Q8PFJ0;A0A804HL68;Q5TCI8;A0A6Q8PHQ9	LMNA_HUMAN	LMNA	Prelamin-A/C	0.10321	1.1663
P02647	P02647;F8W696	APOA1_HUMAN	APOA1	Apolipoprotein A-I	0.874353	1.01723
P02649	P02649	APOE_HUMAN	APOE	Apolipoprotein E	0.132752	1.57812
P02656	P02656;B0YIW2	APOC3_HUMAN	APOC3	Apolipoprotein C-III	0.292416	0.699586
P02675	P02675	FIBB_HUMAN	FGB	Fibrinogen beta chain	0.344639	1.30456
P02748	P02748;A0A8Q3SI37;A0A8Q3SI39;A0A8Q3SI95	CO9_HUMAN	C9	Complement component C9	0.061146	1.37009
Q96DB5	Q96DB5;H0YB03	RMD1_HUMAN	RMDN1	Regulator of microtubule dynamics protein 1	0.264822	1.20383
P02751	P02751	FINC_HUMAN	FN1	Fibronectin	0.382918	1.1397
P02753	P02753;Q5VY30	RET4_HUMAN	RBP4	Retinol-binding protein 4	0.205019	1.60765
P02760	P02760	AMBP_HUMAN	AMBP	Protein AMBP	0.726878	1.22136
Q9NZ08	Q9NZ08	ERAP1_HUMAN	ERAP1	Endoplasmic reticulum aminopeptidase 1	0.574102	1.12623
P30533	P30533	AMRP_HUMAN	LRPAP1	Alpha-2-macroglobulin receptor-associated protein	0.0248319	1.13306
P02771	P02771;J3KMX3	FETA_HUMAN	AFP	Alpha-fetoprotein	0.192068	1.3213
Q96A26	Q96A26;A0A8I5KUL7;E9PH05;F8W7Q4;A0A8I5KUT6;A0A8I5KW67	F162A_HUMAN	FAM162A	Protein FAM162A	0.939636	0.99272
P41235	P41235	HNF4A_HUMAN	HNF4A	Hepatocyte nuclear factor 4-alpha	0.101467	1.4068
P15924	P15924	DESP_HUMAN	DSP	Desmoplakin	0.0726232	1.34021
P50748	P50748;H0YFL5	KNTC1_HUMAN	KNTC1	Kinetochore-associated protein 1	0.887757	0.994004
P02795;P13640;P80297	P02795;P04732;P13640;P80297;Q8N339	MT1G_HUMAN;MT1X_HUMAN;MT2_HUMAN	MT1G;MT1X;MT2A	Metallothionein-2	0.420987	1.27328
P03897	P03897	NU3M_HUMAN	MT-ND3	NADH-ubiquinone oxidoreductase chain 3	0.00435477	0.384837
P03905	P03905	NU4M_HUMAN	MT-ND4	NADH-ubiquinone oxidoreductase chain 4	0.331992	0.68554
P03928	P03928	ATP8_HUMAN	MT-ATP8	ATP synthase protein 8	0.851237	0.990718
P04003	P04003	C4BPA_HUMAN	C4BPA	C4b-binding protein alpha chain	0.836549	0.890486
Q96PU5	Q96PU5;A0A1B0GVY1;A0A6Q8PFI7;A0A6Q8PGP5;A0A6Q8PHJ5;A0A7P0Z498	NED4L_HUMAN	NEDD4L	E3 ubiquitin-protein ligase NEDD4-like	0.00290355	1.35481
P04040	P04040	CATA_HUMAN	CAT	Catalase	0.14588	1.11446
Q96HE7	Q96HE7	ERO1A_HUMAN	ERO1A	ERO1-like protein alpha	0.444655	0.950409
P55011	P55011;G3XAL9	S12A2_HUMAN	SLC12A2	Solute carrier family 12 member 2	0.130332	1.23242
P04080	P04080	CYTB_HUMAN	CSTB	Cystatin-B	0.25253	1.12719
P04083	P04083	ANXA1_HUMAN	ANXA1	Annexin A1	0.165658	1.3011
P04114	P04114	APOB_HUMAN	APOB	Apolipoprotein B-100	0.481709	1.18957
P04150	P04150;A0A494C0P1	GCR_HUMAN	NR3C1	Glucocorticoid receptor	0.0189667	0.607802
P04179	P04179;F5GYZ5;F5H4R2;F5GXZ9;F5H3C5;G5E9P6;G8JLJ2	SODM_HUMAN	SOD2	Superoxide dismutase [Mn], mitochondrial	0.426513	1.0815
P04181	P04181	OAT_HUMAN	OAT	Ornithine aminotransferase, mitochondrial	0.259234	0.953422
P04183	P04183;K7ENW5;K7ERJ1;K7ERV3;K7ES52	KITH_HUMAN	TK1	Thymidine kinase, cytosolic	0.00125388	0.690848
Q4VC31	Q4VC31;C9JBU9;C9JQ41;H7C525	MIX23_HUMAN	MIX23	Protein MIX23	0.000539055	1.57331
P05026	P05026;A0A8I5KNT2;A0A8I5KX89;B7Z9S8	AT1B1_HUMAN	ATP1B1	Sodium/potassium-transporting ATPase subunit beta-1	0.0522575	1.68881
P04350	P04350	TBB4A_HUMAN	TUBB4A	Tubulin beta-4A chain	0.354737	1.14556
P04406	P04406;E7EUT5	G3P_HUMAN	GAPDH	Glyceraldehyde-3-phosphate dehydrogenase	0.00218933	1.1921
P04424	P04424;A0A5F9ZHM8;A0A5F9ZHC6	ARLY_HUMAN	ASL	Argininosuccinate lyase	0.188565	1.38964
P04439	P04439;Q5SUL5;Q53Z42;A0A0G2JIF2;A0A0G2JL56;A0A140T913;A0A140T9I0;A0A140T9X5;A0A1W2PRT9;A0A1W2PS24;A0A1W2PSE7;Q5RJ27;Q5SRN5;Q9GJ45;A0A0G2JI36;A0A140T933;A0A140T955;A0A140T975;A0A1W2PS39;A0A9L9PXF6;A0A9L9PXG1;A0A9L9PY26;A0A9L9PYF9;Q5SRN7	HLAA_HUMAN	HLA-A	HLA class I histocompatibility antigen, A alpha chain	0.0713483	1.46352
P04632	P04632;Q96L46;A0A075B7C0;A0A0C4DGQ5;K7EIV0;K7EKD8;K7ELJ7;U3KPR7;U3KQE2	CPNS1_HUMAN	CAPNS1	Calpain small subunit 1	0.0641172	1.2251
P48509	P48509;E9PRJ3;K4DIA7;E9PMR4	CD151_HUMAN	CD151	CD151 antigen	0.00335553	1.412
Q13043	Q13043;Q13188;A0A087WVN8;A0A087WZ06;F5H5B4;A0A8V8TLK1;A0A8V8TM18;E5RFQ9;Q8NBU1	STK4_HUMAN	STK4	Serine/threonine-protein kinase 4	0.00915869	1.19391
P83916	P83916;B5MD17;J3KS05	CBX1_HUMAN	CBX1	Chromobox protein homolog 1	0.0115082	1.59796
P04844	P04844;A0A994J5J1	RPN2_HUMAN	RPN2	Dolichyl-diphosphooligosaccharide--protein glycosyltransferase subunit 2	0.292829	1.07535
P04899	P04899	GNAI2_HUMAN	GNAI2	Guanine nucleotide-binding protein G(i) subunit alpha-2	0.158607	0.845347
P04004	P04004	VTNC_HUMAN	VTN	Vitronectin	0.487147	1.22715
P04920	P04920	B3A2_HUMAN	SLC4A2	Anion exchange protein 2	0.245944	0.568328
P05023	P05023	AT1A1_HUMAN	ATP1A1	Sodium/potassium-transporting ATPase subunit alpha-1	0.0379325	1.28541
O75976	O75976	CBPD_HUMAN	CPD	Carboxypeptidase D	0.627722	0.946427
P05067	E9PG40;P05067;A0A0A0MRG2;H7C0V9;H7C2L2	A4_HUMAN	APP	Amyloid-beta precursor protein	0.0522547	2.23992
Q9BZE1	Q9BZE1;S4R369	RM37_HUMAN	MRPL37	Large ribosomal subunit protein mL37	0.0239717	0.629548
P05114	P05114;A0A494C035;F2Z2W6;F2Z2Y5;H7BXJ5	HMGN1_HUMAN	HMGN1	Non-histone chromosomal protein HMG-14	0.339233	0.865569
Q96PC3	Q96PC3;B8ZZZ1;A0A8V8TN69;A0A8V8TNP8;A0A8V8TPK7;A0A8V8TPZ3;F8W8K9;G5E966	AP1S3_HUMAN	AP1S3	AP-1 complex subunit sigma-3	0.00734027	2.30184
P05155	P05155;A0A087WUD9;A0A7I2V2D2;A0A7I2V5R3;H9KV48;E9PGN7	IC1_HUMAN	SERPING1	Plasma protease C1 inhibitor	0.592485	1.14839
P05156	P05156;E7ETH0;G3XAM2	CFAI_HUMAN	CFI	Complement factor I	0.0196799	1.54735
Q9H1K1	Q9H1K1;B3KQ30;B4DNC9;F5H5N2	ISCU_HUMAN	ISCU	Iron-sulfur cluster assembly enzyme ISCU	0.045469	1.79884
Q9HB40	Q9HB40	RISC_HUMAN	SCPEP1	Retinoid-inducible serine carboxypeptidase	0.0601238	0.752471
P05166	P05166;C9JQS9;E7ETT1;E7ETT4;E7EUY3;E7EX59;E9PDR0;E9PEC3;F8WBI9	PCCB_HUMAN	PCCB	Propionyl-CoA carboxylase beta chain, mitochondrial	0.463584	1.18802
P05187	P05187;P09923	PPB1_HUMAN	ALPP	Alkaline phosphatase, placental type	0.257556	1.47252
P05198	P05198;G3V4T5;H0YJS4	IF2A_HUMAN	EIF2S1	Eukaryotic translation initiation factor 2 subunit 1	0.469796	1.05096
P05204	P05204;O00479	HMGN2_HUMAN	HMGN2	Non-histone chromosomal protein HMG-17	0.857445	1.03067
P05362	P05362	ICAM1_HUMAN	ICAM1	Intercellular adhesion molecule 1	0.565302	0.923122
P05386	P05386	RLA1_HUMAN	RPLP1	Large ribosomal subunit protein P1	0.756521	0.99645
P05387	P05387	RLA2_HUMAN	RPLP2	Large ribosomal subunit protein P2	0.499199	1.05174
P05388	P05388;F8VWS0;F8VW21;F8VZS0;F8W1K8	RLA0_HUMAN	RPLP0	Large ribosomal subunit protein uL10	0.918836	0.995439
P05412	P05412	JUN_HUMAN	JUN	Transcription factor Jun	0.494605	1.15251
P08183	P08183	MDR1_HUMAN	ABCB1	ATP-dependent translocase ABCB1	0.00624565	1.51428
Q9UKS6	Q9UKS6;A0A0C4DGG1;H0YDM6	PACN3_HUMAN	PACSIN3	Protein kinase C and casein kinase substrate in neurons protein 3	0.251122	1.32992
P05455	P05455	LA_HUMAN	SSB	Lupus La protein	0.314525	0.931852
P16422	P16422;B5MCA4	EPCAM_HUMAN	EPCAM	Epithelial cell adhesion molecule	0.0687774	2.01374
P31947	P31947	1433S_HUMAN	SFN	14-3-3 protein sigma	0.022827	2.01783
Q9BY42	Q9BY42;A0A0A0MQR2;A2A2L5	RTF2_HUMAN	RTF2	Replication termination factor 2	0.056004	1.25577
P62942	P62942;A0A7I2V3S6;A0A087WZM5;F6T7Q3	FKB1A_HUMAN	FKBP1A	Peptidyl-prolyl cis-trans isomerase FKBP1A	0.298035	1.13378
P05787	P05787	K2C8_HUMAN	KRT8	Keratin, type II cytoskeletal 8	0.0131378	2.08872
Q8TDD5	Q8TDD5;B1ANB7;S4R386	MCLN3_HUMAN	MCOLN3	Mucolipin-3	0.151509	0.765741
P06280	P06280;A0A3B3IRU3;A0A3B3IUC4;A0A669KAY7;A0A669KB83;A0A6Q8PFA9;A0A6Q8PGG0;A0A6Q8PHD1;A0A6Q8PHM8;V9GYN5	AGAL_HUMAN	GLA	Alpha-galactosidase A	0.541103	0.508574
P06396	P06396;A0A0A0MS51;A0A0A0MT01;A0A8V8TND7	GELS_HUMAN	GSN	Gelsolin	0.0650571	1.30366
P06454	P06454;B8ZZQ6	PTMA_HUMAN	PTMA	Prothymosin alpha	0.658056	1.04551
Q9NSE4	Q9NSE4	SYIM_HUMAN	IARS2	Isoleucine--tRNA ligase, mitochondrial	0.0213614	1.28729
P06576	P06576;H0YH81;F8W079	ATPB_HUMAN	ATP5F1B	ATP synthase subunit beta, mitochondrial	0.212598	0.957468
P06703	P06703;R4GN98	S10A6_HUMAN	S100A6	Protein S100-A6	0.017812	2.67131
P06730	P06730;D6RBW1;H0Y8J7	IF4E_HUMAN	EIF4E	Eukaryotic translation initiation factor 4E	0.791013	1.01199
Q16537	Q16537	2A5E_HUMAN	PPP2R5E	Serine/threonine-protein phosphatase 2A 56 kDa regulatory subunit epsilon isoform	0.0266365	1.61919
P06737	P06737;P11216;P11217;E9PK47	PYGL_HUMAN	PYGL	Glycogen phosphorylase, liver form	0.457755	0.964267
P06744	P06744;A0A0J9YXP8;A0A0J9YYH3;A0A2U3TZU2;K7EQ48;A0A0J9YX90;A0A2R8Y6C7;K7ENA0;K7EPY4	G6PI_HUMAN	GPI	Glucose-6-phosphate isomerase	0.145798	1.10953
P06748	P06748;A0A7I2V5J8;A0A7I2V5S2;A0A7I2YQC0;E5RI98;A0A7I2V2X9;A0A7I2V3G5;A0A7I2V3U2;A0A7I2V433;A0A7I2V4G8;A0A7I2V579	NPM_HUMAN	NPM1	Nucleophosmin	0.562022	1.07375
P11717	P11717	MPRI_HUMAN	IGF2R	Cation-independent mannose-6-phosphate receptor	0.230462	0.823116
P06756	P06756;A0A8V8TKF7;A0A8V8TKG0;A0A8V8TKI2;A0A8V8TKT8;A0A8V8TKU8;A0A8V8TLN8;A0A8V8TLW4;A0A8V8TLW9	ITAV_HUMAN	ITGAV	Integrin alpha-V	0.0338011	1.44576
P06865	P06865;H3BP20;H3BS10;A0A804HIC8;A0A804HIQ5;A0A804HIU3;A0A804HKX5;A0A804HLJ5;H3BTD4;H3BU85	HEXA_HUMAN	HEXA	Beta-hexosaminidase subunit alpha	0.243262	0.826065
P07099	P07099	HYEP_HUMAN	EPHX1	Epoxide hydrolase 1	0.336449	0.947043
P07108	P07108;B8ZWD1	ACBP_HUMAN	DBI	Acyl-CoA-binding protein	0.00509165	1.44548
Q99471	Q99471;H3BPF6;A0A0D9SFR8;F8VNW6;H3BMQ1	PFD5_HUMAN	PFDN5	Prefoldin subunit 5	0.00720698	1.31206
P07195	P00338;P07195;P07864;Q6ZMR3;A0A3B3IS95;A0A5F9ZHM4;A8MW50;F5H155;F5H245;F5H5G7;G3XAP5	LDHB_HUMAN	LDHB	L-lactate dehydrogenase B chain	0.132916	1.10364
O95714	O95714;A0A0J9YVP0;A0A3B3IRP6	HERC2_HUMAN	HERC2	E3 ubiquitin-protein ligase HERC2	0.852949	1.09463
Q7Z406	Q7Z406	MYH14_HUMAN	MYH14	Myosin-14	0.00779711	1.35695
P07199	P07199	CENPB_HUMAN	CENPB	Major centromere autoantigen B	0.482816	0.890844
P07203	P07203;A0A2R8Y6B6;A0A994J430;A0A994J4L4;A0A994J702;A0A994J707	GPX1_HUMAN	GPX1	Glutathione peroxidase 1	0.0418497	1.38036
P07225	P07225;A0A0S2Z4L3;A0A3B3IRK9;G5E9F8;A0A3B3ISJ1	PROS_HUMAN	PROS1	Vitamin K-dependent protein S	0.995378	1.08665
Q8NFQ8	Q8NFQ8	TOIP2_HUMAN	TOR1AIP2	Torsin-1A-interacting protein 2	0.00167433	1.38632
P07305	P07305	H10_HUMAN	H1-0	Histone H1.0	0.0285978	1.32039
Q9NQG5	Q9NQG5;A0A087X2D2;A2A2M0	RPR1B_HUMAN	RPRD1B	Regulation of nuclear pre-mRNA domain-containing protein 1B	0.0982517	1.36399
P07355	A6NMY6;P07355;H0YL33;H0YM50;H0YMD0;H0YMU9;H0YMW4;H0YN28;H0YN42;H0YNP5	ANXA2_HUMAN	ANXA2	Annexin A2	0.00195916	1.74924
P07358	P07358;A0A8Q3SI88;A0A8Q3WL56;A0A8Q3WM97	CO8B_HUMAN	C8B	Complement component C8 beta chain	0.278221	0.75334
P07384	P07384;E9PIA9;E9PJA6;E9PJJ3;E9PLC9;E9PLX0;E9PMC6;E9PQB3;E9PRM1;E9PSA6	CAN1_HUMAN	CAPN1	Calpain-1 catalytic subunit	0.06352	1.09518
P07437	P04350;P07437;P68371;Q5JP53;Q5ST81	TBB5_HUMAN	TUBB	Tubulin beta chain	0.644392	1.02129
Q13162	Q13162;A6NG45	PRDX4_HUMAN	PRDX4	Peroxiredoxin-4	0.00602668	0.822661
P07686	P07686	HEXB_HUMAN	HEXB	Beta-hexosaminidase subunit beta	0.502479	0.931054
Q96RT1	Q96RT1;H0YA04;A0A8V8TML0;A0A8V8TML4;A0A8V8TML6;A0A8V8TN18;A0A8V8TN23;A0A8V8TP04;A0A8V8TP09;A0A8V8TPC7;A0A8V8TPD2	ERBIN_HUMAN	ERBIN	Erbin	0.495023	1.09601
P07741	P07741;H3BQZ9	APT_HUMAN	APRT	Adenine phosphoribosyltransferase	0.804572	0.958046
P07814	P07814	SYEP_HUMAN	EPRS1	Bifunctional glutamate/proline--tRNA ligase	0.726345	0.97735
P07858	P07858;A0A7I2V4Z9;A0A7I2YQK9;E9PHZ5;E9PSG5;A0A7I2V367;A0A7I2V440;A0A7I2V668;R4GMQ5	CATB_HUMAN	CTSB	Cathepsin B	0.298037	1.23616
P07900	P07900	HS90A_HUMAN	HSP90AA1	Heat shock protein HSP 90-alpha	0.251683	0.895168
P07919	P07919	QCR6_HUMAN	UQCRH	Cytochrome b-c1 complex subunit 6, mitochondrial	0.173643	1.06187
Q14914	F2Z3J9;Q14914	PTGR1_HUMAN	PTGR1	Prostaglandin reductase 1	0.0174977	1.5323
P07947	P07947;J3QRU1	YES_HUMAN	YES1	Tyrosine-protein kinase Yes	0.461477	0.917322
P07948	P07948	LYN_HUMAN	LYN	Tyrosine-protein kinase Lyn	0.667066	1.05804
P07954	P07954;A0A804HI24;A0A804HKE6	FUMH_HUMAN	FH	Fumarate hydratase, mitochondrial	0.00626532	1.19092
P07996	P07996	TSP1_HUMAN	THBS1	Thrombospondin-1	0.271535	1.32601
Q96HV5	Q96HV5;F8WDE2;H7BXL1	TM41A_HUMAN	TMEM41A	Transmembrane protein 41A	0.0738331	1.2464
P08123	P08123	CO1A2_HUMAN	COL1A2	Collagen alpha-2(I) chain	0.591538	1.28579
P53701	P53701	CCHL_HUMAN	HCCS	Holocytochrome c-type synthase	0.00187462	0.764339
P08134	P08134;E9PQH6;Q5JR08	RHOC_HUMAN	RHOC	Rho-related GTP-binding protein RhoC	0.0307716	1.56615
P08174	P08174;A0A8Q3SI51;A0A8Q3SI94;A0A8Q3WKT6;A0A8Q3WLV2;B1AP13;B1AP15;H3BLV0	DAF_HUMAN	CD55	Complement decay-accelerating factor	0.0538997	1.39631
P48163	P48163	MAOX_HUMAN	ME1	NADP-dependent malic enzyme	0.00789277	1.74902
P05783	P05783;F8VZY9	K1C18_HUMAN	KRT18	Keratin, type I cytoskeletal 18	5.83561e-05	1.92464
P08237	P08237;P17858;A0A2R8Y891	PFKAM_HUMAN	PFKM	ATP-dependent 6-phosphofructokinase, muscle type	0.175133	0.947384
P08238	P07900;P08238;Q14568;Q58FF8	HS90B_HUMAN	HSP90AB1	Heat shock protein HSP 90-beta	0.269816	1.06132
P08240	P08240	SRPRA_HUMAN	SRPRA	Signal recognition particle receptor subunit alpha	0.290844	0.895143
P08243	P08243	ASNS_HUMAN	ASNS	Asparagine synthetase [glutamine-hydrolyzing]	0.271212	0.856239
P08254	P08254	MMP3_HUMAN	MMP3	Stromelysin-1	0.406789	0.842037
O60493	O60493	SNX3_HUMAN	SNX3	Sorting nexin-3	0.0430357	1.20121
Q8IWV8	Q8IWV8	UBR2_HUMAN	UBR2	E3 ubiquitin-protein ligase UBR2	0.948726	1.01427
P08559	P08559;P29803;Q5JPU2	ODPA_HUMAN	PDHA1	Pyruvate dehydrogenase E1 component subunit alpha, somatic form, mitochondrial	0.0144371	0.854368
P08574	P08574	CY1_HUMAN	CYC1	Cytochrome c1, heme protein, mitochondrial	0.496858	0.908252
P08590	P05976;P08590	MYL3_HUMAN	MYL3	Myosin light chain 3	0.570635	0.771314
P08621	P08621	RU17_HUMAN	SNRNP70	U1 small nuclear ribonucleoprotein 70 kDa	0.18737	0.941042
Q6UX53	Q6UX53	TMT1B_HUMAN	TMT1B	Thiol S-methyltransferase TMT1B	0.0557444	1.2596
Q8WTS6	Q8WTS6;D6RJA0	SETD7_HUMAN	SETD7	Histone-lysine N-methyltransferase SETD7	0.651309	0.937561
P08708	P08708;A0A075B716;H0YN88;H3BNC9;H0YN73	RS17_HUMAN	RPS17	Small ribosomal subunit protein eS17	0.62462	1.03035
P08727	P02533;P08727;P08779;P19012;Q04695;A8MT21;C9JM50;C9JTG5;K7EMS3;K7EPJ9	K1C19_HUMAN	KRT19	Keratin, type I cytoskeletal 19	0.0134406	1.99026
P08754	P04899;P08754;P09471;P63096;A0A1W2PP38;A0A3B3ITM0;H3BTM2	GNAI3_HUMAN	GNAI3	Guanine nucleotide-binding protein G(i) subunit alpha-3	0.26002	1.12533
P08758	P08758;D6RBE9;D6RBL5	ANXA5_HUMAN	ANXA5	Annexin A5	0.606916	1.03023
P08865	P08865;A0A0C4DG17;A0A8I5KQE6;A0A8V8TLA4;A0A8V8TMP3;A0A8V8TMX1;C9J9K3	RSSA_HUMAN	RPSA	Small ribosomal subunit protein uS2	0.499834	1.04361
P08962	P08962;F8VWK8;F8W022;F8VNT9;F8VV56	CD63_HUMAN	CD63	CD63 antigen	0.133134	1.22937
P09001	P09001;E7ETU7;E9PF06;H0Y9G6	RM03_HUMAN	MRPL3	Large ribosomal subunit protein uL3m	0.400653	0.660203
P09012	P09012;M0QXK2;M0R221;M0R2B8;M0QZG7;M0R268	SNRPA_HUMAN	SNRPA	U1 small nuclear ribonucleoprotein A	0.922941	1.01448
P09104	P09104;F5H0C8	ENOG_HUMAN	ENO2	Gamma-enolase	0.40398	0.909809
P09110	P09110;C9JDE9;H0Y4D4;H7C131	THIK_HUMAN	ACAA1	3-ketoacyl-CoA thiolase, peroxisomal	0.790004	1.03162
Q92783	Q92783	STAM1_HUMAN	STAM	Signal transducing adapter molecule 1	0.0267967	1.15344
P60510	P60510;H3BTA2;H3BV22	PP4C_HUMAN	PPP4C	Serine/threonine-protein phosphatase 4 catalytic subunit	0.382969	0.903442
P09234	P09234;A0A0A0MRR7	RU1C_HUMAN	SNRPC	U1 small nuclear ribonucleoprotein C	0.803375	1.03163
Q03154	Q03154;A0A1B0GU86;A0A1B0GV31;A0A1B0GVA5;A0A1B0GW23;C9JMV9	ACY1_HUMAN	ACY1	Aminoacylase-1	0.00549261	1.34424
P09417	P09417;B7Z415;D6RGG7;D6RHJ7	DHPR_HUMAN	QDPR	Dihydropteridine reductase	0.0941567	1.16329
P09429	P09429;B2RPK0;Q5T7C4	HMGB1_HUMAN	HMGB1	High mobility group protein B1	0.479475	1.06237
P09455	P09455;A0A0A0MTB9;H0YAK8	RET1_HUMAN	RBP1	Retinol-binding protein 1	0.388431	0.562135
P09493	P09493;A0A0S2Z4G6;A0A494C0V8;B7Z596;F5H7S3;H0YK48;H0YKJ4;H0YL42;H7BYY1;Q6ZN40;A0A494BZZ2;A0A994J554	TPM1_HUMAN	TPM1	Tropomyosin alpha-1 chain	0.0148296	1.2278
P09496	P09496;F8WF69	CLCA_HUMAN	CLTA	Clathrin light chain A	0.317957	1.04167
Q08623	Q08623	HDHD1_HUMAN	PUDP	Pseudouridine-5'-phosphatase	0.0155005	1.51811
P09525	P09525;Q6P452	ANXA4_HUMAN	ANXA4	Annexin A4	0.0693564	1.40629
P09543	P09543	CN37_HUMAN	CNP	2',3'-cyclic-nucleotide 3'-phosphodiesterase	0.447241	1.11896
P09622	P09622;E9PEX6	DLDH_HUMAN	DLD	Dihydrolipoyl dehydrogenase, mitochondrial	0.190929	1.07837
P53999	P53999;D6R970;D6RC37	TCP4_HUMAN	SUB1	Activated RNA polymerase II transcriptional coactivator p15	0.425124	1.08365
P09661	P09661;H0YKK0	RU2A_HUMAN	SNRPA1	U2 small nuclear ribonucleoprotein A'	0.0463132	0.918282
P09668	P09668;A0A087X0D5;A0A7I2V2L7;A0A7I2V3E8;A0A7I2V4X5;A0A7I2V673;A0A7I2YQ92;A0A7I2YQX6;E9PKT6	CATH_HUMAN	CTSH	Pro-cathepsin H	0.384653	0.821775
P09669	P09669	COX6C_HUMAN	COX6C	Cytochrome c oxidase subunit 6C	0.0893643	0.894415
Q9H488	Q9H488	OFUT1_HUMAN	POFUT1	GDP-fucose protein O-fucosyltransferase 1	0.325571	0.9074
Q16822	Q16822;H0YM31;H0YML5	PCKGM_HUMAN	PCK2	Phosphoenolpyruvate carboxykinase [GTP], mitochondrial	0.796762	0.98089
P09923	P09923	PPBI_HUMAN	ALPI	Intestinal-type alkaline phosphatase	0.287799	2.02682
P09936	P09936;D6R956;D6R974;D6RE83	UCHL1_HUMAN	UCHL1	Ubiquitin carboxyl-terminal hydrolase isozyme L1	0.240453	1.05205
P30043	P30043;A0A2R8YEP4	BLVRB_HUMAN	BLVRB	Flavin reductase (NADPH)	0.022923	1.30825
P09972	P09972;A8MVZ9	ALDOC_HUMAN	ALDOC	Fructose-bisphosphate aldolase C	0.338267	1.12972
P0C0L4	P0C0L4;P0C0L5;A0A0G2JL54;F5GXS0;A0A0G2JPR0;A0A140TA29;A0A140TA32;A0A140TA44;A0A140TA49	CO4A_HUMAN	C4A	Complement C4-A	0.487029	1.18678
P0C0S5;Q71UI9	P0C0S5;Q71UI9;A0A494C189;C9J0D1;C9J386	H2AV_HUMAN;H2AZ_HUMAN	H2AZ1;H2AZ2	Histone H2A.Z	0.725578	0.920204
P0CG29;P0CG30	P0CG30;P0CG29;Q6ICJ4	GST2_HUMAN;GSTT2_HUMAN	GSTT2;GSTT2B	Glutathione S-transferase theta-2	0.120167	1.66226
P0CG38;P0CG39	A5A3E0;Q6S8J3;P0CG38;P0CG39	POTEI_HUMAN;POTEJ_HUMAN	POTEI;POTEJ	POTE ankyrin domain family member I	0.108953	1.26135
P0CG40	P0CG40	SP9_HUMAN	SP9	Transcription factor Sp9	0.891871	1.03449
P0DJD0;P0DJD1	P0DJD0;P0DJD1;A0A286YES2;F8VYC4	RGPD1_HUMAN;RGPD2_HUMAN	RGPD1;RGPD2	RANBP2-like and GRIP domain-containing protein 1	0.956617	1.24343
P0DMM9;P0DMN0	P0DMM9;P0DMN0;P50225;P50226;A0A0A6YYL2;H3BPL6;H3BQX5;H3BRY5	ST1A3_HUMAN;ST1A4_HUMAN	SULT1A3;SULT1A4	Sulfotransferase 1A3	0.263145	1.28214
P0DMV8;P0DMV9	P0DMV8;P0DMV9;P34931;A0A0G2JIW1;Q53FA3;V9GZ37	HS71A_HUMAN;HS71B_HUMAN	HSPA1A;HSPA1B	Heat shock 70 kDa protein 1A	0.244903	1.24215
Q7Z5L9	Q7Z5L9	I2BP2_HUMAN	IRF2BP2	Interferon regulatory factor 2-binding protein 2	0.891299	0.995748
P0DPB6	P0DPB6;A0A0R4J2F3	RPAC2_HUMAN	POLR1D	DNA-directed RNA polymerases I and III subunit RPAC2	0.0775957	0.802329
P10109	P10109	ADX_HUMAN	FDX1	Adrenodoxin, mitochondrial	0.308398	0.735523
P10155	P10155	RO60_HUMAN	RO60	RNA-binding protein RO60	0.077947	0.771939
P10253	P10253	LYAG_HUMAN	GAA	Lysosomal alpha-glucosidase	0.10439	0.794025
P53582	P53582;H0Y955	MAP11_HUMAN	METAP1	Methionine aminopeptidase 1	0.0023125	1.42679
P10398	P10398	ARAF_HUMAN	ARAF	Serine/threonine-protein kinase A-Raf	0.231626	0.826074
Q5T2W1	Q5T2W1;A8MUH7;A0A0C4DG67	NHRF3_HUMAN	PDZK1	Na(+)/H(+) exchange regulatory cofactor NHE-RF3	0.0206585	1.70489
P10515	P10515;A0A7P0T997;A0A7P0TA47;A0A7P0TAG1;A0A7P0TAX2;A0A7P0TBE2;A0A7P0TBK2;A0A7P0Z4G4;E9PEJ4;H0YDD4	ODP2_HUMAN	DLAT	Dihydrolipoyllysine-residue acetyltransferase component of pyruvate dehydrogenase complex, mitochondrial	0.803533	0.991536
P10586	P10586;H0Y380;H0Y4H1;H0Y6Z7;H0Y7Z9	PTPRF_HUMAN	PTPRF	Receptor-type tyrosine-protein phosphatase F	0.234197	0.866772
P10599	P10599	THIO_HUMAN	TXN	Thioredoxin	0.852491	1.01954
Q9Y365	Q9Y365;F5GWK5;F5GY11;F5H0V7;F5H1Z6;F5H8G1;F5H8H3;H0YFF3;H0YGA9;H0YH17	STA10_HUMAN	STARD10	START domain-containing protein 10	0.0411252	1.72116
P10619	P10619;A0A7I2V4K5;X6R5C5;X6R8A1	PPGB_HUMAN	CTSA	Lysosomal protective protein	0.165089	1.45829
P10620	P10620;F5H6X2;F5H7F6	MGST1_HUMAN	MGST1	Microsomal glutathione S-transferase 1	0.0759004	1.35739
P50135	P50135	HNMT_HUMAN	HNMT	Histamine N-methyltransferase	0.0238655	1.81671
P10643	P10643;A0A8Q3SIM0	CO7_HUMAN	C7	Complement component C7	0.251854	0.794278
P10644	P10644;K7EM13;K7EPB2	KAP0_HUMAN	PRKAR1A	cAMP-dependent protein kinase type I-alpha regulatory subunit	0.202266	0.874018
P10768	P10768;U3KQT1	ESTD_HUMAN	ESD	S-formylglutathione hydrolase	0.610207	0.971507
Q9HD26	Q9HD26;F5H1Y4	GOPC_HUMAN	GOPC	Golgi-associated PDZ and coiled-coil motif-containing protein	0.039139	0.779069
P11021	P11021;A0A7P0TAI0	BIP_HUMAN	HSPA5	Endoplasmic reticulum chaperone BiP	0.30538	0.943135
Q14061	Q14061;C9J8T6	COX17_HUMAN	COX17	Cytochrome c oxidase copper chaperone	0.000529202	1.75861
P11117	P11117;A0A5F9ZHR7;B7Z7D2;E9PQY3	PPAL_HUMAN	ACP2	Lysosomal acid phosphatase	0.359219	0.748431
P31350	P31350;A0A286YFD6	RIR2_HUMAN	RRM2	Ribonucleoside-diphosphate reductase subunit M2	0.985422	1.012
P11166	P11166;A0A6Q8PFI8	GTR1_HUMAN	SLC2A1	Solute carrier family 2, facilitated glucose transporter member 1	0.0474564	1.60131
P11169	P11169;Q8TDB8	GTR3_HUMAN	SLC2A3	Solute carrier family 2, facilitated glucose transporter member 3	0.0446044	1.92666
P11171	P11171;A0A2U3TZH6;A0A2R8Y7Y3;A0A2R8YD30;A0A3B3ITP0	EPB41_HUMAN	EPB41	Protein 4.1	0.125227	0.873945
P11172	P11172;E9PFD2	UMPS_HUMAN	UMPS	Uridine 5'-monophosphate synthase	0.778023	0.979099
P11177	P11177;C9J634;F8WF02	ODPB_HUMAN	PDHB	Pyruvate dehydrogenase E1 component subunit beta, mitochondrial	0.018077	0.839588
P11182	P11182;A0A7P0Z494;A0A7P0T9W1	ODB2_HUMAN	DBT	Lipoamide acyltransferase component of branched-chain alpha-keto acid dehydrogenase complex, mitochondrial	0.453675	0.936959
P11216	P11216;P11217	PYGB_HUMAN	PYGB	Glycogen phosphorylase, brain form	0.718399	0.978758
P11233	P11233;H7C3P7	RALA_HUMAN	RALA	Ras-related protein Ral-A	0.0671886	1.24469
Q2TB90	Q2TB90	HKDC1_HUMAN	HKDC1	Hexokinase HKDC1	0.0375298	1.33946
P11274	P11274	BCR_HUMAN	BCR	Breakpoint cluster region protein	0.504324	0.861483
P11279	P11279	LAMP1_HUMAN	LAMP1	Lysosome-associated membrane glycoprotein 1	0.747971	1.08442
P11310	P11310;Q5T4U5;A0A7P0T8G6;A0A7P0TB51;A0A7P0TB55;F6YB23;H0YDT5	ACADM_HUMAN	ACADM	Medium-chain specific acyl-CoA dehydrogenase, mitochondrial	0.00890531	0.841169
P15104	P15104;A0A2R8YDT1	GLNA_HUMAN	GLUL	Glutamine synthetase	0.0988491	1.20939
Q86XI2	Q86XI2;H0Y6U5	CNDG2_HUMAN	NCAPG2	Condensin-2 complex subunit G2	0.164312	0.649707
P11413	P11413;E7EUI8;A0A8Q3SJB9;A0A8Q3WL95	G6PD_HUMAN	G6PD	Glucose-6-phosphate 1-dehydrogenase	0.000770397	0.920533
P11441	P11441;Q5HY81	UBL4A_HUMAN	UBL4A	Ubiquitin-like protein 4A	0.130945	0.820881
P11498	P11498;E9PRE7;A0A494C016;A0A494C0T2;A0A494C101	PYC_HUMAN	PC	Pyruvate carboxylase, mitochondrial	0.768887	0.977221
P11509;P20853	P11509;P20853;Q16696;F8W816	CP2A6_HUMAN;CP2A7_HUMAN	CYP2A6;CYP2A7	Cytochrome P450 2A6	0.5756	0.946151
P11586	P11586;A0A8V8TKR5;A0A8V8TKS0;A0A8V8TKT4;A0A8V8TL50;A0A8V8TMA4;F5H2F4;V9GYY3;V9GZ78;A0A494C1T2;A0A8V8TMA9	C1TC_HUMAN	MTHFD1	C-1-tetrahydrofolate synthase, cytoplasmic	0.577427	0.987389
Q8WW59	Q8WW59	SPRY4_HUMAN	SPRYD4	SPRY domain-containing protein 4	0.202806	1.18436
P11766	P11766	ADHX_HUMAN	ADH5	Alcohol dehydrogenase class-3	0.104392	1.11636
P11802	P11802;F8VTV8;F8VWX7;F8VYH9;F8VYY1;F8W1L8;Q96BE9	CDK4_HUMAN	CDK4	Cyclin-dependent kinase 4	0.0579507	0.64109
P11908	P11908;A6NMS2;D3YTJ7	PRPS2_HUMAN	PRPS2	Ribose-phosphate pyrophosphokinase 2	0.517416	1.06376
P11940	P11940;Q4VXU2;A0A087WTT1;A0A6Q8JFT6;A0A7I2V4N4;A0A7I2YQ88;A0A7I2YQE4;E7EQV3;E7ERJ7;H0YAR2;A0A6I8PLA1;A0A6I8PS38;H0YAP2	PABP1_HUMAN	PABPC1	Polyadenylate-binding protein 1	0.015512	1.16724
Q8NBT2	Q8NBT2;A0A0A0MSN0;K7EJH0;K7EJV2;K7EMX1;K7ESQ2;K7ERQ7	SPC24_HUMAN	SPC24	Kinetochore protein Spc24	0.609664	0.921302
P12081	P12081;P49590;A0A2R8Y3N3;A0A2R8Y5P7;A0A2R8Y6I1;A0A6Q8PF07;A0A6Q8PF47;A0A6Q8PFF2;A0A6Q8PHA5;E7ETE2;A0A2R8Y4X6;A0A2R8Y5E8;A0A6Q8PFG9;A0A6Q8PFN6;D6RJE6	HARS1_HUMAN	HARS1	Histidine--tRNA ligase, cytoplasmic	0.568083	1.02382
P12109	P12109;A0A087X0S5;A0A804HJ28	CO6A1_HUMAN	COL6A1	Collagen alpha-1(VI) chain	0.397315	1.30832
P12235	P12235;V9GYG0	ADT1_HUMAN	SLC25A4	ADP/ATP translocase 1	0.121625	0.926271
P12236	P12236	ADT3_HUMAN	SLC25A6	ADP/ATP translocase 3	0.805325	1.02447
Q14258	Q14258;A0A3B3IUA7	TRI25_HUMAN	TRIM25	E3 ubiquitin/ISG15 ligase TRIM25	0.624928	0.94323
P12268	P12268;A0A7I2V2T3;A0A7I2YQK5;A0A994J749;E7ETK5;H0Y4R1	IMDH2_HUMAN	IMPDH2	Inosine-5'-monophosphate dehydrogenase 2	0.189517	0.876828
Q16643	Q16643;D6R9W4;D6RCR4;D6RFI1	DREB_HUMAN	DBN1	Drebrin	0.0205288	1.26424
O00499	O00499	BIN1_HUMAN	BIN1	Myc box-dependent-interacting protein 1	0.0119153	1.42114
P12429	P12429;D6RA82;D6RFJ9	ANXA3_HUMAN	ANXA3	Annexin A3	0.0616848	1.70875
P12532	P12532;C9JSQ1;F8WCN3	KCRU_HUMAN	CKMT1A	Creatine kinase U-type, mitochondrial	0.049025	0.677625
P12694	P12694;F5H5P2	ODBA_HUMAN	BCKDHA	2-oxoisovalerate dehydrogenase subunit alpha, mitochondrial	0.261596	0.867659
P12814	P12814;A0A7I2V4Y4;A0A804HII9;A0A804HIN7;A0A804HJU8;A0A804HK61;A0A804HKE2;A0A804HL31;A0A804HLD0;A0A804HLF4;H9KV75	ACTN1_HUMAN	ACTN1	Alpha-actinin-1	5.26924e-05	1.26428
P12830	P12830;H3BNC6;H3BVI7	CADH1_HUMAN	CDH1	Cadherin-1	0.955268	1.0145
P12931	P06241;P07947;P12931;J3QRU1	SRC_HUMAN	SRC	Proto-oncogene tyrosine-protein kinase Src	0.0229683	1.22654
P31949	P31949	S10AB_HUMAN	S100A11	Protein S100-A11	0.0378001	1.38167
P00367	P00367;P49448;A0A804HJD7;A0A804HKE0;A0A804HJZ0	DHE3_HUMAN	GLUD1	Glutamate dehydrogenase 1, mitochondrial	0.0753252	1.30301
P13010	P13010	XRCC5_HUMAN	XRCC5	X-ray repair cross-complementing protein 5	0.262036	0.96131
P13051	P13051	UNG_HUMAN	UNG	Uracil-DNA glycosylase	0.418749	0.612703
P13073	P13073	COX41_HUMAN	COX4I1	Cytochrome c oxidase subunit 4 isoform 1, mitochondrial	0.0193596	0.881915
P13284	P13284	GILT_HUMAN	IFI30	Gamma-interferon-inducible lysosomal thiol reductase	0.458036	0.823351
P13473	P13473;H0YCG2;A0A9L9PXQ4	LAMP2_HUMAN	LAMP2	Lysosome-associated membrane glycoprotein 2	0.110205	1.21293
P13489	P13489;E9PIK5;E9PIM9;E9PLZ3;E9PMJ3;E9PMA9;E9PMI1;E9PR82	RINI_HUMAN	RNH1	Ribonuclease inhibitor	0.0256853	1.09297
P13584	P13584;E9PML0;Q8IZB0;Q8WWV1	CP4B1_HUMAN	CYP4B1	Cytochrome P450 4B1	0.22659	0.828524
Q13867	Q13867;K7ESE8	BLMH_HUMAN	BLMH	Bleomycin hydrolase	0.871111	1.00866
P13639	P13639	EF2_HUMAN	EEF2	Elongation factor 2	0.287732	0.915472
P13645	P02533;P08779;P13645;Q7Z3Y7;Q7Z3Y8;Q7Z3Y9;Q7Z3Z0;A0A1B0GVI3	K1C10_HUMAN	KRT10	Keratin, type I cytoskeletal 10	0.0406487	1.71713
P13646;P19012	P13646;P19012;K7ERE3;K7EQH6	K1C13_HUMAN;K1C15_HUMAN	KRT13;KRT15	Keratin, type I cytoskeletal 13	0.02979	2.30692
P13667	P13667;A0A499FI48;C9JMN9	PDIA4_HUMAN	PDIA4	Protein disulfide-isomerase A4	0.00409118	0.754576
P13674	P13674	P4HA1_HUMAN	P4HA1	Prolyl 4-hydroxylase subunit alpha-1	0.00677739	0.753294
P13693	P13693;A0A0B4J2C3;E9PJF7;J3KPG2;Q56UQ5;Q5W0H4	TCTP_HUMAN	TPT1	Translationally-controlled tumor protein	0.511992	1.05724
P13796	P13796	PLSL_HUMAN	LCP1	Plastin-2	0.0707135	1.34932
O75874	O75874	IDHC_HUMAN	IDH1	Isocitrate dehydrogenase [NADP] cytoplasmic	0.0375656	1.51282
P13798	P13798;C9JIF9;H0YFE5;H7C1U0	ACPH_HUMAN	APEH	Acylamino-acid-releasing enzyme	0.303289	1.05941
P13804	P13804;A0A0S2Z3M4;A0A8I5KT03;A0A8I5KUR2;A0A8I5KVL5;A0A8I5KYH4;A0A8I5KYP7;H0YK49;H0YLU7;H0YL83	ETFA_HUMAN	ETFA	Electron transfer flavoprotein subunit alpha, mitochondrial	0.501387	1.03798
P13807	P13807	GYS1_HUMAN	GYS1	Glycogen [starch] synthase, muscle	0.239691	0.952091
Q9BTE6	Q9BTE6;B3KSP9;C9J5N1;K7EQ85;L7N2F4	AASD1_HUMAN	AARSD1	Alanyl-tRNA editing protein Aarsd1	0.613863	1.20103
P13984	P13984	T2FB_HUMAN	GTF2F2	General transcription factor IIF subunit 2	0.270654	0.920645
O95486	O95486	SC24A_HUMAN	SEC24A	Protein transport protein Sec24A	0.375367	1.11382
P13995	P13995;A0A7I2V2U6;A0A7I2V482;A0A7I2YQD4;B9A062	MTDC_HUMAN	MTHFD2	Bifunctional methylenetetrahydrofolate dehydrogenase/cyclohydrolase, mitochondrial	0.00324513	0.684134
P14174	P14174	MIF_HUMAN	MIF	Macrophage migration inhibitory factor	0.82385	0.971216
P14209	P14209;A0A096LP69	CD99_HUMAN	CD99	CD99 antigen	0.159461	0.812324
P14210	P14210;A0A2R8YEI1;C9JDP4;C9JS80;C9WSJ3;C9WSJ4	HGF_HUMAN	HGF	Hepatocyte growth factor	0.172253	0.776818
P14314	P14314;K7ELL7;A0A0C4DGP4	GLU2B_HUMAN	PRKCSH	Glucosidase 2 subunit beta	0.000124891	0.587236
P14324	P14324;A0A087WVN4;A0A087X1D8;A0A087WTP2	FPPS_HUMAN	FDPS	Farnesyl pyrophosphate synthase	0.614255	1.05641
P14373	P14373;A0A140T9B9;A0A140T9N6;A0A140T9Q6;A0A140T9V9;H0Y551	TRI27_HUMAN	TRIM27	Zinc finger protein RFP	0.514652	1.63544
P14406	P14406;D6RGV5;D6RIE3;H0UI06	CX7A2_HUMAN	COX7A2	Cytochrome c oxidase subunit 7A2, mitochondrial	0.361267	1.23993
Q99959	Q99959;A0A8V8TPU9;A0A8V8TQD7;A0A8V8TQE3;A0A8V8TR06	PKP2_HUMAN	PKP2	Plakophilin-2	0.0145947	1.627
P14550	P14550	AK1A1_HUMAN	AKR1A1	Aldo-keto reductase family 1 member A1	0.453025	1.08005
Q96C01	Q96C01;C9J2Y4;E7EQY1	F136A_HUMAN	FAM136A	Protein FAM136A	0.00310697	1.3489
O14745	O14745	NHRF1_HUMAN	NHERF1	Na(+)/H(+) exchange regulatory cofactor NHE-RF1	0.0240472	1.6367
P51970	P51970	NDUA8_HUMAN	NDUFA8	NADH dehydrogenase [ubiquinone] 1 alpha subcomplex subunit 8	0.0499544	0.782598
P14649	P14649;A0A8Q3SIC5;A0A8Q3SIF0	MYL6B_HUMAN	MYL6B	Myosin light chain 6B	0.779717	1.02957
P14678;P63162	P14678;P63162;J3QLE5	RSMB_HUMAN;RSMN_HUMAN	SNRPB;SNRPN	Small nuclear ribonucleoprotein-associated proteins B and B'	0.905536	0.991836
P14735	P14735;A0A3B3ISG5;A0A7I2V2P6;A0A7I2V2S1;A0A7I2V373;A0A7I2V3E3;A0A7I2V4A4;A0A7I2V4Q3;A0A7I2V610;A0A7I2V612;A0A7I2V634;A0A7I2YQS6;A0A7I2YQV5	IDE_HUMAN	IDE	Insulin-degrading enzyme	0.0126538	1.15709
Q08379	Q08379;A0A087WYC0;A0A1W2PQY5;A0A6Q8KRG2;A0A8I5KNZ1;A0A8I5KQL3;A0A8I5KT73;A0A8I5KUW5;A0A8I5KZ34;A0A8I5KZ68;A0A8I5QJQ7;A0A8J9BZL8;B7ZC06	GOGA2_HUMAN	GOLGA2	Golgin subfamily A member 2	0.369392	0.811676
P14859	P14859;A0A0C4DG88	PO2F1_HUMAN	POU2F1	POU domain, class 2, transcription factor 1	0.5108	1.11289
P14866	P14866;A0A3B3ITJ4	HNRPL_HUMAN	HNRNPL	Heterogeneous nuclear ribonucleoprotein L	0.346112	0.949374
P14868	P14868	SYDC_HUMAN	DARS1	Aspartate--tRNA ligase, cytoplasmic	0.199557	0.967794
P05423	P05423	RPC4_HUMAN	POLR3D	DNA-directed RNA polymerase III subunit RPC4	0.403945	1.13598
P14927	P14927	QCR7_HUMAN	UQCRB	Cytochrome b-c1 complex subunit 7	0.469067	0.84067
P15056	P15056;A0A2R8Y8E0;A0A2R8YDP5;A0A2U3TZI2;H7C560;A0A2R8Y492;A0A2R8Y679;H7C4S5	BRAF_HUMAN	BRAF	Serine/threonine-protein kinase B-raf	0.651441	1.21333
Q13685	Q13685;C9JEH3;C9JG97;C9JTS3	AAMP_HUMAN	AAMP	Angio-associated migratory cell protein	0.989447	1.00671
P15121	P15121;E9PCX2	ALDR_HUMAN	AKR1B1	Aldo-keto reductase family 1 member B1	0.0283751	0.644499
P15151	P15151;A0A0A0MSA9;A0A0C4DG49;A0A9L9PX39;A0A9L9PXB8;A0A9L9PXN8;A0A9L9PY64	PVR_HUMAN	PVR	Poliovirus receptor	0.480879	0.794408
P15170	P15170;Q8IYD1;H3BR35	ERF3A_HUMAN	GSPT1	Eukaryotic peptide chain release factor GTP-binding subunit ERF3A	0.789009	0.987847
P15311	P15311	EZRI_HUMAN	EZR	Ezrin	0.0366558	1.10637
P21980	P21980;A2A299	TGM2_HUMAN	TGM2	Protein-glutamine gamma-glutamyltransferase 2	0.182852	1.28967
Q969Z3	Q969Z3;F6V6Z1	MARC2_HUMAN	MTARC2	Mitochondrial amidoxime reducing component 2	0.192327	1.14226
Q99439	Q99439;A0A087X271;B4DDF4;B4DUT8;H3BVI6;K7ES69	CNN2_HUMAN	CNN2	Calponin-2	0.40505	1.05645
P15531	P15531;E7ERL0;Q32Q12;J3KPD9	NDKA_HUMAN	NME1	Nucleoside diphosphate kinase A	0.273483	1.05279
P15586	P15586;F6S8M0;H7C3P4;F5H4C6;H0YFA9	GNS_HUMAN	GNS	N-acetylglucosamine-6-sulfatase	0.628779	0.951591
O76071	O76071	CIAO1_HUMAN	CIAO1	Probable cytosolic iron-sulfur protein assembly protein CIAO1	0.467274	1.06682
Q9H4G0	Q9H4G0;A0A0C4DH22;A0A1B0GTW6;Q4VXN0;Q4VXN1;Q4VXN5;Q4VXN6	E41L1_HUMAN	EPB41L1	Band 4.1-like protein 1	0.0603888	1.55235
P15927	P15927;Q5TEJ0	RFA2_HUMAN	RPA2	Replication protein A 32 kDa subunit	0.174878	1.07615
P15954	P15954;D6R9Z7	COX7C_HUMAN	COX7C	Cytochrome c oxidase subunit 7C, mitochondrial	0.365994	0.913933
P16083	P16083;A2A2U4;Q5TD05;Q5TD07	NQO2_HUMAN	NQO2	Ribosyldihydronicotinamide dehydrogenase [quinone]	0.0623679	0.778126
Q9P253	Q9P253	VPS18_HUMAN	VPS18	Vacuolar protein sorting-associated protein 18 homolog	0.222551	0.88714
P16152	P16152	CBR1_HUMAN	CBR1	Carbonyl reductase [NADPH] 1	0.189062	0.936407
P16219	P16219;E9PE82	ACADS_HUMAN	ACADS	Short-chain specific acyl-CoA dehydrogenase, mitochondrial	0.0522364	0.536387
P16220	P16220;P18846;E9PAR2;G5E998	CREB1_HUMAN	CREB1	Cyclic AMP-responsive element-binding protein 1	0.489088	1.0667
P16278	P16278;E7EQ29;C9JF15;C9JWX1;F8WF40	BGAL_HUMAN	GLB1	Beta-galactosidase	0.0498109	1.22635
P16298	P16298;Q5F2F8	PP2BB_HUMAN	PPP3CB	Serine/threonine-protein phosphatase 2B catalytic subunit beta isoform	0.28525	0.778279
P16333	P16333;C9J0K5;C9J869;C9JVV5;C9K098;H7C5C7	NCK1_HUMAN	NCK1	Cytoplasmic protein NCK1	0.619676	0.927542
P16383	P16383;C9JII4	GCFC2_HUMAN	GCFC2	Intron Large complex component GCFC2	0.0707535	0.841683
Q9Y320	Q9Y320	TMX2_HUMAN	TMX2	Thioredoxin-related transmembrane protein 2	0.00120233	1.51074
O94832	O94832;J3KRL0;J3QRN6;K7EIG7	MYO1D_HUMAN	MYO1D	Unconventional myosin-Id	0.191017	1.1995
Q9BR76	Q9BR76;A0A087WW53;F5H0D2;F5H390	COR1B_HUMAN	CORO1B	Coronin-1B	0.0121968	1.32675
P23526	P23526	SAHH_HUMAN	AHCY	Adenosylhomocysteinase	0.000841913	1.41741
P62873	P62873;A0A994J6X8;B1AKQ8;F6UT28;F6X3N5	GBB1_HUMAN	GNB1	Guanine nucleotide-binding protein G(I)/G(S)/G(T) subunit beta-1	0.778531	1.10418
P16455	P16455;B4DEE8	MGMT_HUMAN	MGMT	Methylated-DNA--protein-cysteine methyltransferase	0.919026	1.148
P02786	P02786;A0A8V8TLM6;A0A8V8TLN0;A0A8V8TM41;A0A8V8TM46;A0A8V8TN37;G3V0E5	TFR1_HUMAN	TFRC	Transferrin receptor protein 1	0.14826	1.17566
P16885	P16885;A0A8V8TL51;A0A8V8TMG4;A0A8V8TMQ0	PLCG2_HUMAN	PLCG2	1-phosphatidylinositol 4,5-bisphosphate phosphodiesterase gamma-2	0.254556	1.45059
P16930	P16930	FAAA_HUMAN	FAH	Fumarylacetoacetase	0.536292	0.956175
P16949	P16949;A2A2D0	STMN1_HUMAN	STMN1	Stathmin	0.838287	1.03178
P16989	P16989	YBOX3_HUMAN	YBX3	Y-box-binding protein 3	0.743521	0.976757
P17023	P17023;H3BNI0;J3KT56	ZNF19_HUMAN	ZNF19	Zinc finger protein 19	0.0248997	1.5753
P17026	P17026	ZNF22_HUMAN	ZNF22	Zinc finger protein 22	0.808951	0.920538
P17028	P17028	ZNF24_HUMAN	ZNF24	Zinc finger protein 24	0.720034	0.877098
Q06210	Q06210;A0A6I8PRN4;A0A6I8PTT9	GFPT1_HUMAN	GFPT1	Glutamine--fructose-6-phosphate aminotransferase [isomerizing] 1	0.0569147	1.30317
P17152	P17152	TMM11_HUMAN	TMEM11	Transmembrane protein 11, mitochondrial	0.531038	1.06636
P17174	P17174	AATC_HUMAN	GOT1	Aspartate aminotransferase, cytoplasmic	0.0199198	1.16147
P17252	P05771;P17252;H3BV73	KPCA_HUMAN	PRKCA	Protein kinase C alpha type	0.102702	0.649574
P17301	P17301;E7EMF1;E7ESP4;E9PB77	ITA2_HUMAN	ITGA2	Integrin alpha-2	0.0406623	1.53227
P17480	P17480;E9PKP7;A0A994J4N4;E9PMM2	UBF1_HUMAN	UBTF	Nucleolar transcription factor 1	0.207644	0.8249
P17568	P17568	NDUB7_HUMAN	NDUFB7	NADH dehydrogenase [ubiquinone] 1 beta subcomplex subunit 7	0.188047	0.467984
P17612	P17612;P22694;A0A087WVC4;A0A7I2V5J4;A0A8V8TL59	KAPCA_HUMAN	PRKACA	cAMP-dependent protein kinase catalytic subunit alpha	0.0635248	0.780011
P17655	P17655	CAN2_HUMAN	CAPN2	Calpain-2 catalytic subunit	0.0472931	1.29588
P17706	P17706;K7EQG9;D3DUJ3;K7ENP9;K7EIE9;K7EIY0	PTN2_HUMAN	PTPN2	Tyrosine-protein phosphatase non-receptor type 2	0.00563617	1.4026
P17812	P17812;Q9NRF8;A0A3B3IRQ8;A0A3B3IRI2;A0A3B3ITF6;A0A8Q3WKZ7;A0A8Q3WL40;A0A3B3ITB8;A0A3B3ITH9;A0A8Q3WL00;A0A8Q3WL12	PYRG1_HUMAN	CTPS1	CTP synthase 1	0.187421	0.919662
P17844	P17844;J3KTA4;A0A7I2V2S0;A0A7I2V507;J3KTQ4;J3QRQ7;J3QR02;X6RLV5	DDX5_HUMAN	DDX5	Probable ATP-dependent RNA helicase DDX5	0.0891569	0.879428
P17858	P17858	PFKAL_HUMAN	PFKL	ATP-dependent 6-phosphofructokinase, liver type	0.162078	0.93582
Q9NRY4	Q9NRY4	RHG35_HUMAN	ARHGAP35	Rho GTPase-activating protein 35	0.00220037	1.38611
P17980	P17980;E9PKD5;E9PLG2;E9PMD8;E9PN50;R4GNH3	PRS6A_HUMAN	PSMC3	26S proteasome regulatory subunit 6A	0.213806	1.08705
P17987	P17987;E7ERF2;E7EQR6	TCPA_HUMAN	TCP1	T-complex protein 1 subunit alpha	0.157355	0.877214
P18031	P18031	PTN1_HUMAN	PTPN1	Tyrosine-protein phosphatase non-receptor type 1	0.324038	0.915687
Q8WZA0	Q8WZA0	LZIC_HUMAN	LZIC	Protein LZIC	0.492356	1.07369
P18074	P18074;A0A804HK53;A8MX75;E7EVE9	ERCC2_HUMAN	ERCC2	General transcription and DNA repair factor IIH helicase subunit XPD	0.357453	0.743793
Q8N3C0	Q8N3C0	ASCC3_HUMAN	ASCC3	Activating signal cointegrator 1 complex subunit 3	0.115207	0.850052
P18084	P18084;V9GYZ1;V9GZ57	ITB5_HUMAN	ITGB5	Integrin beta-5	0.0521351	1.53552
O15031	O15031;A6QRG9	PLXB2_HUMAN	PLXNB2	Plexin-B2	0.00206643	1.34232
O15294	O15294;A0A8V8TPA3;A0A8V8TQ64;A0A8V8TNT2;A0A8V8TQJ1;B4DTL6;C9JZL3;Q9H5T3	OGT1_HUMAN	OGT	UDP-N-acetylglucosamine--peptide N-acetylglucosaminyltransferase 110 kDa subunit	0.627108	1.04136
O75312	O75312;H7BZM7;H7C0E5	ZPR1_HUMAN	ZPR1	Zinc finger protein ZPR1	0.822036	0.988242
P18564	P18564;A0A087WXP3;E9PEE8	ITB6_HUMAN	ITGB6	Integrin beta-6	0.0249034	1.3089
P18583	P18583;H7C1M2	SON_HUMAN	SON	Protein SON	0.298179	0.976912
P18615	P18615	NELFE_HUMAN	NELFE	Negative elongation factor E	0.282052	0.935456
P62879	P62873;P62879;A0A994J3T6;B3KVK2;E7EP32;F6X3N5	GBB2_HUMAN	GNB2	Guanine nucleotide-binding protein G(I)/G(S)/G(T) subunit beta-2	0.251316	1.11501
P18669	P18669	PGAM1_HUMAN	PGAM1	Phosphoglycerate mutase 1	0.358803	0.935746
Q14444	Q14444;E9PLA9;G3V153	CAPR1_HUMAN	CAPRIN1	Caprin-1	0.127765	1.12173
P18847	P18847;Q5VTZ4;A0A0A0MRJ2	ATF3_HUMAN	ATF3	Cyclic AMP-dependent transcription factor ATF-3	0.0193209	0.511012
P18858	P18858;F5GZ28;A0A8V8TNZ9;A0A8V8TP03;A0A8V8TPH8;A0A8V8TQC4;A0A8V8TQC8;A0A8V8TQQ7;M0R0Q7;A0A8V8TPB0;A0A8V8TPH4;A0A8V8TQQ3;B4E135	DNLI1_HUMAN	LIG1	DNA ligase 1	0.454358	0.858473
P18859	P18859;A8MUH2	ATP5J_HUMAN	ATP5PF	ATP synthase-coupling factor 6, mitochondrial	0.383308	1.11579
P18887	P18887;F5H8D7	XRCC1_HUMAN	XRCC1	DNA repair protein XRCC1	0.0529431	0.899733
P19022	P19022;C9J126	CADH2_HUMAN	CDH2	Cadherin-2	0.0180892	0.645241
P19075	P19075	TSN8_HUMAN	TSPAN8	Tetraspanin-8	0.023519	3.62656
P19099	P19099	C11B2_HUMAN	CYP11B2	Cytochrome P450 11B2, mitochondrial	0.505355	0.890357
P19174	P19174;V9GY71;V9GYH5	PLCG1_HUMAN	PLCG1	1-phosphatidylinositol 4,5-bisphosphate phosphodiesterase gamma-1	0.683569	0.975008
Q9UHG3	Q9UHG3;C9JGT6;C9JM55;C9K055;F8W8W4	PCYOX_HUMAN	PCYOX1	Prenylcysteine oxidase 1	0.00863483	1.15767
P19256	P19256;B1AMW1;H0YDI1	LFA3_HUMAN	CD58	Lymphocyte function-associated antigen 3	0.730119	0.905203
P19338	P19338;A0A7I2V3F3;A0A7I2V428;A0A7I2V5M5;C9JLB1;H7BY16;A0A7I2V2U7;A0A7I2V349;A0A7I2V506;A0A7I2V699;A0A7I2V2S8	NUCL_HUMAN	NCL	Nucleolin	0.986335	1.00258
P12004	P12004	PCNA_HUMAN	PCNA	Proliferating cell nuclear antigen	0.00388092	1.2871
P19387	P19387;H3BRR2	RPB3_HUMAN	POLR2C	DNA-directed RNA polymerase II subunit RPB3	0.924329	1.03445
P19388	P19388;A0A087WVZ9;A0A0A0MQR7	RPAB1_HUMAN	POLR2E	DNA-directed RNA polymerases I, II, and III subunit RPABC1	0.2466	0.842102
P19404	P19404;E7EPT4	NDUV2_HUMAN	NDUFV2	NADH dehydrogenase [ubiquinone] flavoprotein 2, mitochondrial	0.000143125	0.544031
P19447	P19447;A0A2R8Y6W8;A0A2R8Y5L2;A0A2R8Y762;A0A2R8YES7;H7C309	ERCC3_HUMAN	ERCC3	General transcription and DNA repair factor IIH helicase subunit XPB	0.810928	1.07077
P19525	P19525;A0A7P0TAL9;A0A7P0TBA9;A0A7P0Z4M0	E2AK2_HUMAN	EIF2AK2	Interferon-induced, double-stranded RNA-activated protein kinase	0.616785	0.969524
P19623	P19623;K7EL89	SPEE_HUMAN	SRM	Spermidine synthase	0.0992059	0.817566
P19823	P19823;Q5T985;Q5T987	ITIH2_HUMAN	ITIH2	Inter-alpha-trypsin inhibitor heavy chain H2	0.318362	1.3708
P19827	P19827;H7C0N0	ITIH1_HUMAN	ITIH1	Inter-alpha-trypsin inhibitor heavy chain H1	0.106492	1.70199
P19838	P19838;D6RH30;D6RC45;A0A494C157;A0A494C1E9	NFKB1_HUMAN	NFKB1	Nuclear factor NF-kappa-B p105 subunit	0.195153	0.889899
P20020	P20020;P23634;A0A994J4Z0	AT2B1_HUMAN	ATP2B1	Plasma membrane calcium-transporting ATPase 1	0.229323	0.9164
P0DP23;P0DP24;P0DP25	P0DP23;P0DP24;P0DP25;A0A590UJC0;A0A590UJI2;E7EMB3;G3V226;G3V361;Q96HY3	CALM1_HUMAN;CALM2_HUMAN;CALM3_HUMAN	CALM1;CALM2;CALM3	Calmodulin-1	0.00492662	1.27157
P20073	P20073	ANXA7_HUMAN	ANXA7	Annexin A7	0.011055	1.15616
P20226	P20226;H0Y6D8	TBP_HUMAN	TBP	TATA-box-binding protein	0.0406714	0.320364
P20290	P20290;D6RDG3;A0A7I2V3T6;A0A7I2V5Y3;A0A7I2YQL2;H0Y9Y1	BTF3_HUMAN	BTF3	Transcription factor BTF3	0.538866	1.03255
P20336	P20336;S4R3Q3	RAB3A_HUMAN	RAB3A	Ras-related protein Rab-3A	0.408927	0.836429
P20337	P20337	RAB3B_HUMAN	RAB3B	Ras-related protein Rab-3B	0.888347	0.977772
P20338	P20338;A0A087WYT5	RAB4A_HUMAN	RAB4A	Ras-related protein Rab-4A	0.299413	1.36892
P20339	P20339	RAB5A_HUMAN	RAB5A	Ras-related protein Rab-5A	0.979474	0.796655
P20340	P20340;F5H3K7	RAB6A_HUMAN	RAB6A	Ras-related protein Rab-6A	0.0269407	1.05658
P20585	P20585;A0A590UJN8;A0A590UJW0;A0A590UKC9	MSH3_HUMAN	MSH3	DNA mismatch repair protein Msh3	0.405063	0.90139
P20618	P20618	PSB1_HUMAN	PSMB1	Proteasome subunit beta type-1	0.212213	1.10733
P20645	P20645;F5GX30;F5GXE0;F5GXU0;F5H883	MPRD_HUMAN	M6PR	Cation-dependent mannose-6-phosphate receptor	0.0450188	1.28237
P20674	P20674;H3BNX8;H3BRI0	COX5A_HUMAN	COX5A	Cytochrome c oxidase subunit 5A, mitochondrial	0.0670478	0.825205
P20700	P20700	LMNB1_HUMAN	LMNB1	Lamin-B1	0.284817	1.03683
P20742	P20742;F5GXY0	PZP_HUMAN	PZP	Pregnancy zone protein	0.313049	1.58956
P20810	P20810;A0A0C4DGB5;A0A6Q8PFE5;A0A6Q8PFF6;A0A6Q8PFR3;A0A6Q8PG72;A0A6Q8PGG5;A0A6Q8PGN6;A0A6Q8PH20;B7Z574;E7EQ12;E7EQA0;E7ES10;E7EVY3;E9PCH5;E9PDE4;H0Y7F0;H0Y9H6;H0YD33	ICAL_HUMAN	CAST	Calpastatin	0.023329	1.21153
P20839	P20839;C9J381;A0A3B3IRL5	IMDH1_HUMAN	IMPDH1	Inosine-5'-monophosphate dehydrogenase 1	0.566578	0.936409
P20936	P20936;E9PGC0	RASA1_HUMAN	RASA1	Ras GTPase-activating protein 1	0.657721	1.0531
P20962	P20962;F5GXR3	PTMS_HUMAN	PTMS	Parathymosin	0.0555067	1.24793
P21127	P21127;Q9UQ88;A0A0D9SEI3;A0A0D9SEN2;A0A0D9SER5;Q5QPR3;Q5QPR4	CD11B_HUMAN	CDK11B	Cyclin-dependent kinase 11B	0.0406568	0.902175
P21266	P21266	GSTM3_HUMAN	GSTM3	Glutathione S-transferase Mu 3	0.0196018	0.512729
Q9NZL9	Q9NZL9;A0A8Q3SIE5;A0A8Q3WK74;A0A8Q3WK80;A0A8Q3WK84;A0A8Q3WKR9;A0A8Q3WLC0;A0A8Q3WLP1;E5RJR3	MAT2B_HUMAN	MAT2B	Methionine adenosyltransferase 2 subunit beta	0.867148	1.00926
P21283	P21283	VATC1_HUMAN	ATP6V1C1	V-type proton ATPase subunit C 1	0.0022606	1.14234
P21291	P21291;E9PS42	CSRP1_HUMAN	CSRP1	Cysteine and glycine-rich protein 1	0.0101931	2.248
P21333	P21333;Q60FE5;A0A7P0NMY4	FLNA_HUMAN	FLNA	Filamin-A	0.00778732	1.22857
P21359	P21359;A0A8I5KWR6;H0Y465;A0A8I5KV71;A0A8Q3WL04;J3KSB5	NF1_HUMAN	NF1	Neurofibromin	0.116363	0.52516
P21399	P21399	ACOHC_HUMAN	ACO1	Cytoplasmic aconitate hydratase	0.0322214	1.13144
P21796	P21796	VDAC1_HUMAN	VDAC1	Voltage-dependent anion-selective channel protein 1	0.0699939	1.1393
P21912	P21912	SDHB_HUMAN	SDHB	Succinate dehydrogenase [ubiquinone] iron-sulfur subunit, mitochondrial	0.74775	1.02853
P21926	P21926;A0A087WU13;A0A7I2V3T7;F5GXT1;G8JLH6;A0A2R8Y478;A6NNI4	CD9_HUMAN	CD9	CD9 antigen	0.313008	1.21677
P21953	P21953	ODBB_HUMAN	BCKDHB	2-oxoisovalerate dehydrogenase subunit beta, mitochondrial	0.505234	0.890319
P21964	P21964;E7EMS6	COMT_HUMAN	COMT	Catechol O-methyltransferase	0.882115	1.01536
P52788	P52788;H7C2R7	SPSY_HUMAN	SMS	Spermine synthase	0.0282691	1.26583
P22033	P22033	MUTA_HUMAN	MMUT	Methylmalonyl-CoA mutase, mitochondrial	0.206555	0.897318
P22059	P22059	OSBP1_HUMAN	OSBP	Oxysterol-binding protein 1	0.55014	0.972362
P22061	P22061;A0A3F2YNX8;F6S8N6	PIMT_HUMAN	PCMT1	Protein-L-isoaspartate(D-aspartate) O-methyltransferase	0.761267	0.986818
O60701	O60701	UGDH_HUMAN	UGDH	UDP-glucose 6-dehydrogenase	0.0256909	1.46817
P22102	P22102;C9JBJ1;C9JKQ7;C9JTV6;C9JZG2;F8WD69	PUR2_HUMAN	GART	Trifunctional purine biosynthetic protein adenosine-3	0.425922	0.964831
P22234	P22234;D6RF62;E9PBS1	PUR6_HUMAN	PAICS	Bifunctional phosphoribosylaminoimidazole carboxylase/phosphoribosylaminoimidazole succinocarboxamide synthetase	0.635382	0.972505
P22307	P22307;E9PLD1;H0YCB0	SCP2_HUMAN	SCP2	Sterol carrier protein 2	0.0100571	0.861955
P31689	P31689	DNJA1_HUMAN	DNAJA1	DnaJ homolog subfamily A member 1	0.00965153	1.1763
P22392	P22392;O60361;Q32Q12	NDKB_HUMAN	NME2	Nucleoside diphosphate kinase B	0.604039	0.944815
P22413	P22413	ENPP1_HUMAN	ENPP1	Ectonucleotide pyrophosphatase/phosphodiesterase family member 1	0.708719	1.09146
P60981	P60981;F6RFD5	DEST_HUMAN	DSTN	Destrin	0.665797	1.0241
P05556	P05556;A0A7I2V2F9;E7EUI6;H7C4K3	ITB1_HUMAN	ITGB1	Integrin beta-1	0.00354948	1.42753
P22670	P22670	RFX1_HUMAN	RFX1	MHC class II regulatory factor RFX1	0.471407	0.774605
P22681	P22681;A0A0U1RQX8;A0A0U1RR39;A0A1B0GW38	CBL_HUMAN	CBL	E3 ubiquitin-protein ligase CBL	0.583615	1.0556
P22695	P22695;H3BRG4;A0A087WVZ4;H3BP04;H3BSJ9;H3BUE4;H3BUI9	QCR2_HUMAN	UQCRC2	Cytochrome b-c1 complex subunit 2, mitochondrial	0.00727788	0.875798
P22830	P22830;A0A499FJN5;K7ELX4	HEMH_HUMAN	FECH	Ferrochelatase, mitochondrial	0.0169363	0.801634
O43399	O43399;A0A087WZ51	TPD54_HUMAN	TPD52L2	Tumor protein D54	0.000136246	1.80193
P23142	P23142	FBLN1_HUMAN	FBLN1	Fibulin-1	0.601417	1.10908
P23193	P23193;Q15560;A0A0A0MT58;A0A1W2PPZ5;A0A1W2PRL9;Q5JRI7;B7Z4S1	TCEA1_HUMAN	TCEA1	Transcription elongation factor A protein 1	0.879218	1.00544
P23229	P23229;A0A8C8KBL6;H7BZ97	ITA6_HUMAN	ITGA6	Integrin alpha-6	0.939782	0.92869
P23246	P23246;A0A8Q3WMA7	SFPQ_HUMAN	SFPQ	Splicing factor, proline- and glutamine-rich	0.217736	0.93534
P58107	P58107;A0A075B730	EPIPL_HUMAN	EPPK1	Epiplakin	0.0346526	1.53111
P51649	P51649;C9J8Q5;A0A5F9ZI23	SSDH_HUMAN	ALDH5A1	Succinate-semialdehyde dehydrogenase, mitochondrial	0.0612377	1.42743
P23368	P23368;A0A1W2PPH1;A0A1W2PQH3;A0A1W2PR68	MAOM_HUMAN	ME2	NAD-dependent malic enzyme, mitochondrial	0.0264255	0.734755
P23378	P23378;A0A1W2PP74;A0A1W2PQU6;A0A1W2PQV3	GCSP_HUMAN	GLDC	Glycine dehydrogenase (decarboxylating), mitochondrial	0.445179	1.13488
Q86TX2	Q86TX2;G3V4F2	ACOT1_HUMAN	ACOT1	Acyl-coenzyme A thioesterase 1	0.528578	1.04769
P23396	P23396;E9PL09;E9PPU1;F2Z2S8;H0YCJ7;H0YF32;E9PJH4;E9PK82;E9PQ96	RS3_HUMAN	RPS3	Small ribosomal subunit protein uS3	0.334606	1.06534
P23434	P23434;A0A1W2PQV2;H3BUH9	GCSH_HUMAN	GCSH	Glycine cleavage system H protein, mitochondrial	0.537656	1.07432
P23443	P23443	KS6B1_HUMAN	RPS6KB1	Ribosomal protein S6 kinase beta-1	0.244572	1.12842
Q9BRJ7	Q9BRJ7;K7EIN2;K7ENA3;W4VSQ8	TIRR_HUMAN	NUDT16L1	Tudor-interacting repair regulator protein	0.507766	1.06697
P23528	P23528;Q9Y281;E9PK25;E9PLJ3;E9PP50;E9PQB7;G3V1A4	COF1_HUMAN	CFL1	Cofilin-1	0.185656	1.15362
P23588	P23588;E7EX17;F8VX11	IF4B_HUMAN	EIF4B	Eukaryotic translation initiation factor 4B	0.183225	1.11069
P23634	P23634	AT2B4_HUMAN	ATP2B4	Plasma membrane calcium-transporting ATPase 4	0.959595	1.01199
P23786	P23786;A0A1B0GTB8;A0A1B0GV75;A0A1B0GVF3;A0A1B0GWC0	CPT2_HUMAN	CPT2	Carnitine O-palmitoyltransferase 2, mitochondrial	0.894475	1.01137
P23919	P23919;H7BZ20;H7C312	KTHY_HUMAN	DTYMK	Thymidylate kinase	0.0967325	0.840001
P23921	P23921;E9PL69	RIR1_HUMAN	RRM1	Ribonucleoside-diphosphate reductase large subunit	0.30526	0.912385
P24311	P24311;A0A3B3IRN8;A0A3B3ITX0	COX7B_HUMAN	COX7B	Cytochrome c oxidase subunit 7B, mitochondrial	0.828584	1.03853
P24468	P10589;P24468;F1DAL7;F1DAL9;A0A8V8TPV3;A0A8V8TQQ6	COT2_HUMAN	NR2F2	COUP transcription factor 2	0.310076	0.598057
P24534	P24534;C9JZW3	EF1B_HUMAN	EEF1B2	Elongation factor 1-beta	0.0781769	1.11748
P24539	P24539;Q5QNZ2	AT5F1_HUMAN	ATP5PB	ATP synthase F(0) complex subunit B1, mitochondrial	0.267661	1.10637
P24666	P24666;G5E9R5	PPAC_HUMAN	ACP1	Low molecular weight phosphotyrosine protein phosphatase	0.275483	1.04211
P24723;Q02156	P24723;Q02156;G3V4L3	KPCE_HUMAN;KPCL_HUMAN	PRKCE;PRKCH	Protein kinase C eta type	0.278387	0.798451
Q9NZI8	Q9NZI8	IF2B1_HUMAN	IGF2BP1	Insulin-like growth factor 2 mRNA-binding protein 1	0.00362427	1.35783
P24928	P24928;A0A6Q8PGB0	RPB1_HUMAN	POLR2A	DNA-directed RNA polymerase II subunit RPB1	0.827663	0.985358
P10321	P10321;Q53Z42;A0A140T913;A0A140T9H5;A0A140T9I0;A0A140T9X5;A0A1W2PRT9;A2AEA2;O19617;A0A140T921;A0A140T933;A0A140T955;A0A140T9U8;A0A1W2PPQ2	HLAC_HUMAN	HLA-C	HLA class I histocompatibility antigen, C alpha chain	0.00452989	1.34749
P25098	P25098;P35626	ARBK1_HUMAN	GRK2	Beta-adrenergic receptor kinase 1	0.54542	0.911709
P25205	P25205;A0A499FHX9;J3KQ69	MCM3_HUMAN	MCM3	DNA replication licensing factor MCM3	0.227837	1.03961
P25208	P25208;F8VSL3	NFYB_HUMAN	NFYB	Nuclear transcription factor Y subunit beta	0.153654	0.702756
P25325	P25325;B1AH49	THTM_HUMAN	MPST	3-mercaptopyruvate sulfurtransferase	0.815306	0.97642
P25398	P25398	RS12_HUMAN	RPS12	Small ribosomal subunit protein eS12	0.111836	1.10575
P55263	P55263;A0A5F9ZH31;A0A5F9ZH72;A0A5F9ZH76;A0A5F9ZH83;A0A5K1VW54;A0A5K1VW94	ADK_HUMAN	ADK	Adenosine kinase	0.48507	1.03861
P25490	O15391;P25490;A0A994J726	TYY1_HUMAN	YY1	Transcriptional repressor protein YY1	0.570292	1.03968
P25685	P25685;M0QXK0	DNJB1_HUMAN	DNAJB1	DnaJ homolog subfamily B member 1	0.00271786	1.23603
P25705	P25705;K7EJP1;K7EK77;K7ENJ4;K7EQH4;K7ERX7	ATPA_HUMAN	ATP5F1A	ATP synthase subunit alpha, mitochondrial	0.172055	1.05195
P25786	P25786;F5GX11	PSA1_HUMAN	PSMA1	Proteasome subunit alpha type-1	0.268402	1.04595
P25787	P25787;A0A024RA52;A0A7I2YQP7;C9JCK5	PSA2_HUMAN	PSMA2	Proteasome subunit alpha type-2	0.672168	1.04048
P34913	P34913;E5RFH6;H0YAW7	HYES_HUMAN	EPHX2	Bifunctional epoxide hydrolase 2	0.350669	1.29231
P25789	P25789;H0YL69;H0YMZ1;H0YN18	PSA4_HUMAN	PSMA4	Proteasome subunit alpha type-4	0.758302	1.02212
Q6GMV2	Q6GMV2	SMYD5_HUMAN	SMYD5	Histone-lysine N-trimethyltransferase SMYD5	0.0144509	1.26434
P26038	P26038;A0A8V8TKR9	MOES_HUMAN	MSN	Moesin	0.0428305	0.668536
P84077	P61204;P84077;A0A8V8TNZ5;A0A8V8TQC0;F5H423;A0A8V8TNZ0;A0A8V8TQP8	ARF1_HUMAN	ARF1	ADP-ribosylation factor 1	0.240984	1.12431
P67775	P62714;P67775;A0A8V8TQA1;A0A8V8TQU8;A0A8V8TRB3;B3KQ51;H0YBN9	PP2AA_HUMAN	PPP2CA	Serine/threonine-protein phosphatase 2A catalytic subunit alpha isoform	0.0275888	1.22543
P26368	P26368;K7ELP8	U2AF2_HUMAN	U2AF2	Splicing factor U2AF 65 kDa subunit	0.332887	1.06904
O95816	O95816	BAG2_HUMAN	BAG2	BAG family molecular chaperone regulator 2	0.383029	1.06785
P26374	P26374	RAE2_HUMAN	CHML	Rab proteins geranylgeranyltransferase component A 2	0.34502	1.66447
P26440	P26440;A0A0A0MT83;A0A0S2Z4K7;H0YN10;H0YKV0;H0YLC3;H7C4G6	IVD_HUMAN	IVD	Isovaleryl-CoA dehydrogenase, mitochondrial	0.122065	0.861534
P26583	P26583;D6R9A6	HMGB2_HUMAN	HMGB2	High mobility group protein B2	0.456465	1.04904
P26599	O95758;P26599;A0A0U1RRM4;A0A6Q8PEX4;A0A7I2V4H6;A0A7I2V621;A6NLN1;K7EKJ7;K7ELW5;K7ES59;X6R242	PTBP1_HUMAN	PTBP1	Polypyrimidine tract-binding protein 1	0.532923	1.04315
P26639	A2RTX5;P26639;B7ZLP8	SYTC_HUMAN	TARS1	Threonine--tRNA ligase 1, cytoplasmic	0.290429	0.949736
P26640	P26640;A0A140T936;A0A140T954	SYVC_HUMAN	VARS1	Valine--tRNA ligase	0.896615	1.00401
P26641	P26641	EF1G_HUMAN	EEF1G	Elongation factor 1-gamma	0.776885	1.01351
P26885	P26885;A0A494C1N0;F5H0N4	FKBP2_HUMAN	FKBP2	Peptidyl-prolyl cis-trans isomerase FKBP2	0.738822	1.0277
P27105	P27105	STOM_HUMAN	STOM	Stomatin	0.244156	0.715192
Q9HD42	Q9HD42;A0A6Q8PF35;A0A6Q8PFF9;A0A6Q8PG85;A0A6Q8PGM8;F5H875;F8VUA2;F8VVT7	CHM1A_HUMAN	CHMP1A	Charged multivesicular body protein 1a	0.0258683	1.28055
P27348	P27348;E9PG15	1433T_HUMAN	YWHAQ	14-3-3 protein theta	0.120709	1.08623
P27361	P27361;E9PJF0;E9PQW4	MK03_HUMAN	MAPK3	Mitogen-activated protein kinase 3	0.096852	0.886338
P27448	P27448;H0YIY6;A0A7I2V2E3;A0A7I2V2N8;A0A7I2V2U9;A0A7I2V3B9;A0A7I2V3I9;A0A7I2V409;A0A7I2V4G7;A0A7I2V4K8;A0A7I2V549;A0A7I2V5G3;A0A7I2V602;A0A7I2V639;A0A7I2YQF4;A0A7I2YQF7;H0YJI9;H0YKP9;H0YNV4;J3KNR0	MARK3_HUMAN	MARK3	MAP/microtubule affinity-regulating kinase 3	0.634865	0.886483
P27449	P27449	VATL_HUMAN	ATP6V0C	V-type proton ATPase 16 kDa proteolipid subunit c	0.114612	0.585024
Q9NQC3	Q9NQC3;A0A0U1RQR6;H7C106	RTN4_HUMAN	RTN4	Reticulon-4	0.264262	1.08181
Q08426	Q08426	ECHP_HUMAN	EHHADH	Peroxisomal bifunctional enzyme	0.000538044	1.31334
P27694	P27694;I3L4R8	RFA1_HUMAN	RPA1	Replication protein A 70 kDa DNA-binding subunit	0.831196	0.987448
P27695	P27695;G3V3M6;G3V5Q1;H7C4A8	APEX1_HUMAN	APEX1	DNA-(apurinic or apyrimidinic site) endonuclease	0.58371	0.972052
P27707	P27707;D6RCP9;D6RFG8	DCK_HUMAN	DCK	Deoxycytidine kinase	0.188785	0.777404
P27708	P27708;F8VPD4;H7C2E4	PYR1_HUMAN	CAD	CAD protein	0.0345783	1.06435
P27797	P27797;A0A7P0T861;K7EJB9;K7EL50	CALR_HUMAN	CALR	Calreticulin	0.000932335	0.686896
P22570	P22570;A0A0A0MSZ4;A0A0A0MT64;A0A0A0MTN9;A0A0A0MTR6;A0A0C4DFN8;A0A0C4DGN7;J3QQX3	ADRO_HUMAN	FDXR	NADPH:adrenodoxin oxidoreductase, mitochondrial	0.111131	1.24178
P68366	P68363;P68366	TBA4A_HUMAN	TUBA4A	Tubulin alpha-4A chain	0.330131	1.09999
P27986	O00459;P27986;Q92569;A0A8V8TL10;A0A8V8TL14;A0A8V8TL31;A0A8V8TLF1;A0A8V8TLF7;A0A8V8TME9;A0A8V8TMF4;B3KWZ7;E5RHI0;E5RJY0;F6TDL0;H0YBC2	P85A_HUMAN	PIK3R1	Phosphatidylinositol 3-kinase regulatory subunit alpha	0.919261	0.983143
P28066	P28066	PSA5_HUMAN	PSMA5	Proteasome subunit alpha type-5	0.490851	1.04242
P28070	P28070	PSB4_HUMAN	PSMB4	Proteasome subunit beta type-4	0.0392794	1.13472
P28072	P28072;A0A087X2I4;I3L3X7	PSB6_HUMAN	PSMB6	Proteasome subunit beta type-6	0.138121	1.1156
P28074	P28074	PSB5_HUMAN	PSMB5	Proteasome subunit beta type-5	0.993975	1.00004
P28161	P09488;P28161;Q03013;B9ZVX7;E7EWW9;E9PHN6;E9PHN7;E9PLF1;F6XZQ7;H3BQT3	GSTM2_HUMAN	GSTM2	Glutathione S-transferase Mu 2	0.134736	0.525694
O43237	O43237;J3KRI4	DC1L2_HUMAN	DYNC1LI2	Cytoplasmic dynein 1 light intermediate chain 2	0.162285	1.13085
P28290	P28290;E7EUL7;E9PHV5	ITPI2_HUMAN	ITPRID2	Protein ITPRID2	0.476698	0.600074
P28331	P28331;C9JPQ5	NDUS1_HUMAN	NDUFS1	NADH-ubiquinone oxidoreductase 75 kDa subunit, mitochondrial	0.00665546	0.522893
P28340	P28340;A0A087WYJ2;A0A2R8Y705;M0R2B7;M0QXQ2;M0QZR8;M0QXE6	DPOD1_HUMAN	POLD1	DNA polymerase delta catalytic subunit	0.000447716	0.704733
P28370	P28370;B7ZLQ5;A0A0A0MRP6	SMCA1_HUMAN	SMARCA1	Probable global transcription activator SNF2L1	0.154475	0.77994
Q10713	Q10713;A0A994J5B5;A0A994J5C0;A0A994J5K1;A0A994J5K6;A0A994J5X6;A0A994J7S6;A0A9H4AR20;A0A9L9PWU5;Q5SXN9	MPPA_HUMAN	PMPCA	Mitochondrial-processing peptidase subunit alpha	0.17529	1.0995
P28676	P28676;H7BXD5;H7C2Z6	GRAN_HUMAN	GCA	Grancalcin	0.293087	0.864728
P28702	P19793;P28702;P48443;A0A5F9ZHH6;A0A087WZ88;A0A0G2JKR7	RXRB_HUMAN	RXRB	Retinoic acid receptor RXR-beta	0.809852	1.11712
P28715	P28715;A0A090HNM7;A0A1W2PS85;A0A494C0S2;R4GMW8	ERCC5_HUMAN	ERCC5	DNA excision repair protein ERCC-5	0.550612	0.92356
P28799	P28799;K7EKL3;K7EMR1	GRN_HUMAN	GRN	Progranulin	0.705984	1.08848
O00764	O00764;F2Z2Y4	PDXK_HUMAN	PDXK	Pyridoxal kinase	0.111571	1.14793
P29083	P29083;C9IYL4	T2EA_HUMAN	GTF2E1	General transcription factor IIE subunit 1	0.263996	0.678533
P12955	P12955;A0A494C165;A0A494C194;A0A8V8TLL9;A0A8V8TLP2;A0A8V8TLP4;A0A8V8TLR1;A0A8V8TM86;A0A8V8TN48;A0A8V8TN70;A0A8V8TNF2;K7ES25	PEPD_HUMAN	PEPD	Xaa-Pro dipeptidase	0.0248978	1.26559
P05165	P05165;A0A1B0GU58;A0A1B0GWI4;Q5JVH2	PCCA_HUMAN	PCCA	Propionyl-CoA carboxylase alpha chain, mitochondrial	0.089621	1.22547
P29218	P29218;E5RGY4;E5RHE9;E5RIP7;H0YBL1;E5RG94;E5RI82;E5RIF4	IMPA1_HUMAN	IMPA1	Inositol monophosphatase 1	0.105604	0.860132
P29317	P29317;P29323;P54753;P54760;P54762;P54764;Q15375;Q9UF33;A0A0B4J1T8;A0A3B3IRY8;B1AKC9;E9PG71;Q96L35;A0A7P0TA58;A0A7P0TBL4;J3KR66	EPHA2_HUMAN	EPHA2	Ephrin type-A receptor 2	0.322331	1.30499
P29353	P29353;Q6S5L8;Q5T181;Q5T182	SHC1_HUMAN	SHC1	SHC-transforming protein 1	0.948156	0.995071
P29372	P29372	3MG_HUMAN	MPG	DNA-3-methyladenine glycosylase	0.0849658	0.900113
O14579	O14579;M0QXB4	COPE_HUMAN	COPE	Coatomer subunit epsilon	0.112365	1.13855
P29401	P29401	TKT_HUMAN	TKT	Transketolase	0.900073	1.00497
P29558	P29558;E7ETU5	RBMS1_HUMAN	RBMS1	RNA-binding motif, single-stranded-interacting protein 1	0.0948846	1.16657
P29590	P29590;H3BT57	PML_HUMAN	PML	Protein PML	0.475358	1.22475
P29692	P29692;A0A087X1X7;E9PK01;E9PRY8;E9PI39;E9PIZ1;E9PJD0;E9PK06;E9PK72;E9PKK3;E9PL12;E9PL71;E9PMW7;E9PN91;E9PNW6;E9PPR1;E9PQ49;E9PQZ1;H0YCK7	EF1D_HUMAN	EEF1D	Elongation factor 1-delta	0.146539	1.13427
P29966	P29966	MARCS_HUMAN	MARCKS	Myristoylated alanine-rich C-kinase substrate	0.47885	1.07404
P29992	P29992;K7EL62	GNA11_HUMAN	GNA11	Guanine nucleotide-binding protein subunit alpha-11	0.0419641	1.14231
P30038	P30038;Q5TF55	AL4A1_HUMAN	ALDH4A1	Delta-1-pyrroline-5-carboxylate dehydrogenase, mitochondrial	0.488348	1.15944
P30040	P30040;F8VY02	ERP29_HUMAN	ERP29	Endoplasmic reticulum resident protein 29	0.41716	0.927609
P30041	P30041	PRDX6_HUMAN	PRDX6	Peroxiredoxin-6	0.142903	1.06224
Q96DV4	Q96DV4	RM38_HUMAN	MRPL38	Large ribosomal subunit protein mL38	0.803903	0.989685
P30044	P30044	PRDX5_HUMAN	PRDX5	Peroxiredoxin-5, mitochondrial	0.325254	1.0751
P30046	P30046;A6NHG4;B5MC82;J3KQ18	DOPD_HUMAN	DDT	D-dopachrome decarboxylase	0.803163	1.01284
P30047	P30047;H0YNM1	GFRP_HUMAN	GCHFR	GTP cyclohydrolase 1 feedback regulatory protein	0.256283	1.46308
P07237	P07237;A0A7P0T8J3;A0A7P0T8X1;A0A7P0T9U6;A0A7P0TA35;A0A7P0TB26;A0A7P0T8C0;A0A7P0T9D6;A0A7P0T9K9;A0A7P0TA71;A0A7P0TA97;B3KTQ9;H0Y3Z3;H7BZ94;I3L0S0;I3L3P5;I3L4M2;I3L514	PDIA1_HUMAN	P4HB	Protein disulfide-isomerase	0.000978383	0.794458
P30049	P30049	ATPD_HUMAN	ATP5F1D	ATP synthase subunit delta, mitochondrial	0.607229	1.04819
P30050	P30050	RL12_HUMAN	RPL12	Large ribosomal subunit protein uL11	0.562362	1.06935
P30084	P30084	ECHM_HUMAN	ECHS1	Enoyl-CoA hydratase, mitochondrial	0.0425892	1.28287
P30085	P30085;A0A8V8TMN5;Q5T0D2	KCY_HUMAN	CMPK1	UMP-CMP kinase	0.818742	1.01947
P30086	P30086	PEBP1_HUMAN	PEBP1	Phosphatidylethanolamine-binding protein 1	0.355583	1.06408
O95793	O95793;Q5JW28;Q5JW30	STAU1_HUMAN	STAU1	Double-stranded RNA-binding protein Staufen homolog 1	0.0177773	1.17664
P30153	P30153;A0A994J3H1;A0A994J3N8;B3KQV6;C9J9C1	2AAA_HUMAN	PPP2R1A	Serine/threonine-protein phosphatase 2A 65 kDa regulatory subunit A alpha isoform	0.889733	0.995464
Q9NX55	Q9NX55;J3QT56	HYPK_HUMAN	HYPK	Huntingtin-interacting protein K	0.801298	0.99693
P30260	P30260;G5EA36	CDC27_HUMAN	CDC27	Cell division cycle protein 27 homolog	0.748887	0.969614
P30405	P30405;H0Y548;R4GN99	PPIF_HUMAN	PPIF	Peptidyl-prolyl cis-trans isomerase F, mitochondrial	0.93441	1.00673
P30408	P30408;F8WBG6;F8WF27	T4S1_HUMAN	TM4SF1	Transmembrane 4 L6 family member 1	0.0719861	2.19738
P30414	P30414	NKTR_HUMAN	NKTR	NK-tumor recognition protein	0.509923	0.820453
P55010	P55010	IF5_HUMAN	EIF5	Eukaryotic translation initiation factor 5	0.0126385	1.11653
P30519	P30519;A0A087WT44;I3L159;I3L1F5	HMOX2_HUMAN	HMOX2	Heme oxygenase 2	0.154129	0.892299
P30520	P30520	PURA2_HUMAN	ADSS2	Adenylosuccinate synthetase isozyme 2	0.779622	1.02218
Q9NRN7	Q9NRN7	ADPPT_HUMAN	AASDHPPT	L-aminoadipate-semialdehyde dehydrogenase-phosphopantetheinyl transferase	0.573282	1.02024
P30536	P30536;B1AH87	TSPO_HUMAN	TSPO	Translocator protein	0.767644	1.08204
O43396	O43396;K7EKG2;K7EPB7	TXNL1_HUMAN	TXNL1	Thioredoxin-like protein 1	0.23107	0.972984
P30622	P30622;F5H1T5;F5H6A0;J3KP58	CLIP1_HUMAN	CLIP1	CAP-Gly domain-containing linker protein 1	0.79124	0.873669
P30626	P30626;C9J0K6	SORCN_HUMAN	SRI	Sorcin	0.268241	1.12211
P30740	P30740	ILEU_HUMAN	SERPINB1	Leukocyte elastase inhibitor	0.053129	1.54464
P30825	P30825;Q5JR49	CTR1_HUMAN	SLC7A1	High affinity cationic amino acid transporter 1	0.297977	0.743196
P30837	P30837	AL1B1_HUMAN	ALDH1B1	Aldehyde dehydrogenase X, mitochondrial	0.774737	0.977762
P30876	P30876;C9J2Y9;C9J4M6	RPB2_HUMAN	POLR2B	DNA-directed RNA polymerase II subunit RPB2	0.981486	0.997878
P31040	P31040;D6RFM5;A0A494C1T6	SDHA_HUMAN	SDHA	Succinate dehydrogenase [ubiquinone] flavoprotein subunit, mitochondrial	0.150522	0.924239
Q9NVH1	Q9NVH1;B1AK20	DJC11_HUMAN	DNAJC11	DnaJ homolog subfamily C member 11	0.451108	1.18245
Q9UK41	Q9UK41;E9PQR7	VPS28_HUMAN	VPS28	Vacuolar protein sorting-associated protein 28 homolog	0.161072	0.811957
P16435	P16435;A0A8V8NE24;A0A9L9PXL8;A0A9L9PXN4;A0A9L9PY49;H0Y4R2;E7EMD0	NCPR_HUMAN	POR	NADPH--cytochrome P450 reductase	0.00384346	1.2814
P30101	P30101;A0A8I5KT88;A0A8I5KNU9;A0A8I5KP58;A0A8I5KPY2;A0A8I5KRV3;A0A8I5KS72;A0A8I5KW00;A0A8I5KW33;A0A8I5KXC9;A0A8I5KXE2;A0A8I5KYJ6;A0A8I5QJM1;A0A8I5QKQ5;H7BZJ3	PDIA3_HUMAN	PDIA3	Protein disulfide-isomerase A3	0.0402239	0.878714
P84085	P84085;C9J1Z8	ARF5_HUMAN	ARF5	ADP-ribosylation factor 5	0.275445	1.11615
P31483	P31483;F8W8I6;C9JTN7	TIA1_HUMAN	TIA1	Cytotoxic granule associated RNA binding protein TIA1	0.444875	0.951084
P42224	P42224;A0A669KB52;A0A669KB53;A0A669KB56;A0A669KB68;A0A669KBA4;A0A669KBI6;A0A8V8TN81;J3KPM9;A0A669KB75;E7EPD2	STAT1_HUMAN	STAT1	Signal transducer and activator of transcription 1-alpha/beta	0.160435	1.12172
P31749	P31749;A0A804HJM6;A0A087WY56;G3V2I6;G3V3X1	AKT1_HUMAN	AKT1	RAC-alpha serine/threonine-protein kinase	0.05802	0.680151
P31751	P31751;M0R0P9;C9JHS6;J3QKW1;J3QLS6;M0R275	AKT2_HUMAN	AKT2	RAC-beta serine/threonine-protein kinase	0.365442	0.772149
P31930	P31930	QCR1_HUMAN	UQCRC1	Cytochrome b-c1 complex subunit 1, mitochondrial	0.229253	0.864021
P31937	P31937	3HIDH_HUMAN	HIBADH	3-hydroxyisobutyrate dehydrogenase, mitochondrial	0.550073	0.943655
P12277	P12277;A0A0S2Z471;G3V461;G3V4N7	KCRB_HUMAN	CKB	Creatine kinase B-type	0.110515	0.843667
P31942	P31942	HNRH3_HUMAN	HNRNPH3	Heterogeneous nuclear ribonucleoprotein H3	0.0498314	1.11686
P31943	P31943;G8JLB6;H0YB39	HNRH1_HUMAN	HNRNPH1	Heterogeneous nuclear ribonucleoprotein H	0.120626	0.908624
P31946	P31946	1433B_HUMAN	YWHAB	14-3-3 protein beta/alpha	0.0709878	1.31319
P67809	P67809;C9J5V9	YBOX1_HUMAN	YBX1	Y-box-binding protein 1	0.399914	1.08445
P31948	P31948;F5GXD8;F5H783	STIP1_HUMAN	STIP1	Stress-induced-phosphoprotein 1	0.828111	0.98848
O75688	O75688;C9JIR6;A0A3B3IS24;B8ZZF0	PPM1B_HUMAN	PPM1B	Protein phosphatase 1B	0.0613964	1.14722
P32119	P32119	PRDX2_HUMAN	PRDX2	Peroxiredoxin-2	0.402681	0.931731
P32121	P32121;K7EL17;Q68DZ5	ARRB2_HUMAN	ARRB2	Beta-arrestin-2	0.149779	0.677256
P04843	P04843;F8WF32	RPN1_HUMAN	RPN1	Dolichyl-diphosphooligosaccharide--protein glycosyltransferase subunit 1	0.0636619	1.11708
P32321	P32321;D6RBJ9	DCTD_HUMAN	DCTD	Deoxycytidylate deaminase	0.0927201	1.15085
O75718	O75718;C9JP16	CRTAP_HUMAN	CRTAP	Cartilage-associated protein	0.837876	1.11308
P32519	P32519;A0A0U1RRL5	ELF1_HUMAN	ELF1	ETS-related transcription factor Elf-1	0.935956	0.997944
P32780	P32780	TF2H1_HUMAN	GTF2H1	General transcription factor IIH subunit 1	0.938103	1.08638
P48637	P48637;A0A2R8Y430;A0A2R8Y5T7;A0A2R8Y6Q7	GSHB_HUMAN	GSS	Glutathione synthetase	0.00552506	1.44106
P32969	P32969;D6RAN4	RL9_HUMAN	RPL9	Large ribosomal subunit protein uL6	0.591992	0.906676
P33121	P33121;E7EPM6;H0Y9Z9;A0A994J7S4;B7Z3Z9	ACSL1_HUMAN	ACSL1	Long-chain-fatty-acid--CoA ligase 1	0.0295841	0.732183
P33176	O60282;P33176;Q12840;A0A0G2JMZ6;A0A6Q8PEZ8;A0A6Q8PGJ3;A0A7I2V3N5;A0A7I2V492;A0A7I2V581;J3KNA1;A0A6Q8PGG7;A0A6Q8PGN1;A0A7I2V352;A0A7I2YQQ7	KINH_HUMAN	KIF5B	Kinesin-1 heavy chain	0.811147	1.0089
Q13085	Q13085;A0A087WWN5;Q59FY4	ACACA_HUMAN	ACACA	Acetyl-CoA carboxylase 1	0.84059	1.01577
P33316	P33316;A0A0C4DGL3;H0YKC5;H0YMP1;H0YNW5;H0YKI0;H0YMM5;H0YNJ9	DUT_HUMAN	DUT	Deoxyuridine 5'-triphosphate nucleotidohydrolase, mitochondrial	0.379801	0.877339
P33527	P33527;A0A7I2V2E0;A0A7I2V4C6;I3L4X2	MRP1_HUMAN	ABCC1	Multidrug resistance-associated protein 1	0.219389	1.42169
P33897	P33897	ABCD1_HUMAN	ABCD1	ATP-binding cassette sub-family D member 1	0.0164357	0.463314
P33991	P33991;A0A3B3IS57;A0A3B3IT92;A0A3B3IU45;E5RG31	MCM4_HUMAN	MCM4	DNA replication licensing factor MCM4	0.0995392	1.09162
O15212	O15212	PFD6_HUMAN	PFDN6	Prefoldin subunit 6	0.0107858	1.23308
P49327	A0A0U1RQF0;P49327	FAS_HUMAN	FASN	Fatty acid synthase	0.00682734	1.16272
P34896	P34896;J3KRK5;J3KRZ5	GLYC_HUMAN	SHMT1	Serine hydroxymethyltransferase, cytosolic	0.0516245	1.28585
Q92506	Q92506	DHB8_HUMAN	HSD17B8	(3R)-3-hydroxyacyl-CoA dehydrogenase	0.0452477	1.24992
Q8NBS9	Q8NBS9	TXND5_HUMAN	TXNDC5	Thioredoxin domain-containing protein 5	0.410516	0.947174
P34932	P34932	HSP74_HUMAN	HSPA4	Heat shock 70 kDa protein 4	0.43431	1.02551
P34949	P34949;F5GX71;H3BPB8;H3BUZ9;H3BMZ9;H3BP57;H3BPP3;H3BT48	MPI_HUMAN	MPI	Mannose-6-phosphate isomerase	0.00995802	0.799821
P35080	P35080;C9J712	PROF2_HUMAN	PFN2	Profilin-2	0.180246	1.16471
P35219	P35219	CAH8_HUMAN	CA8	Carbonic anhydrase-related protein	0.134724	0.583245
Q96MW1	Q96MW1;Q86WV7;K7ER24	CCD43_HUMAN	CCDC43	Coiled-coil domain-containing protein 43	0.808912	0.989177
P35222	P35222;A0A2R8Y543;A0A2R8Y5A3;A0A2R8Y5C3;A0A2R8Y5Z1;A0A2R8Y750;A0A2R8Y804;A0A2R8YCH5;B4DGU4;A0A2R8Y6G0	CTNB1_HUMAN	CTNNB1	Catenin beta-1	0.00571573	0.794638
P35232	P35232;C9JW96;C9JZ20;E9PCW0;E7ESE2	PHB1_HUMAN	PHB1	Prohibitin 1	0.427196	1.03193
P35237	P35237;P50452;A0A024QZX5;A0A087X1N8;A0A1B0GU38;A0A2R8Y6A7;A0A2R8YD12;C9JTJ8;C9JVA8;H7BXK7	SPB6_HUMAN	SERPINB6	Serpin B6	0.983941	1.00048
P35240	P35240	MERL_HUMAN	NF2	Merlin	0.311396	0.703338
P35241	P35241;A0A2R8Y5S7;A0A2R8Y4H6	RADI_HUMAN	RDX	Radixin	0.344727	1.05957
P35244	P35244	RFA3_HUMAN	RPA3	Replication protein A 14 kDa subunit	0.796238	1.04189
P35249	P35249;C9JZI1;C9J8M3;C9JXZ7	RFC4_HUMAN	RFC4	Replication factor C subunit 4	0.246652	0.91829
Q9GZT3	Q9GZT3;A0A087WUN7;G3V2S9;G3V4X6;H0YJ40;H0YJI1	SLIRP_HUMAN	SLIRP	SRA stem-loop-interacting RNA-binding protein, mitochondrial	0.141959	1.10302
P23284	P23284;A0A7P0TB45;A0A7P0Z497	PPIB_HUMAN	PPIB	Peptidyl-prolyl cis-trans isomerase B	0.1178	0.906551
P63261	P60709;P63261;A0A2R8Y793;A0A2R8YGF8;A0A6Q8PFE4;A0A6Q8PH58;A0A804GS07;C9JUM1;C9JZR7;E7EVS6;G5E9R0;I3L1U9;I3L3I0;I3L3R2;I3L4N8;J3KT65;K7EM38	ACTG_HUMAN	ACTG1	Actin, cytoplasmic 2	0.000122016	1.33773
P35269	P35269;M0R0R9;M0R0Z3	T2FA_HUMAN	GTF2F1	General transcription factor IIF subunit 1	0.997743	1.0086
P35270	P35270	SPRE_HUMAN	SPR	Sepiapterin reductase	0.105702	1.14269
P35520	P35520;H7C1W6;H7C2H4;H7C2W0	CBS_HUMAN	CBS	Cystathionine beta-synthase	0.0450749	0.598998
P35573	P35573	GDE_HUMAN	AGL	Glycogen debranching enzyme	0.0337496	0.93538
P35579	P35579;A0A8I5KWT8	MYH9_HUMAN	MYH9	Myosin-9	0.108965	0.916765
P35580	P35580;Q7Z406;A0A8I5KZ38;M0QY43	MYH10_HUMAN	MYH10	Myosin-10	0.0112708	0.812859
P35606	P35606;A0A7I2V258;H0Y938;H0YAC7;A0A7I2V3G0;A0A7I2YQF9	COPB2_HUMAN	COPB2	Coatomer subunit beta'	0.0316218	1.11174
P35609	P35609;A0A494C1A0;A0A804HI95	ACTN2_HUMAN	ACTN2	Alpha-actinin-2	0.309897	1.42257
P35610	P35610	SOAT1_HUMAN	SOAT1	Sterol O-acyltransferase 1	0.914019	1.01713
P35611	P35611;A0A804HL01;H0Y9H2;E7ENY0;E7EV99	ADDA_HUMAN	ADD1	Alpha-adducin	0.200484	1.09094
P35612	P35612	ADDB_HUMAN	ADD2	Beta-adducin	0.270899	0.672731
P35613	P35613;A0A7P0TA85;A0A7P0TB04;I3L192	BASI_HUMAN	BSG	Basigin	0.318867	0.901534
P35637	P35637;H3BPE7	FUS_HUMAN	FUS	RNA-binding protein FUS	0.970133	1.00201
P35658	P35658;A0A494BZU9;A0A494C1F2;A0A8Q3SHZ4;A0A8Q3WLX1	NU214_HUMAN	NUP214	Nuclear pore complex protein Nup214	0.969894	0.999123
P60174	P60174;U3KPZ0;U3KQF3	TPIS_HUMAN	TPI1	Triosephosphate isomerase	0.069294	1.17755
P35754	P35754	GLRX1_HUMAN	GLRX	Glutaredoxin-1	0.205167	1.21724
Q14344	Q14344	GNA13_HUMAN	GNA13	Guanine nucleotide-binding protein subunit alpha-13	0.514543	1.03977
P35908	P35908	K22E_HUMAN	KRT2	Keratin, type II cytoskeletal 2 epidermal	0.0351516	2.43384
P35914	P35914	HMGCL_HUMAN	HMGCL	Hydroxymethylglutaryl-CoA lyase, mitochondrial	0.330626	1.15606
P35998	P35998;C9JX88	PRS7_HUMAN	PSMC2	26S proteasome regulatory subunit 7	0.586867	0.976636
P36404	P36404	ARL2_HUMAN	ARL2	ADP-ribosylation factor-like protein 2	0.00767562	0.749056
P36405	P36405	ARL3_HUMAN	ARL3	ADP-ribosylation factor-like protein 3	0.561697	0.946773
P36507	P36507;Q02750;A0A8I5KRX5;A0A8I5KXN4;A0A8I5KYB4;A0A8I5QJ96;A0A8I5QJP8;B4DFY5;A0A8I5KYS7;H3BRW9	MP2K2_HUMAN	MAP2K2	Dual specificity mitogen-activated protein kinase kinase 2	0.198791	0.899649
Q9BYC8	Q9BYC8	RM32_HUMAN	MRPL32	Large ribosomal subunit protein bL32m	0.0154288	0.628755
P36543	P36543	VATE1_HUMAN	ATP6V1E1	V-type proton ATPase subunit E 1	0.152131	1.18157
P36551	P36551;H0YA22	HEM6_HUMAN	CPOX	Oxygen-dependent coproporphyrinogen-III oxidase, mitochondrial	0.850241	1.00706
O43795	O43795;E7EQD9;E9PDF6	MYO1B_HUMAN	MYO1B	Unconventional myosin-Ib	0.317978	1.22515
P36639	P36639	8ODP_HUMAN	NUDT1	Oxidized purine nucleoside triphosphate hydrolase	0.843631	1.00768
P36776	K7EJE8;K7EKE6;P36776;K7ER27	LONM_HUMAN	LONP1	Lon protease homolog, mitochondrial	0.0439864	0.891901
P36871	P36871;A0A3B3ITK7	PGM1_HUMAN	PGM1	Phosphoglucomutase-1	0.0472205	0.832181
P36873	P36873;F8W0W8;A0A087WYY5;F8VR82;F8VYE8	PP1G_HUMAN	PPP1CC	Serine/threonine-protein phosphatase PP1-gamma catalytic subunit	0.272457	0.895223
P36915	P36915;A0A140T8Y2	GNL1_HUMAN	GNL1	Guanine nucleotide-binding protein-like 1	0.891446	0.997702
P36954	P36954	RPB9_HUMAN	POLR2I	DNA-directed RNA polymerase II subunit RPB9	0.518519	1.11939
P36955	P36955;I3L107;I3L4F9;I3L4N7	PEDF_HUMAN	SERPINF1	Pigment epithelium-derived factor	0.056802	2.09859
P36957	P36957	ODO2_HUMAN	DLST	Dihydrolipoyllysine-residue succinyltransferase component of 2-oxoglutarate dehydrogenase complex, mitochondrial	0.11029	1.13202
P36969	P36969;K7ERP4;R4GNE4;A0A9L9PXS3;Q6PJX4	GPX4_HUMAN	GPX4	Phospholipid hydroperoxide glutathione peroxidase	0.191814	0.711055
P37108	P37108;H0YLA2	SRP14_HUMAN	SRP14	Signal recognition particle 14 kDa protein	0.527442	1.08924
P37198	P37198	NUP62_HUMAN	NUP62	Nuclear pore glycoprotein p62	0.49151	1.08984
Q14677	Q14677	EPN4_HUMAN	CLINT1	Clathrin interactor 1	0.0551425	0.852532
Q14847	Q14847;C9J9W2	LASP1_HUMAN	LASP1	LIM and SH3 domain protein 1	0.0235086	1.44319
Q14558	Q14558	KPRA_HUMAN	PRPSAP1	Phosphoribosyl pyrophosphate synthase-associated protein 1	0.609787	1.05622
P37837	P37837	TALDO_HUMAN	TALDO1	Transaldolase	0.591698	1.02513
P37840	P37840;A0A669KB41;A0A669KBH5;E7EPV7;H6UYS7	SYUA_HUMAN	SNCA	Alpha-synuclein	0.171521	0.675981
P38117	P38117;M0QY67	ETFB_HUMAN	ETFB	Electron transfer flavoprotein subunit beta	0.286031	0.954411
Q15691	Q15691	MARE1_HUMAN	MAPRE1	Microtubule-associated protein RP/EB family member 1	0.00225176	1.34587
P62136	P36873;P62136;P62140;A0A7I2V4F7;B4DJ75;C9J9S3;C9JP48;E9PMD7;F8W0W8;A0A087WYY5;A0A8V8TQ71;A0A8V8TRH9;F8VR82;F8VYE8;H0Y3Y6	PP1A_HUMAN	PPP1CA	Serine/threonine-protein phosphatase PP1-alpha catalytic subunit	0.245666	1.05341
P38432	P38432	COIL_HUMAN	COIL	Coilin	0.568685	1.06306
P38435	P38435;A0A8I5QKY1;A0A8I5KXJ8;A0A8I5KXY4;A0A8I5QJS0	VKGC_HUMAN	GGCX	Vitamin K-dependent gamma-carboxylase	0.181529	1.957
P38570	P38570	ITAE_HUMAN	ITGAE	Integrin alpha-E	0.498494	0.833199
P38606	P38606;A0A994J738	VATA_HUMAN	ATP6V1A	V-type proton ATPase catalytic subunit A	0.934723	1.00327
P00390	P00390	GSHR_HUMAN	GSR	Glutathione reductase, mitochondrial	0.00896343	1.22852
P38919	P38919;I3L3H2	IF4A3_HUMAN	EIF4A3	Eukaryotic initiation factor 4A-III	0.0153712	0.859192
Q9BQE3	A6NHL2;P68363;P68366;Q71U36;Q9BQE3;F5H5D3	TBA1C_HUMAN	TUBA1C	Tubulin alpha-1C chain	0.0777759	1.11988
Q9ULV4	Q9ULV4;B4E3S0	COR1C_HUMAN	CORO1C	Coronin-1C	0.0108572	1.15108
P08195	P08195;A0A7P0T9F7;A0A7P0TAN7;A0A7P0TAS6;A0A7P0TBF8;A0A7P0Z4A0;A0A7P0Z4P5;F5GZS6;F5H867;H0YFS2;A0A7P0T853;A0A7P0T8F1;A0A7P0T8U7;A0A7P0TAT7;H0YH36	4F2_HUMAN	SLC3A2	Amino acid transporter heavy chain SLC3A2	7.55296e-05	1.48431
P39656	P39656;A0A0C4DGS1	OST48_HUMAN	DDOST	Dolichyl-diphosphooligosaccharide--protein glycosyltransferase 48 kDa subunit	0.876435	1.00713
P39687	P39687;O43423;H0YN26	AN32A_HUMAN	ANP32A	Acidic leucine-rich nuclear phosphoprotein 32 family member A	0.0112407	0.731966
H7BYY1	B7Z596;F5H7S3;H0YK48;H0YKJ4;H7BYY1;A0A494BZZ2;H0YN06	H7BYY1_HUMAN	TPM1	Tropomyosin 1	0.0137436	1.50694
P40123	P40123;B7Z385;E9PDI2	CAP2_HUMAN	CAP2	Adenylyl cyclase-associated protein 2	0.363854	1.42617
P40222	P40222	TXLNA_HUMAN	TXLNA	Alpha-taxilin	0.0771411	0.895398
P40227	P40227	TCPZ_HUMAN	CCT6A	T-complex protein 1 subunit zeta	0.170391	0.88271
P63244	P63244;D6RAC2;D6REE5;D6RF23;H0Y8R5;H0Y8W2;H0Y9P0;H0YAF8;H0YAM7;J3KPE3	RACK1_HUMAN	RACK1	Small ribosomal subunit protein RACK1	0.146083	1.05617
P42566	P42566;B1AUU8;A0A994J841	EPS15_HUMAN	EPS15	Epidermal growth factor receptor substrate 15	0.625548	0.954068
O00429	O00429;F8VUJ9;F8VZ52;A0A8V8TQT5;A0A994J3G5;A0A994J3M8;A0A994J402;A0A994J696;A0A994J6A0;A0A994J6L8;H0YI79	DNM1L_HUMAN	DNM1L	Dynamin-1-like protein	0.0175717	1.16606
P40763	P40763;A0A7I2V3V0;A0A7I2V444;A0A7I2V4C8;A0A7I2V4R2;A0A7I2V5N9;A0A7I2YQR5;G8JLH9	STAT3_HUMAN	STAT3	Signal transducer and activator of transcription 3	0.0046744	0.646964
P40818	P40818;A0A075B720;H0YKV1;H0YLH2;H0YM47;H0YNL5	UBP8_HUMAN	USP8	Ubiquitin carboxyl-terminal hydrolase 8	0.128138	0.751847
P40855	P40855;Q5QNY5;H0YDY4;H0YJ60	PEX19_HUMAN	PEX19	Peroxisomal biogenesis factor 19	0.153483	0.810987
P40925	P40925;A0A5K1VW95;C9JF79;C9JRL4;B9A041	MDHC_HUMAN	MDH1	Malate dehydrogenase, cytoplasmic	0.573926	0.968389
P40926	P40926;G3XAL0	MDHM_HUMAN	MDH2	Malate dehydrogenase, mitochondrial	0.502477	0.98099
Q00688	Q00688	FKBP3_HUMAN	FKBP3	Peptidyl-prolyl cis-trans isomerase FKBP3	0.0155563	1.19918
P43304	P43304;F5GYK7	GPDM_HUMAN	GPD2	Glycerol-3-phosphate dehydrogenase, mitochondrial	0.0414939	1.19686
P40939	P40939;A0A2R8Y4F5;H0YFD6	ECHA_HUMAN	HADHA	Trifunctional enzyme subunit alpha, mitochondrial	0.244961	1.07715
P41091	P41091;Q2VIR3	IF2G_HUMAN	EIF2S3	Eukaryotic translation initiation factor 2 subunit 3	0.115344	1.11097
P41208	P41208	CETN2_HUMAN	CETN2	Centrin-2	0.22924	0.735408
P41214	P41214;Q5SY38	EIF2D_HUMAN	EIF2D	Eukaryotic translation initiation factor 2D	0.354911	1.13866
P41223	P41223	BUD31_HUMAN	BUD31	Protein BUD31 homolog	0.200729	1.27222
P41227	P41227;Q9BSU3;A8MWP7;C9JN83;C9JW55;F8W808;H0Y8T0	NAA10_HUMAN	NAA10	N-alpha-acetyltransferase 10	0.371083	0.926494
O75083	O75083;A0A8V8TNT7;A0A8V8TNU2;A0A8V8TP22;A0A8V8TP31;A0A8V8TQ69;A0A8V8TQ74;A0A8V8TQK0	WDR1_HUMAN	WDR1	WD repeat-containing protein 1	0.000867119	1.40592
P41236	P41236;E7EMN6;E7EUI7	IPP2_HUMAN	PPP1R2	Protein phosphatase inhibitor 2	0.00451316	1.25423
Q92538	Q92538;A0A669KB10;A0A669KBG8;A0A7I2V452;A0A7I2V529;A0A7I2YQM2;A0A7P0RGV0;A0A7I2V2L5;A0A7I2V329;A0A7I2V4F9;A0A7I2YQ65;A0A7I2YQN3	GBF1_HUMAN	GBF1	Golgi-specific brefeldin A-resistance guanine nucleotide exchange factor 1	0.741506	0.988951
P41250	P41250;A0A6Q8PGA8;A0A6Q8PGI6;A0A6Q8PGZ8;A0A6Q8PGW4;A0A6Q8PHH9	GARS_HUMAN	GARS1	Glycine--tRNA ligase	0.422675	0.947767
P10809	P10809;A0A7I2V2X6;A0A7I2V599;A0A7I2YQK6	CH60_HUMAN	HSPD1	60 kDa heat shock protein, mitochondrial	0.0121179	1.17436
P41743	P41743	KPCI_HUMAN	PRKCI	Protein kinase C iota type	0.649282	1.04532
P42025	P42025	ACTY_HUMAN	ACTR1B	Beta-centractin	0.0858618	1.39956
P42126	P42126	ECI1_HUMAN	ECI1	Enoyl-CoA delta isomerase 1, mitochondrial	0.0240925	1.39576
O43707	O43707;A0A8V8TL71;F5GXS2;H7C144	ACTN4_HUMAN	ACTN4	Alpha-actinin-4	0.00541198	1.42641
O75934	O75934	SPF27_HUMAN	BCAS2	Pre-mRNA-splicing factor SPF27	0.220331	1.10168
P68104	P68104;Q5VTE0;A0A087WV01;A0A087WVQ9;A0A7I2V3H3;A0A7I2V5N4;A0A7I2V659;A6PW80;Q5JR01	EF1A1_HUMAN	EEF1A1	Elongation factor 1-alpha 1	0.716099	1.03829
P42226	P42226;A0A1W2PNW1;A0A494C0T4;H0YJH6	STAT6_HUMAN	STAT6	Signal transducer and activator of transcription 6	0.979281	0.741673
P42285	P42285	MTREX_HUMAN	MTREX	Exosome RNA helicase MTR4	0.0245617	0.903582
P42330	P42330;A0A0A0MSS8;S4R3Z2	AK1C3_HUMAN	AKR1C3	Aldo-keto reductase family 1 member C3	0.224626	1.34254
P42338	P42338;C9JYX0;F8WDJ8	PK3CB_HUMAN	PIK3CB	Phosphatidylinositol 4,5-bisphosphate 3-kinase catalytic subunit beta isoform	0.149958	1.25047
Q9HCC0	Q9HCC0;A0A804HJ24;A0A804HJ31;A0A804HJ84;A0A804HJC1;A0A804HJL2;A0A804HKE8;A0A804HL02;A0A804HLJ9;A0A804HK37	MCCB_HUMAN	MCCC2	Methylcrotonoyl-CoA carboxylase beta chain, mitochondrial	0.172001	1.17594
P42356	P42356;A4QPH2;A8MTF1	PI4KA_HUMAN	PI4KA	Phosphatidylinositol 4-kinase alpha	0.371567	0.862872
Q9BS26	Q9BS26;A0A8I5KTR3;A0A8I5KU76;A0A8I5KVZ0;A0A8I5KW59	ERP44_HUMAN	ERP44	Endoplasmic reticulum resident protein 44	0.0552976	0.892924
P42574	P42574;A8MVM1;C9JXR7	CASP3_HUMAN	CASP3	Caspase-3	0.55355	0.922843
P42677	P42677;Q71UM5;C9JLI6;H0YMV8	RS27_HUMAN	RPS27	Small ribosomal subunit protein eS27	0.214138	1.08257
P42684	P42684	ABL2_HUMAN	ABL2	Tyrosine-protein kinase ABL2	0.737608	0.942336
P42696	P42696;A2A2V2	RBM34_HUMAN	RBM34	RNA-binding protein 34	0.34035	0.814015
P42704	P42704;A0A0C4DG06;A0A804HHY9;A0A804HI14;A0A804HI40;A0A804HIG4;A0A804HIN4;A0A804HIQ7;A0A804HIV5;A0A804HJH8;A0A804HJZ1;A0A804HK02;A0A804HK30;A0A804HKI2;A0A804HKJ0;A0A804HKR3;A0A804HKR5;A0A804HKX0;A0A804HL40;A0A804HLG8;B8ZZ38;C9JCA9	LPPRC_HUMAN	LRPPRC	Leucine-rich PPR motif-containing protein, mitochondrial	0.747152	1.0123
P42765	P42765;A0A0B4J2A4;K7EME0	THIM_HUMAN	ACAA2	3-ketoacyl-CoA thiolase, mitochondrial	0.120021	1.29667
P62995	P62995	TRA2B_HUMAN	TRA2B	Transformer-2 protein homolog beta	0.426926	1.11523
P42771	P42771;P42772;J3QRG6;K7ENC6;K7ES20	CDN2A_HUMAN	CDKN2A	Cyclin-dependent kinase inhibitor 2A	0.0536368	0.61981
P42785	P42785;A0A7P0TB23;B7Z7Q6;E9PKN6;E9PL49;E9PL85;E9PLY4;E9PNF7;E9PNJ1;E9PQB5	PCP_HUMAN	PRCP	Lysosomal Pro-X carboxypeptidase	0.818527	0.976646
P42858	P42858;A0A7P0TA78;A0A7P0TAC5;A0A7P0TAN5	HD_HUMAN	HTT	Huntingtin	0.00263249	0.65313
P43003	P43003;A0A087WT87;A0A087X0U3;A0A7P0TAG7	EAA1_HUMAN	SLC1A3	Excitatory amino acid transporter 1	0.313058	1.43618
P43034	P43034;A0A6Q8PFU3;A0A6Q8PFT2;A0A6Q8PG63;A0A6Q8PH33	LIS1_HUMAN	PAFAH1B1	Platelet-activating factor acetylhydrolase IB subunit beta	0.435872	1.04811
P43243	P43243;A0A0R4J2E8;A8MXP9;B3KM87;D6R991;D6RAM9;D6RAY2;D6RBI2;D6RE02;D6REM6;D6RIA2;H0Y8T4	MATR3_HUMAN	MATR3	Matrin-3	0.313361	0.959983
P43246	P43246;A0A2R8Y6P0;A0A2R8YFH0;A0A2R8YG02;E9PHA6	MSH2_HUMAN	MSH2	DNA mismatch repair protein Msh2	0.125284	0.863214
O60716	O60716;A0A669KB05;A0A669KB62;C9JZR2;H0YC95	CTND1_HUMAN	CTNND1	Catenin delta-1	0.132117	1.15725
P43307	P43307;A0A3B3IRT8;C9IZQ1;E9PAL7;C9J3L8;C9J5W0	SSRA_HUMAN	SSR1	Translocon-associated protein subunit alpha	0.891297	0.995024
P43378	P43378	PTN9_HUMAN	PTPN9	Tyrosine-protein phosphatase non-receptor type 9	0.759074	1.02821
P43487	P43487;F6WQW2;C9JDM3;C9JJ34	RANG_HUMAN	RANBP1	Ran-specific GTPase-activating protein	0.454728	0.944442
O00743	O00743	PPP6_HUMAN	PPP6C	Serine/threonine-protein phosphatase 6 catalytic subunit	0.977113	0.99944
P43686	P43686	PRS6B_HUMAN	PSMC4	26S proteasome regulatory subunit 6B	0.967906	1.0031
P43694	P43694;Q92908;A0A087WZ09;B3KUF4;E9PKS4	GATA4_HUMAN	GATA4	Transcription factor GATA-4	0.305681	0.772332
Q14126	Q14126	DSG2_HUMAN	DSG2	Desmoglein-2	3.45796e-05	1.28244
P45877	P45877	PPIC_HUMAN	PPIC	Peptidyl-prolyl cis-trans isomerase C	0.73062	1.09622
P45880	P45880;A0A0A0MR02	VDAC2_HUMAN	VDAC2	Voltage-dependent anion-selective channel protein 2	0.0145845	0.912373
P45954	P45954	ACDSB_HUMAN	ACADSB	Short/branched chain specific acyl-CoA dehydrogenase, mitochondrial	0.846889	0.97353
P45973	P45973	CBX5_HUMAN	CBX5	Chromobox protein homolog 5	0.839977	0.988269
P45974	P45974	UBP5_HUMAN	USP5	Ubiquitin carboxyl-terminal hydrolase 5	0.0358141	1.39813
P45984	P45984	MK09_HUMAN	MAPK9	Mitogen-activated protein kinase 9	0.669232	1.07865
P45985	P45985;R4GN37	MP2K4_HUMAN	MAP2K4	Dual specificity mitogen-activated protein kinase kinase 4	0.35741	1.08731
P35221	P26232;P35221;G3XAM7;A0A0A0MRI5;A0A0A0MTJ6	CTNA1_HUMAN	CTNNA1	Catenin alpha-1	0.11839	1.21664
P46019	P46019	KPB2_HUMAN	PHKA2	Phosphorylase b kinase regulatory subunit alpha, liver isoform	0.765281	1.04122
P46060	P46060	RAGP1_HUMAN	RANGAP1	Ran GTPase-activating protein 1	0.176218	1.03333
P27824	P27824;A0A7P0T840;A0A7P0T8G1;A0A7P0T937;A0A7P0T9L0;A0A7P0TAE9;A0A7P0TAR9;A0A7P0TB65;A0A7P0Z484;A0A7P0Z4D6;D6RAU8;A0A7P0T8N1;A0A7P0TAN9;A0A7P0Z4H2	CALX_HUMAN	CANX	Calnexin	0.174731	1.07543
Q9Y3A3	Q9Y3A3;S4R3N1;B4DM50	PHOCN_HUMAN	MOB4	MOB-like protein phocein	0.736766	0.97703
P46100	P46100;A0A096LNL6;A0A096LNL9;A0A096LNN3;A0A096LNW1	ATRX_HUMAN	ATRX	Transcriptional regulator ATRX	0.0107036	0.650724
P46108	P46108;I3L297	CRK_HUMAN	CRK	Adapter molecule crk	0.0620696	1.15855
P46109	P46109	CRKL_HUMAN	CRKL	Crk-like protein	0.0846865	1.05837
P46199	P46199	IF2M_HUMAN	MTIF2	Translation initiation factor IF-2, mitochondrial	0.0425346	1.30117
P46379	P46379;A0A024RCM4;A0A0G2JJM1;A0A0G2JK23;A0A0G2JL47;A0A7I2V508;A0A7P0MQS5;F6S6P2;X6REW1	BAG6_HUMAN	BAG6	Large proline-rich protein BAG6	0.0416024	0.805739
P46459	P46459;B4DH19;I3L0N3;K7EQD6;A0A994J5C5;A0A994J5K9;A0A994J5X2;A0A994J5X9;A0A994J5Y2;A0A994J7T3;A0A994J855	NSF_HUMAN	NSF	Vesicle-fusing ATPase	0.0170827	0.906056
P46734	P46734;E9PRZ0;J3QR49	MP2K3_HUMAN	MAP2K3	Dual specificity mitogen-activated protein kinase kinase 3	0.827841	1.0286
P46736	P46736;X6RJS7	BRCC3_HUMAN	BRCC3	Lys-63-specific deubiquitinase BRCC36	0.648314	0.95123
O75369	O75369;A0A804HK76;E7EN95;A0A804HL72	FLNB_HUMAN	FLNB	Filamin-B	0.0309377	1.37986
Q9Y294	Q9Y294	ASF1A_HUMAN	ASF1A	Histone chaperone ASF1A	0.58187	1.04774
Q14696	Q14696	MESD_HUMAN	MESD	LRP chaperone MESD	0.00289394	0.760581
Q9UHD1	Q9UHD1	CHRD1_HUMAN	CHORDC1	Cysteine and histidine-rich domain-containing protein 1	0.020598	1.17693
P31153	P31153	METK2_HUMAN	MAT2A	S-adenosylmethionine synthase isoform type-2	0.417649	1.05121
O75153	O75153;A0A494C0R8;I3L2B0;K7EIG1	CLU_HUMAN	CLUH	Clustered mitochondria protein homolog	0.0423994	1.18438
Q9HC35	Q9HC35;B5MBZ0	EMAL4_HUMAN	EML4	Echinoderm microtubule-associated protein-like 4	0.0331916	1.37711
P29144	P29144;A0A494C0U1;A0A494C1B8;Q5VZU9;A0A494C1L2	TPP2_HUMAN	TPP2	Tripeptidyl-peptidase 2	0.0029929	1.27528
P46926	P46926;Q8TDQ7;D6R9P4;D6RAY7;D6RB13;D6R917	GNPI1_HUMAN	GNPDA1	Glucosamine-6-phosphate isomerase 1	0.0745383	1.23194
P46937	P46937;H0YCI3	YAP1_HUMAN	YAP1	Transcriptional coactivator YAP1	0.0173165	1.32545
P46939	P46939	UTRN_HUMAN	UTRN	Utrophin	0.491127	0.953091
P46940	P46940;H0YLE8	IQGA1_HUMAN	IQGAP1	Ras GTPase-activating-like protein IQGAP1	0.610712	1.05706
P46952	P46952	3HAO_HUMAN	HAAO	3-hydroxyanthranilate 3,4-dioxygenase	0.328066	1.44269
P46976	P46976	GLYG_HUMAN	GYG1	Glycogenin-1	0.0960858	1.13985
P46977	P46977	STT3A_HUMAN	STT3A	Dolichyl-diphosphooligosaccharide--protein glycosyltransferase subunit STT3A	0.387352	1.08836
P47712	P47712	PA24A_HUMAN	PLA2G4A	Cytosolic phospholipase A2	0.0435788	0.598325
P23258	P23258;A0A7P0T9G6	TBG1_HUMAN	TUBG1	Tubulin gamma-1 chain	0.488343	1.04434
P47756	P47756;A0A6I8PRV6;B1AK85;B1AK87;B1AK88	CAPZB_HUMAN	CAPZB	F-actin-capping protein subunit beta	0.00914946	1.18514
P47813	P47813;O14602;A6NJH9;X6RAC9	IF1AX_HUMAN	EIF1AX	Eukaryotic translation initiation factor 1A, X-chromosomal	0.456307	1.03215
P47897	P47897;A0A1B0GVU9;A0A0U1RQE9;A0A0U1RQM8;A0A0U1RQT0;A0A0U1RRI9;C9J165	SYQ_HUMAN	QARS1	Glutamine--tRNA ligase	0.46787	0.970217
Q9UMX5	Q9UMX5	NENF_HUMAN	NENF	Neudesin	0.00754713	0.780871
P47985	P47985;P0C7P4	UCRI_HUMAN	UQCRFS1	Cytochrome b-c1 complex subunit Rieske, mitochondrial	0.312334	0.89606
Q9BWJ5	Q9BWJ5	SF3B5_HUMAN	SF3B5	Splicing factor 3B subunit 5	0.0747246	0.930175
P48059	P48059;A0A0J9YXC7;A0A8Q3WKI3;A0A8Q3WKJ2;A0A8Q3WKK6;A0A8Q3WKP0;A0A0M3HER1;A0A8Q3WLN4;A0A8Q3WLX8	LIMS1_HUMAN	LIMS1	LIM and senescent cell antigen-like-containing domain protein 1	0.774383	1.05653
P48147	P48147;A0A499FJL1	PPCE_HUMAN	PREP	Prolyl endopeptidase	0.19358	0.942988
Q9Y6B6	Q9Y6B6;Q9H029	SAR1B_HUMAN	SAR1B	GTP-binding protein SAR1b	0.00596355	1.17141
P48200	P48200;H0YNL8	IREB2_HUMAN	IREB2	Iron-responsive element-binding protein 2	0.00588102	0.736605
P48382	P48382;F8W689	RFX5_HUMAN	RFX5	DNA-binding protein RFX5	0.532566	0.919193
P48426	P48426	PI42A_HUMAN	PIP4K2A	Phosphatidylinositol 5-phosphate 4-kinase type-2 alpha	0.795098	0.988081
P48444	P48444;B0YIW6	COPD_HUMAN	ARCN1	Coatomer subunit delta	0.0172564	1.12812
P48449	P48449;A0A0G2JQD0	LSS_HUMAN	LSS	Lanosterol synthase	0.239545	1.15538
P48506	P48506;A0A2R8Y648;A0A2R8YEL6;B4E2I4;E1CEI4	GSH1_HUMAN	GCLC	Glutamate--cysteine ligase catalytic subunit	0.172068	1.16356
P48507	P48507	GSH0_HUMAN	GCLM	Glutamate--cysteine ligase regulatory subunit	0.176189	0.827724
Q9Y696	Q9Y696	CLIC4_HUMAN	CLIC4	Chloride intracellular channel protein 4	0.233621	0.926818
P48556	P48556;A0A8V8TPK1;A0A8V8TQ44;A0A8V8TR48;K7EJC1;K7EJR3;K7ERW6;R4GMR5	PSMD8_HUMAN	PSMD8	26S proteasome non-ATPase regulatory subunit 8	0.294742	0.933032
P48634	P48634	PRC2A_HUMAN	PRRC2A	Protein PRRC2A	0.189415	0.912181
P11142	P11142;A8K7Q2;E9PKE3;E9PM13;E9PNE6;E9PS65	HSP7C_HUMAN	HSPA8	Heat shock cognate 71 kDa protein	0.0105214	1.17748
P48643	P48643;B7ZAR1;E9PCA1;E7ENZ3	TCPE_HUMAN	CCT5	T-complex protein 1 subunit epsilon	0.142981	0.896049
Q14103	Q14103;A0A994J440;A0A994J4R1;H0Y8G5;H0YA96	HNRPD_HUMAN	HNRNPD	Heterogeneous nuclear ribonucleoprotein D0	0.313961	1.09427
O60925	O60925;E5RGS4	PFD1_HUMAN	PFDN1	Prefoldin subunit 1	0.00150525	1.2848
P48729	P48729;Q8N752;A0A5F9W493;U3KPX3;A0A590UJ43;D6REM4;E7ETM0;H0Y9X2;U3KQK7	KC1A_HUMAN	CSNK1A1	Casein kinase I isoform alpha	0.567764	1.15927
P48735	P48735	IDHP_HUMAN	IDH2	Isocitrate dehydrogenase [NADP], mitochondrial	1.22387e-06	0.666742
P48739	P48739	PIPNB_HUMAN	PITPNB	Phosphatidylinositol transfer protein beta isoform	0.205407	0.912324
Q9H832	Q9H832;D6RB11;I3L286	UBE2Z_HUMAN	UBE2Z	Ubiquitin-conjugating enzyme E2 Z	0.151899	1.18067
P48960	P48960	AGRE5_HUMAN	ADGRE5	Adhesion G protein-coupled receptor E5	0.253027	1.51168
P49005	P49005;A0A087WWF6;A0A8V8TMJ0;A0A8V8TMJ5;A0A8V8TPA6;A0A8V8TPB6;C9JLE1;H7C1B3;A0A8V8TMK0;A0A8V8TN07;A0A8V8TNY7;A0A8V8TPA1;C9IZD2	DPOD2_HUMAN	POLD2	DNA polymerase delta subunit 2	0.196242	0.852508
P49006	P49006	MRP_HUMAN	MARCKSL1	MARCKS-related protein	0.591056	0.962309
P49023	P49023;A0A1B0GTU4;F5GZ78;A0A1B0GU60;F5H836	PAXI_HUMAN	PXN	Paxillin	0.665491	1.03795
P49137	P49137;P51817;Q16644;Q96PN8;O43930;C9J8E1	MAPK2_HUMAN	MAPKAPK2	MAP kinase-activated protein kinase 2	0.255032	0.859268
P49189	P49189	AL9A1_HUMAN	ALDH9A1	4-trimethylaminobutyraldehyde dehydrogenase	0.238281	0.945344
Q9BTW9	Q9BTW9;A0A804HHW7;A0A804HI02;A0A804HI57;A0A804HIN6;A0A804HIU1;A0A804HJ32;A0A804HJ57;A0A804HJY5;A0A804HKT8;A0A804HL62;A0A804HLF8;A0A804HLI2;J3KR97;A0A804HIC0;A0A804HKB9;A0A804HL21	TBCD_HUMAN	TBCD	Tubulin-specific chaperone D	0.314823	0.952561
P49247	P49247	RPIA_HUMAN	RPIA	Ribose-5-phosphate isomerase	0.00815905	1.28428
P49257	P49257	LMAN1_HUMAN	LMAN1	Protein ERGIC-53	0.13972	0.838617
P49321	P49321;E9PPR5	NASP_HUMAN	NASP	Nuclear autoantigenic sperm protein	0.0781592	0.89759
Q01082	O15020;P11277;Q01082;Q9H254;A0A087WYQ1;A0A087WUZ3;A4QPE4;M0QZQ3;F8W6C1	SPTB2_HUMAN	SPTBN1	Spectrin beta chain, non-erythrocytic 1	0.0742418	1.24523
P49354	P49354;B3KVN2;E9PQP6	FNTA_HUMAN	FNTA	Protein farnesyltransferase/geranylgeranyltransferase type-1 subunit alpha	0.429788	1.10354
P49356	P49356;B4DL54	FNTB_HUMAN	FNTB	Protein farnesyltransferase subunit beta	0.73995	0.830642
P49366	P49366;M0R1T4	DHYS_HUMAN	DHPS	Deoxyhypusine synthase	0.134764	0.711358
P50395	P50395	GDIB_HUMAN	GDI2	Rab GDP dissociation inhibitor beta	0.00516238	1.16339
P49406	P49406;A0A0A0MRF4;S4R3W9	RM19_HUMAN	MRPL19	Large ribosomal subunit protein bL19m	0.496216	0.931283
P31939	P31939;H7C1S2	PUR9_HUMAN	ATIC	Bifunctional purine biosynthesis protein ATIC	0.149277	1.08294
P49411	P49411	EFTU_HUMAN	TUFM	Elongation factor Tu, mitochondrial	0.212153	1.11487
A0A087WWU8	J3KN67;A0A087WWU8	A0A087WWU8_HUMAN	TPM3	Tropomyosin 3	0.00328882	1.32787
P49441	P49441;B8ZZF6;C9J128;C9J173;C9J2Z6;E7ENF2;E7ET59;E7EUX4	INPP_HUMAN	INPP1	Inositol polyphosphate 1-phosphatase	0.529344	1.23985
P49454	P49454;A0A9L9PXU7	CENPF_HUMAN	CENPF	Centromere protein F	0.310861	0.820879
P49458	P49458	SRP09_HUMAN	SRP9	Signal recognition particle 9 kDa protein	0.0954793	1.15343
P49459	P49459;A0A8Q3SIL6;A0A0D9SG71;A0A0R4J2E5	UBE2A_HUMAN	UBE2A	Ubiquitin-conjugating enzyme E2 A	0.770932	0.925936
P49585	P49585;C9J050;C9J2E1;C9JEJ2;H7BZN1;H7C1T3	PCY1A_HUMAN	PCYT1A	Choline-phosphate cytidylyltransferase A	0.0686033	1.22715
P49588	P49588;A0A6Q8PF33;A0A6Q8PFY2;A0A6Q8PGB5;A0A6Q8PGE8;A0A6Q8PGN5;A0A6Q8PGR9;H3BPK7	SYAC_HUMAN	AARS1	Alanine--tRNA ligase, cytoplasmic	0.114296	0.820191
P49589	P49589;B4DKY1	SYCC_HUMAN	CARS1	Cysteine--tRNA ligase, cytoplasmic	0.984922	1.00376
P49590	P49590;A0A2R8Y3N3;A0A2R8Y5P7;A0A2R8Y6I1;A0A2R8Y4X6;A0A2R8Y5E8;D6RJE6	SYHM_HUMAN	HARS2	Histidine--tRNA ligase, mitochondrial	0.536801	1.06678
P49591	P49591;Q5T5C7	SYSC_HUMAN	SARS1	Serine--tRNA ligase, cytoplasmic	0.249191	0.893456
P49593	P49593;A8MX49;B5MCT7;C9J2F3	PPM1F_HUMAN	PPM1F	Protein phosphatase 1F	0.0862713	0.76222
P49642	P49642;A0A5F9ZHB6;F8VNY2;A0A9L9PXM3;F8VSB2	PRI1_HUMAN	PRIM1	DNA primase small subunit	0.0140851	0.70031
P49643	P49643;A0A5F9ZHU7;A0A5F9ZHR0	PRI2_HUMAN	PRIM2	DNA primase large subunit	0.0285511	0.701603
P49674	P48730;P49674;H7BYT1;A0A669KBC0;B0QY34;B0QY35;B0QY36;H0Y2N6;H0Y645;J3QQI9	KC1E_HUMAN	CSNK1E	Casein kinase I isoform epsilon	0.276418	0.794945
P49711	P49711;A0A2R8Y595;A0A2R8YFL0	CTCF_HUMAN	CTCF	Transcriptional repressor CTCF	0.679166	1.36139
P49720	P49720;A0A087WXQ8;A0A087WY10	PSB3_HUMAN	PSMB3	Proteasome subunit beta type-3	0.155525	1.1362
P49721	P49721;A0A087WVV1	PSB2_HUMAN	PSMB2	Proteasome subunit beta type-2	0.032267	1.07438
P49736	P49736;H0Y8E6	MCM2_HUMAN	MCM2	DNA replication licensing factor MCM2	0.0263026	1.08258
Q14566	Q14566	MCM6_HUMAN	MCM6	DNA replication licensing factor MCM6	0.0124757	1.15694
P49748	P49748	ACADV_HUMAN	ACADVL	Very long-chain specific acyl-CoA dehydrogenase, mitochondrial	0.0584302	1.16076
P49750	P49750;H0YIQ2	YLPM1_HUMAN	YLPM1	YLP motif-containing protein 1	0.896109	0.989178
P49755	P49755	TMEDA_HUMAN	TMED10	Transmembrane emp24 domain-containing protein 10	0.359143	0.892744
P49756	P49756;H0YE46	RBM25_HUMAN	RBM25	RNA-binding protein 25	0.277348	0.947947
P49757	P49757;G3V3R1;G3V433;G3V4S6	NUMB_HUMAN	NUMB	Protein numb homolog	0.274956	1.20792
P49768	P49768;A0A8V8TLT5;A0A8V8TPK5;A0A8V8TQ36;A0A8V8TQ90;A0A8V8TR52;G3V4M0;A0A8V8TPL0	PSN1_HUMAN	PSEN1	Presenilin-1	0.123115	1.3611
P49770	P49770;G3V5E5;H0YJJ8	EI2BB_HUMAN	EIF2B2	Translation initiation factor eIF-2B subunit beta	0.790653	0.983541
P49773	P49773	HINT1_HUMAN	HINT1	Adenosine 5'-monophosphoramidase HINT1	0.377815	1.063
P49419	P49419;A0A1B0GTJ4;A0A1B0GUA1;A0A1B0GUY0;A0A1B0GV49;A0A1B0GW77;A0A1B0GW82;A0A0J9YWF7;A0A1B0GTG2;A0A1B0GTY9	AL7A1_HUMAN	ALDH7A1	Alpha-aminoadipic semialdehyde dehydrogenase	0.00362593	1.19402
P49792	P49792;Q99666;A6NKT7;O14715;P0DJD0;P0DJD1;Q7Z3J3;A0A286YES2;A0A8Q3SII4;A0A8Q3SII5;A0A8Q3SIN4;A0A8V8TL79;A0A8V8TLA0;F8VYC4;F8W705;J3KNE0;J3KQ37	RBP2_HUMAN	RANBP2	E3 SUMO-protein ligase RanBP2	0.757577	0.986458
P49821	P49821;G3V0I5;B4DE93;E9PJL9;E9PLC6;E9PMX3;E9PPD6;E9PPR0;E9PQP1	NDUV1_HUMAN	NDUFV1	NADH dehydrogenase [ubiquinone] flavoprotein 1, mitochondrial	0.00767062	0.61425
P49840	P49840;A8MT37;A0A7I2V379;A0A7I2V4Q6;A0A7I2V5Q2;A0A7I2YQA1;M0QYV0	GSK3A_HUMAN	GSK3A	Glycogen synthase kinase-3 alpha	0.681134	1.05872
P49841	P49840;P49841;A0A3B3ITW1;A0A7I2YQK0;A8MT37;A0A7I2V3J4;A0A7I2V2J2;A0A7I2V2P0;A0A7I2V4X2;A0A7I2V5G5;A0A7I2V5M2;A0A7I2YQG6;M0QYV0	GSK3B_HUMAN	GSK3B	Glycogen synthase kinase-3 beta	0.257939	1.05544
P49848	P49848;A0A8I5KQQ6;A0A8I5KRU1;C9J088;C9JFL8;C9JTY6;J3KR72	TAF6_HUMAN	TAF6	Transcription initiation factor TFIID subunit 6	0.995989	0.952103
P49902	P49902;A0A6Q8PHP0;A0A6Q8PHB5	5NTC_HUMAN	NT5C2	Cytosolic purine 5'-nucleotidase	0.297048	1.12194
P49903	P49903	SPS1_HUMAN	SEPHS1	Selenide, water dikinase 1	0.462243	1.0567
P49914	P49914	MTHFS_HUMAN	MTHFS	5-formyltetrahydrofolate cyclo-ligase	0.0159199	0.769025
P49915	P49915	GUAA_HUMAN	GMPS	GMP synthase [glutamine-hydrolyzing]	0.361246	1.04118
Q16555	Q16555;A0A1C7CYX9	DPYL2_HUMAN	DPYSL2	Dihydropyrimidinase-related protein 2	0.0453343	1.4405
P49959	P49959;F8W7U8	MRE11_HUMAN	MRE11	Double-strand break repair protein MRE11	0.117676	1.0684
Q96P70	Q96P70	IPO9_HUMAN	IPO9	Importin-9	0.242562	0.945537
Q13177	Q13177	PAK2_HUMAN	PAK2	Serine/threonine-protein kinase PAK 2	0.00222002	1.26463
P50148	P50148;B1AM21	GNAQ_HUMAN	GNAQ	Guanine nucleotide-binding protein G(q) subunit alpha	0.0797935	0.512549
P50213	P50213;H0YL72;H0YKD0;H0YLI6;H0YM64;H0YMU3	IDH3A_HUMAN	IDH3A	Isocitrate dehydrogenase [NAD] subunit alpha, mitochondrial	0.0102027	0.830715
P50336	P50336;A0A494C146;A0A1W2PRF9;A0A494C0M9;A0A494C134;D3DVG2	PPOX_HUMAN	PPOX	Protoporphyrinogen oxidase	0.139168	1.64247
P26196	P26196	DDX6_HUMAN	DDX6	Probable ATP-dependent RNA helicase DDX6	0.00202628	1.15771
P62820	P62820;Q9H0U4;E7END7;E9PLD0	RAB1A_HUMAN	RAB1A	Ras-related protein Rab-1A	0.0022846	1.20704
P50416	P50416;H3BP22;H3BUV7	CPT1A_HUMAN	CPT1A	Carnitine O-palmitoyltransferase 1, liver isoform	0.206146	1.70492
P50443	P50443	S26A2_HUMAN	SLC26A2	Sulfate transporter	0.818494	1.02976
P67936	P67936;A0A2R8Y5V9;A0A2R8YE05;A0A2R8YHD2;A0A5F9UN72;K7ENT6;K7EPB9	TPM4_HUMAN	TPM4	Tropomyosin alpha-4 chain	0.000815348	1.3082
P50502	P50502;Q8NFI4	F10A1_HUMAN	ST13	Hsc70-interacting protein	0.823848	0.987772
P50542	P50542;B4E0T2;J3KPV0;F5GYB4;F5GZ41;F5H0L9;F5H3X7;F5H5C0	PEX5_HUMAN	PEX5	Peroxisomal targeting signal 1 receptor	0.454766	1.14853
P50552	P50552;A0A994J7X3	VASP_HUMAN	VASP	Vasodilator-stimulated phosphoprotein	0.0398489	1.38842
P50570	P50570;Q9UQ16;A0A8I5KXV5;E5RHK8;H0YBC6	DYN2_HUMAN	DNM2	Dynamin-2	0.451609	0.952957
P50579	P50579;F8VQZ7;F8VRR3;F8VY03;F8VZX9;G3V1U3	MAP2_HUMAN	METAP2	Methionine aminopeptidase 2	0.0300173	1.35463
P50583	P50583	AP4A_HUMAN	NUDT2	Bis(5'-nucleosyl)-tetraphosphatase [asymmetrical]	0.153804	0.793276
P50747	P50747;A0A8C8QSB1;A0A6Q8PFK4	BPL1_HUMAN	HLCS	Biotin--protein ligase	0.865323	0.963864
Q9P2M7	Q9P2M7;A2A3M4;A6PVU7	CING_HUMAN	CGN	Cingulin	0.0130526	1.61236
P04075	P04075;H3BR68;J3KPS3	ALDOA_HUMAN	ALDOA	Fructose-bisphosphate aldolase A	0.720119	0.974492
P50851	P50851;A0A494BZW2;A0A494C0R9;A0A494C1L5;E9PEM5	LRBA_HUMAN	LRBA	Lipopolysaccharide-responsive and beige-like anchor protein	0.3536	0.911235
P50897	P50897;A0A286YFF7;A0A2C9F2P4;A0A286YFE3;A0A286YFL6;A0A286YFL8;Q5T0S4	PPT1_HUMAN	PPT1	Palmitoyl-protein thioesterase 1	0.486849	1.10265
P28482	P27361;P28482;P31152;Q16659;E9PBK7;E9PJF0;E9PQW4;A1QJE5;H0YDH9;K7ELV1;K7EN18	MK01_HUMAN	MAPK1	Mitogen-activated protein kinase 1	0.0129941	1.16363
P50990	P50990;H7C4C8	TCPQ_HUMAN	CCT8	T-complex protein 1 subunit theta	0.232287	0.924114
P50991	P50991	TCPD_HUMAN	CCT4	T-complex protein 1 subunit delta	0.100454	0.888467
P50995	P50995	ANX11_HUMAN	ANXA11	Annexin A11	0.292949	1.12781
P06733	P06733;A0A2R8Y6G6	ENOA_HUMAN	ENO1	Alpha-enolase	0.641208	1.02944
P51114	P51114;A0A8V8TMQ1;A0A8V8TNP6;B4DXZ6;E7EU85;E9PFF5	FXR1_HUMAN	FXR1	RNA-binding protein FXR1	0.545318	0.959842
P25788	P25788;G3V3W4;G3V5N4	PSA3_HUMAN	PSMA3	Proteasome subunit alpha type-3	0.621959	1.0257
P51148	P20339;P51148;P61020;F8VUA5;F8VVK3;F8VVZ0;K7ENY4;K7ERI8;K7ERQ8	RAB5C_HUMAN	RAB5C	Ras-related protein Rab-5C	0.14944	1.09401
P51149	P51149;A0A6Q8PG52;A0A6Q8PH84;C9IZZ0;C9J4S4;C9J4V0;C9J592;C9J7D1;C9J8S3	RAB7A_HUMAN	RAB7A	Ras-related protein Rab-7a	0.452932	1.06655
P51151	P51151;Q9NP90;A0A1B0GUI0	RAB9A_HUMAN	RAB9A	Ras-related protein Rab-9A	0.189907	0.809551
P51153	P51153	RAB13_HUMAN	RAB13	Ras-related protein Rab-13	0.671781	1.04821
P51397	P51397	DAP1_HUMAN	DAP	Death-associated protein 1	0.863173	1.03836
P51398	P51398;V9GYL9;V9GZ03	RT29_HUMAN	DAP3	Small ribosomal subunit protein mS29	0.0152557	0.624832
P51452	P51452;K7ES89	DUS3_HUMAN	DUSP3	Dual specificity protein phosphatase 3	0.276262	1.13048
P51530	P51530;F8VR31;H0Y455	DNA2_HUMAN	DNA2	DNA replication ATP-dependent helicase/nuclease DNA2	0.957747	1.01089
P24752	P24752;A0A5F9ZHD4;A0A5F9ZHJ0;A0A5F9ZI66	THIL_HUMAN	ACAT1	Acetyl-CoA acetyltransferase, mitochondrial	0.00373483	1.09319
P51553	P51553;E7EQB8;E9PF84;G5E9Q7;H7C1W2	IDH3G_HUMAN	IDH3G	Isocitrate dehydrogenase [NAD] subunit gamma, mitochondrial	0.168527	0.831699
P51570	P51570	GALK1_HUMAN	GALK1	Galactokinase	0.929835	1.00435
P51571	P51571	SSRD_HUMAN	SSR4	Translocon-associated protein subunit delta	0.828239	1.03928
Q8IWZ3	Q8IWZ3;E9PDP5;H0Y4P6;H3BLS9;H7C2F5	ANKH1_HUMAN	ANKHD1	Ankyrin repeat and KH domain-containing protein 1	0.180329	0.920449
P51580	P51580	TPMT_HUMAN	TPMT	Thiopurine S-methyltransferase	0.0165836	0.775683
P51608	P51608	MECP2_HUMAN	MECP2	Methyl-CpG-binding protein 2	0.139173	0.746829
P51610	P51610;A6NEM2	HCFC1_HUMAN	HCFC1	Host cell factor 1	0.00961935	0.852088
P51617	P51617;D3YTB5;H7C1F0;F8WAB6	IRAK1_HUMAN	IRAK1	Interleukin-1 receptor-associated kinase 1	0.507353	1.13676
P51648	P51648;A0A5F9ZGX4;A0A5F9ZHI5;A0A5F9ZHN9;A0A5F9ZI12;A0A5K1VW72;J3QRD1	AL3A2_HUMAN	ALDH3A2	Aldehyde dehydrogenase family 3 member A2	0.0455842	1.22352
P07737	P07737;K7EJ44	PROF1_HUMAN	PFN1	Profilin-1	0.370438	0.95014
P51659	P51659;A0A2R8Y7L2;A0A2R8YD50;A0A2R8YF39;A0A804HIR1;A0A804HK65;E7EPL9;E7ET17	DHB4_HUMAN	HSD17B4	Peroxisomal multifunctional enzyme type 2	0.675042	0.981433
P51665	P51665;H3BNT7;H3BTM8	PSMD7_HUMAN	PSMD7	26S proteasome non-ATPase regulatory subunit 7	0.807693	1.02182
P51668;Q9Y2X8	P51668;Q9Y2X8;A0A087WW00;C9J9H9	UB2D1_HUMAN;UB2D4_HUMAN	UBE2D1;UBE2D4	Ubiquitin-conjugating enzyme E2 D1	0.601161	1.43547
P51687	P51687	SUOX_HUMAN	SUOX	Sulfite oxidase, mitochondrial	0.146317	1.28853
P51690	P51690;A0A5F9ZHX8;A0A5F9ZHZ5;A0A804HHU6;A0A804HIF5;A0A804HJ07;F5GYY5;F5H324;A0A804HJF6	ARSL_HUMAN	ARSL	Arylsulfatase L	0.426291	1.63021
P51692	P51692;A0A8V8TM84;A0A8V8TMP4;A0A8V8TP00;A0A8V8TP16	STA5B_HUMAN	STAT5B	Signal transducer and activator of transcription 5B	0.845611	1.00136
P51798	P51798	CLCN7_HUMAN	CLCN7	H(+)/Cl(-) exchange transporter 7	0.760649	0.93852
P51809	P51809	VAMP7_HUMAN	VAMP7	Vesicle-associated membrane protein 7	0.77596	0.911245
P51812	P51812;B1AXG1;B4DG22;B7ZB17;A0A2R8Y603	KS6A3_HUMAN	RPS6KA3	Ribosomal protein S6 kinase alpha-3	0.283057	1.06408
P51825	P51825;A0A669KBI3;F5GXF9	AFF1_HUMAN	AFF1	AF4/FMR2 family member 1	0.079724	0.674923
P51858	P51858	HDGF_HUMAN	HDGF	Hepatoma-derived growth factor	0.156705	1.09299
P51884	P51884	LUM_HUMAN	LUM	Lumican	0.114627	1.47357
P05091	O94788;P05091;F8VP50;H0YKL3;H0YMG7	ALDH2_HUMAN	ALDH2	Aldehyde dehydrogenase, mitochondrial	0.0342285	1.11115
P51965	P51965;Q969T4;Q96LR5;A0A1B0GX65;C9J2P0;R4GND1;A0A087X283;B7Z306;C9J180;H7C061;R4GN77	UB2E1_HUMAN	UBE2E1	Ubiquitin-conjugating enzyme E2 E1	0.00139783	0.700713
Q9UHB6	Q9UHB6;F8VQE1;F8VRN8	LIMA1_HUMAN	LIMA1	LIM domain and actin-binding protein 1	0.108286	1.18561
P34897	P34897;G3V241;G3V2W0;G3V4T0;G3V4X0;G3V5L0;G3V2E4;G3V3Y8;G3V4W5;G3V540	GLYM_HUMAN	SHMT2	Serine hydroxymethyltransferase, mitochondrial	0.00120489	0.806764
P52209	P52209;K7EM49;K7EPF6;K7EMN2	6PGD_HUMAN	PGD	6-phosphogluconate dehydrogenase, decarboxylating	0.0582605	1.14643
P36542	P36542	ATPG_HUMAN	ATP5F1C	ATP synthase subunit gamma, mitochondrial	0.869171	0.993175
P52292	P52292;A0A7I2V351;A0A7I2V487;A0A7I2YQE1;A0A7I2V3Z3	IMA1_HUMAN	KPNA2	Importin subunit alpha-1	0.0227459	0.757736
P52294	P52294	IMA5_HUMAN	KPNA1	Importin subunit alpha-5	0.906288	0.994367
P52298	P52298;C9JQX9;F6WVI0	NCBP2_HUMAN	NCBP2	Nuclear cap-binding protein subunit 2	0.600252	1.0322
P52306	P52306;H0Y8M2	GDS1_HUMAN	RAP1GDS1	Rap1 GTPase-GDP dissociation stimulator 1	0.32216	0.918309
P52434	P52434;C9JLU1	RPAB3_HUMAN	POLR2H	DNA-directed RNA polymerases I, II, and III subunit RPABC3	0.488118	0.929453
P52435;Q9GZM3;Q9H1A7	P52435;Q9GZM3;Q9H1A7;A0A0B4J2F8;A6NFM0;E2QRJ6;F8WF84	RPB11_HUMAN;RPB1B_HUMAN;RPB1C_HUMAN	POLR2J;POLR2J2;POLR2J3	DNA-directed RNA polymerase II subunit RPB11-a	0.883122	0.984604
P52564	P52564	MP2K6_HUMAN	MAP2K6	Dual specificity mitogen-activated protein kinase kinase 6	0.238912	0.74047
P52565	P52565;J3KRY1;J3KTF8;J3QQX2	GDIR1_HUMAN	ARHGDIA	Rho GDP-dissociation inhibitor 1	0.990999	1.00047
P52594	P52594;B8ZZY2;C9J2I0	AGFG1_HUMAN	AGFG1	Arf-GAP domain and FG repeat-containing protein 1	0.0343306	0.867681
P52597	P52597	HNRPF_HUMAN	HNRNPF	Heterogeneous nuclear ribonucleoprotein F	0.496674	1.03024
P52657	P52657;A8MYR4;H0YK39	T2AG_HUMAN	GTF2A2	Transcription initiation factor IIA subunit 2	0.967455	0.980804
Q13228	Q13228	SBP1_HUMAN	SELENBP1	Methanethiol oxidase	0.0616588	1.1253
P52732	P52732;A0A7I2V3A9;A0A7I2V3V3;A0A7I2YQY4	KIF11_HUMAN	KIF11	Kinesin-like protein KIF11	0.0568566	0.800121
P52735	P52735	VAV2_HUMAN	VAV2	Guanine nucleotide exchange factor VAV2	0.395006	1.27402
P52747	P52747;C9J2G7;C9JCG1;C9JRS3;C9JTC5;E7EN86;E9PJF2;E9PLN4;E9PLS7;E9PMY8;E9PPB0;E9PS81	ZN143_HUMAN	ZNF143	Zinc finger protein 143	0.850506	0.990351
P52756	P52756;C9J9P7;C9JFQ5;C9JR02;F8W910;F8WE23	RBM5_HUMAN	RBM5	RNA-binding protein 5	0.190659	0.777385
P52758	P52758	RIDA_HUMAN	RIDA	2-iminobutanoate/2-iminopropanoate deaminase	0.532411	1.05924
P10606	P10606	COX5B_HUMAN	COX5B	Cytochrome c oxidase subunit 5B, mitochondrial	0.00847206	0.88171
P52789	P52789;E9PB90	HXK2_HUMAN	HK2	Hexokinase-2	0.0354505	0.782121
P52815	P52815;B4DLN1	RM12_HUMAN	MRPL12	Large ribosomal subunit protein bL12m	0.64049	0.973158
P14625	P14625;A0A087WT78;A0A7P0T823;A0A7P0T917;A0A7P0TAE1;A0A7P0TAT8;A0A7P0TAY2;A0A7P0TBC2;H0YIV0	ENPL_HUMAN	HSP90B1	Endoplasmin	0.0001668	0.73233
P52895	P52895;Q04828;B4DK69;H0Y804;S4R3P0	AK1C2_HUMAN	AKR1C2	Aldo-keto reductase family 1 member C2	0.746896	1.2872
Q15149	Q15149;A0A8I5KSD5;A0A8I5KUE3;A0A8I5KYZ1;E9PMV1;H0YDN1	PLEC_HUMAN	PLEC	Plectin	0.0198302	1.34456
P52926	P52926;F5H2A4;F5H2U8;F5H6H0	HMGA2_HUMAN	HMGA2	High mobility group protein HMGI-C	0.946642	1.00229
P52948	P52948;A0A8V8TPW9;A0A8V8TPX4;A0A8V8TQF7;A0A8V8TR21;A0A8V8TRC7;H0YCR0;H0YEN4;A0A3B3ITD8;A0A8V8TQG5;A0A8V8TR23;H0YDA1	NUP98_HUMAN	NUP98	Nuclear pore complex protein Nup98-Nup96	0.615622	0.971581
P53004	P53004	BIEA_HUMAN	BLVRA	Biliverdin reductase A	0.256326	0.91553
P53007	P53007	TXTP_HUMAN	SLC25A1	Tricarboxylate transport protein, mitochondrial	0.0275137	1.2076
P53041	P53041;A8MU39;H0YDU8	PPP5_HUMAN	PPP5C	Serine/threonine-protein phosphatase 5	0.156793	0.888367
P53350	P53350	PLK1_HUMAN	PLK1	Serine/threonine-protein kinase PLK1	0.00567363	0.694244
P53365	P53365;A0A087X1E4	ARFP2_HUMAN	ARFIP2	Arfaptin-2	0.0666453	0.800656
P53367	P53367	ARFP1_HUMAN	ARFIP1	Arfaptin-1	0.285891	1.10034
P53384	P53384;I3L531	NUBP1_HUMAN	NUBP1	Cytosolic Fe-S cluster assembly factor NUBP1	0.475191	0.862654
P38646	P38646;A0A7I2V2G2;A0A7I2V2S7;A0A7I2V3F7;A0A7I2YQB2;D6RCD7;A0A3B3ITI4;H0Y8K0	GRP75_HUMAN	HSPA9	Stress-70 protein, mitochondrial	0.00112876	1.18925
O60884	O60884	DNJA2_HUMAN	DNAJA2	DnaJ homolog subfamily A member 2	0.123198	1.10504
P53597	P53597;A0A494C0D1;H7C233	SUCA_HUMAN	SUCLG1	Succinate--CoA ligase [ADP/GDP-forming] subunit alpha, mitochondrial	0.0511211	1.12824
P53602	P53602;H3BP35	MVD1_HUMAN	MVD	Diphosphomevalonate decarboxylase	0.448938	1.0497
P53611	P53611;Q5T4U8	PGTB2_HUMAN	RABGGTB	Geranylgeranyl transferase type-2 subunit beta	0.704941	1.08016
P53618	P53618	COPB_HUMAN	COPB1	Coatomer subunit beta	0.0861028	1.11321
P53621	P53621;A0A3B3IS84;A0A3B3ISC6;A0A3B3IT15;A0A3B3ITV3;A0A3B3IU89	COPA_HUMAN	COPA	Coatomer subunit alpha	0.0499778	1.07418
P53634	P53634;A0A7I2V2Q8;A0A7I2V466;A0A7I2V6E3;A0A7I2YQT5	CATC_HUMAN	CTSC	Dipeptidyl peptidase 1	0.824158	0.971189
P53680	P53680;M0QYZ2;M0R0N4;X6R390	AP2S1_HUMAN	AP2S1	AP-2 complex subunit sigma	0.67586	0.954222
P06493	P06493;A0A024QZP7;E5RIU6	CDK1_HUMAN	CDK1	Cyclin-dependent kinase 1	0.00147995	0.792922
P78371	P78371;F5GWF6;F8VQ14	TCPB_HUMAN	CCT2	T-complex protein 1 subunit beta	0.915177	0.999172
P53990	P53990;H3BMU1;H3BUI0;J3KR23	IST1_HUMAN	IST1	IST1 homolog	0.167396	1.201
Q00610	P53675;Q00610;A0A087WVQ6;K7EJJ5;A0A087WX41;A0A8V8TQ14;A0A8V8TQ18;A0A8V8TQK1;A0A8V8TQK3;A0A8V8TR47;A0A8V8TRE8;A0A8V8TRF0	CLH1_HUMAN	CLTC	Clathrin heavy chain 1	0.664629	0.98479
P33993	P33993	MCM7_HUMAN	MCM7	DNA replication licensing factor MCM7	0.071274	1.12201
P54105	P54105;E9PJF4;E9PMI6;J3KN38;E9PQ83	ICLN_HUMAN	CLNS1A	Methylosome subunit pICln	0.197165	1.10369
Q00059	Q00059;H7BYN3	TFAM_HUMAN	TFAM	Transcription factor A, mitochondrial	0.0999307	1.17685
P54136	P54136	SYRC_HUMAN	RARS1	Arginine--tRNA ligase, cytoplasmic	0.0574307	0.900537
P54198	P54198	HIRA_HUMAN	HIRA	Protein HIRA	0.0646458	0.829643
P54577	P54577;A0A6Q8PFX2	SYYC_HUMAN	YARS1	Tyrosine--tRNA ligase, cytoplasmic	0.184294	0.832369
P54578	P54578;A6NJA2	UBP14_HUMAN	USP14	Ubiquitin carboxyl-terminal hydrolase 14	0.065221	1.21556
P54619	P54619;Q9UGJ0;A0A494C068;A0A494C1K7;E9PGP6;F8VYY9;H0YHF8	AAKG1_HUMAN	PRKAG1	5'-AMP-activated protein kinase subunit gamma-1	0.16751	0.909038
P54646	P54646	AAPK2_HUMAN	PRKAA2	5'-AMP-activated protein kinase catalytic subunit alpha-2	0.332098	0.768366
P54652	P54652	HSP72_HUMAN	HSPA2	Heat shock-related 70 kDa protein 2	0.11758	0.658464
P54687	P54687	BCAT1_HUMAN	BCAT1	Branched-chain-amino-acid aminotransferase, cytosolic	0.550981	0.874519
[truncated: 3,210 more rows]
