# Supplementary material for: Proteomic antibacterial characterization of flavonoid xanthohumol and probiotic Clostridium butyricum on pathogenic Clostridioides difficile
Source: Chin Med. 2026 Feb 3;21:64. doi: 10.1186/s13020-026-01343-x (PMC12870184; doi:10.1186/s13020-026-01343-x)
Supplement: Supplementary file 3 — Supplementary Material 3. Table S2 List of regulated proteins in C. difficile in response to xanthohumol [file 13020_2026_1343_MOESM3_ESM.xls]

## Sheet: Sheet1
Table S2. List of regulated proteins in C. difficile in response to xanthohumol
Protein.Group	Protein.Ids	Protein.Names	Genes	First.Protein.Description	P value	Fold change
F3Y5U0	F3Y5U0	F3Y5U0_CLOD6	CD630_17281	Peptide ABC transporter substrate-binding protein	0.0482504	1.63742
F3Y5U1	F3Y5U1	F3Y5U1_CLOD6	CD630_17292	Uncharacterized protein	0.0155019	0.548434
F3Y5U3	F3Y5U3	F3Y5U3_CLOD6	CD630_17511	ATPase	0.0640928	1.6564
F3Y5U6	F3Y5U6	F3Y5U6_CLOD6	CD630_21151	DUF1450 domain-containing protein	6.03652e-05	0.224503
F3Y5U9	F3Y5U9	F3Y5U9_CLOD6	CD630_21251	Uncharacterized protein	0.227768	0.270295
F3Y5X8	F3Y5X8	F3Y5X8_CLOD6	CD630_06210	Membrane protein	0.0154406	1.8764
F3Y5Y4	F3Y5Y4	F3Y5Y4_CLOD6	CD630_07121	Uncharacterized protein	0.000147297	0.182327
F3Y610	F3Y610	F3Y610_CLOD6	CD630_24460	Aspartyl/glutamyl-tRNA amidotransferase subunit B-related	0.0157186	1.5486
F3Y629	F3Y629	F3Y629_CLOD6	CD630_09772	Phage protein	0.284126	0.830037
F3Y632	F3Y632	F3Y632_CLOD6	CD630_15461	Uncharacterized protein	0.0561266	1.21212
F3Y633	F3Y633	F3Y633_CLOD6	CD630_15951	Ferredoxin	0.0173577	2.39553
F3Y643	F3Y643	F3Y643_CLOD6	CD630_20171	Uncharacterized protein	0.175399	1.28017
F3Y652	F3Y652	F3Y652_CLOD6	CD630_31563	DUF3791 domain-containing protein	0.0614575	0.841713
Q17ZS7	Q17ZS7	Q17ZS7_CLOD6	CD630_p040	Phage capsid family	0.0382508	0.905172
Q17ZT3	Q17ZT3	Q17ZT3_CLOD6	CD630_p100	Phage protein	1.61571e-05	0.525421
Q17ZT4	Q17ZT4	Q17ZT4_CLOD6	CD630_p090	Arc-type ribbon-helix-helix	0.00848658	1.64965
Q17ZT9	Q17ZT9	Q17ZT9_CLOD6	CD630_31950	UvrABC system protein A	0.047365	0.706929
Q17ZU0	Q17ZU0	Q17ZU0_CLOD6	CD630_31960	Penicillin-binding protein	0.00225431	0.400181
Q17ZU7	Q17ZU7	Q17ZU7_CLOD6	CD630_32030	Stage 0 sporulation protein A homolog	0.505798	1.13527
Q17ZU8	Q17ZU8	Q17ZU8_CLOD6	CD630_32050	Nitroreductase	0.0402111	1.19394
Q17ZV2	Q17ZV2	Q17ZV2_CLOD6	CD630_32080	Transcriptional regulator, MarR family	0.138376	0.880239
Q17ZV4	Q17ZV4	Q17ZV4_CLOD6	CD630_32120	Methyltransferase domain-containing protein	0.387003	1.11652
Q17ZV5	Q17ZV5	Q17ZV5_CLOD6	CD630_32110	Multimeric flavodoxin WrbA family protein,diverged or disrupted	0.161314	1.24848
Q17ZV6	Q17ZV6	Q17ZV6_CLOD6	CD630_32100	Iron-sulfur flavoprotein	0.0458794	1.31144
Q17ZW0	Q17ZW0	Q17ZW0_CLOD6	CD630_32160	ABC-type transport system, glycine betaine/carnitine/choline permease	0.307751	1.14342
Q17ZW2	Q17ZW2	Q17ZW2_CLOD6	CD630_32180	PIG-L family deacetylase	0.037046	1.54055
Q17ZW3	Q17ZW3	Q17ZW3_CLOD6	CD630_32210	Peptidase, M20D family	4.5629e-05	0.601331
Q17ZW4	Q17ZW4	Q17ZW4_CLOD6	CD630_32200	Methyltransferase	0.693487	0.972393
Q17ZW5	Q17ZW5	HSLO_CLOD6	hslO	33 kDa chaperonin	8.17789e-05	0.687226
Q17ZW7	Q17ZW7	Q17ZW7_CLOD6	sdaB	L-serine dehydratase	0.00390901	0.43622
Q17ZW8	Q17ZW8	Q17ZW8_CLOD6	dapA2	4-hydroxy-tetrahydrodipicolinate synthase	0.0119836	0.800153
Q17ZW9	Q17ZW9	Q17ZW9_CLOD6	asd	Aspartate-semialdehyde dehydrogenase	0.168306	0.827325
Q17ZX0	Q17ZX0	Q17ZX0_CLOD6	dapA3	4-hydroxy-tetrahydrodipicolinate synthase	0.000271459	1.53892
Q17ZX1	Q17ZX1	Q17ZX1_CLOD6	dapB1	4-hydroxy-tetrahydrodipicolinate reductase	0.000813334	2.19181
Q17ZX2	Q17ZX2	DAPH_CLOD6	dapH	2,3,4,5-tetrahydropyridine-2,6-dicarboxylate N-acetyltransferase	0.00382005	2.36071
Q17ZX3	Q17ZX3	Q17ZX3_CLOD6	CD630_32280	Membrane protein	0.00311143	0.504793
Q17ZX4	Q17ZX4	Q17ZX4_CLOD6	dapB2	4-hydroxy-tetrahydrodipicolinate reductase	0.0345487	1.12443
Q17ZX6	Q17ZX6	Q17ZX6_CLOD6	hpt1	Hypoxanthine phosphoribosyltransferase	0.0134005	1.50966
Q17ZX7	Q17ZX7	Y3232_CLOD6	CD630_32320	UPF0597 protein CD630_32320	0.0015117	2.39165
Q17ZX8	Q17ZX8	Q17ZX8_CLOD6	CD630_32330	Sigma-54 interacting protein	0.723096	1.03543
Q17ZX9	Q17ZX9	Q17ZX9_CLOD6	CD630_32340	Methyltransferase type 11 domain-containing protein	0.83607	1.02317
Q17ZY0	Q17ZY0	Q17ZY0_CLOD6	CD630_32360	Probable membrane transporter protein	0.207472	1.20713
Q17ZY2	Q17ZY2	Q17ZY2_CLOD6	prdE	Proline reductase PrdE	0.00640744	2.01258
Q17ZY3	Q17ZY3	Q17ZY3_CLOD6	prdE2	Proline reductase prdE-like	0.0267266	1.24472
Q17ZY4	Q17ZY4	PRAC_CLOD6	CD630_32370	Proline racemase	0.000541098	2.71264
Q17ZY5	Q17ZY5	Q17ZY5_CLOD6	CD630_32430	S1 motif domain-containing protein	0.0431084	1.39245
Q17ZY6	Q17ZY6	Q17ZY6_CLOD6	prdB	Proline reductase (Selenocysteine)	0.0077395	1.29088
Q17ZY7	Q17ZY7	Q17ZY7_CLOD6	prdD	Proline reductase PrdD	0.000974649	2.15575
Q17ZY8	Q17ZY8	Q17ZY8_CLOD6	prdR	Transcriptional regulator, sigma-54-dependent	0.036621	0.824987
Q17ZY9	Q17ZY9	Q17ZY9_CLOD6	prdA	D-proline reductase proprotein prdA	0.000555787	1.53166
Q17ZZ2	Q17ZZ2	Q17ZZ2_CLOD6	prdC	Electron transfer protein	0.340461	1.27009
Q17ZZ4	Q17ZZ4	Q17ZZ4_CLOD6	folC	tetrahydrofolate synthase	0.227892	1.07271
Q17ZZ5	Q17ZZ5	Q17ZZ5_CLOD6	CD630_32520	TSCPD domain-containing protein	8.28011e-06	0.367575
Q17ZZ7	Q17ZZ7	Q17ZZ7_CLOD6	CD630_32500	DUF4364 family protein	0.655699	0.956295
Q17ZZ8	Q17ZZ8	Q17ZZ8_CLOD6	CD630_32540	Peptidase, S8 or S52 family	0.0424695	0.479907
Q17ZZ9	Q17ZZ9	Q17ZZ9_CLOD6	rgaR	Stage 0 sporulation protein A homolog	0.00113921	0.541759
Q180A1	Q180A1	Q180A1_CLOD6	valS	Valine--tRNA ligase	0.616147	1.02386
Q180A4	Q180A4	Q180A4_CLOD6	phoU	Phosphate-specific transport system accessory protein PhoU	0.0633485	0.677962
Q180A5	Q180A5	PSTB_CLOD6	pstB	Phosphate import ATP-binding protein PstB	0.865753	0.974334
Q180B0	Q180B0	Q180B0_CLOD6	CD630_32650	Stage 0 sporulation protein A homolog	0.967896	1.00013
Q180B3	Q180B3	Q180B3_CLOD6	CD630_32700	Magnesium transport ATPase, MgtC/SapB family	0.0274067	0.675746
Q180B4	Q180B4	Q180B4_CLOD6	CD630_32690	Oligopeptidase F	0.00633273	1.39652
Q180B5	Q180B5	Q180B5_CLOD6	CD630_32710	Spo0E like sporulation regulatory protein	0.0506727	0.729025
Q180B7	Q180B7	Q180B7_CLOD6	feoB2	Ferrous iron transport protein B	0.013531	0.684779
Q180B8	Q180B8	Q180B8_CLOD6	feoA4	Ferrous iron transport protein	0.0560615	0.716432
Q180C5	Q180C5	Q180C5_CLOD6	proC1	Pyrroline-5-carboxylate reductase	7.23268e-05	2.57765
Q180C6	Q180C6	Q180C6_CLOD6	pflD	Pyruvate formate-lyase	0.228015	0.771266
Q180C7	Q180C7	Q180C7_CLOD6	pflE	Pyruvate formate-lyase (Activating enzyme)	0.108145	0.698933
Q180C8	Q180C8	Q180C8_CLOD6	CD630_32840	Serine protease, HrtA family	3.99386e-05	4.34254
Q180C9	Q180C9	G6PI_CLOD6	pgi	Glucose-6-phosphate isomerase	0.000684882	2.31696
Q180D0	Q180D0	Q180D0_CLOD6	CD630_32860	Sodium:phosphate symporter	0.166885	1.13193
Q180D1	Q180D1	Q180D1_CLOD6	CD630_32870	Oxidoreductase, FAD dependent	0.0138812	0.881016
Q180D2	Q180D2	Q180D2_CLOD6	CD630_32890	Phage protein	0.023841	1.71738
Q180D4	Q180D4	Q180D4_CLOD6	CD630_32900	Uncharacterized protein	0.164676	0.945845
Q180E1	Q180E1	Q180E1_CLOD6	CD630_32970	Division initiation protein	0.00072685	1.51186
Q180E4	Q180E4	LON_CLOD6	lon	Lon protease	0.101341	0.861413
Q180E5	Q180E5	ENGB_CLOD6	engB	Probable GTP-binding protein EngB	0.136618	1.2728
Q180E6	Q180E6	Q180E6_CLOD6	chrA	Chromate transport protein ChrA	0.6103	1.10365
Q180E8	Q180E8	CLPX_CLOD6	clpX	ATP-dependent Clp protease ATP-binding subunit ClpX	0.00635894	0.49674
Q180E9	Q180E9	TIG_CLOD6	tig	Trigger factor	0.0792354	0.855707
Q180F0	Q180F0	Q180F0_CLOD6	clpP1	ATP-dependent Clp protease proteolytic subunit	0.00420016	1.76313
Q180F1	Q180F1	Q180F1_CLOD6	CD630_33070	Phosphoesterase	0.1095	0.849837
Q180F2	Q180F2	Q180F2_CLOD6	rph	Multifunctional fusion protein	0.851773	1.00803
Q180F3	Q180F3	DNLJ_CLOD6	ligA	DNA ligase	0.0125822	0.880523
Q180F4	Q180F4	Q180F4_CLOD6	CD630_33110	DUF3783 domain-containing protein	0.0401469	1.37162
Q180F5	Q180F5	Q180F5_CLOD6	CD630_33100	D-isomer specific 2-hydroxyacid dehydrogenase	0.00420485	1.77768
Q180F7	Q180F7	Q180F7_CLOD6	hydN1	Oxidoreductase, Fe-S subunit	0.0770214	0.697979
Q180F8	Q180F8	Q180F8_CLOD6	hydA	Iron hydrogenase	0.00896451	0.754479
Q180F9	Q180F9	Q180F9_CLOD6	hydN2	Oxidoreductase, Fe-S subunit	0.0612212	0.781728
Q180G2	Q180G2	Q180G2_CLOD6	fdhF	Formate dehydrogenase-H (Selenocysteine)	0.023902	0.62817
Q180G4	Q180G4	Q180G4_CLOD6	cprR	Stage 0 sporulation protein A homolog	0.137403	0.714069
Q180G6	Q180G6	Q180G6_CLOD6	CD630_33210	DUF3786 domain-containing protein	0.0609656	0.808149
Q180H0	Q180H0	Q180H0_CLOD6	CD630_33250	Iron-sulfur cluster-binding protein	6.17423e-05	0.706833
Q180H4	Q180H4;Q188V7	Q180H4_CLOD6	CD630_33300	Transcriptional regulator, HTH-type Tn916-like,CTn6-Orf6	0.762784	1.10033
Q180H5	Q180H5	Q180H5_CLOD6	CD630_33310	Conjugative transposon protein Tn916-like, CTn6-Orf7	0.0209497	0.765618
Q180H8	Q180H8	Q180H8_CLOD6	CD630_33320	Transcriptional regulator, TetR family Tn916-like, CTn6-Orf8	0.030289	1.80074
Q180I7	Q180I7	Q180I7_CLOD6	CD630_33420	Conjugative transposon protein Tn916-like, CTn6-Orf19	0.218801	0.716139
Q180J0	Q180J0	Q180J0_CLOD6	CD630_33470	Membrane protein	0.22784	0.736453
Q180J3	Q180J3	Q180J3_CLOD6	CD630_33480	MBL fold metallo-hydrolase	0.0377494	1.3193
Q180J6	Q180J6	Q180J6_CLOD6	clpP2	ATP-dependent Clp protease proteolytic subunit	0.16048	1.3368
Q180J7	Q180J7	Q180J7_CLOD6	CD630_33540	tRNA-binding protein	0.276128	0.844372
Q180K0	Q180K0	Q180K0_CLOD6	CD630_33550	Nitroreductase	0.0672067	0.701368
Q180K2	Q180K2	Q180K2_CLOD6	CD630_33570	Protease/amidase	5.68503e-05	0.651188
Q180K3	Q180K3	Q180K3_CLOD6	CD630_33560	Transcriptional regulator, hxlR family	0.00889661	0.652345
Q180K4	Q180K4	Q180K4_CLOD6	CD630_33590	ABC-type transport system, ATP-binding protein	0.0853405	0.863181
Q180L1	Q180L1	Q180L1_CLOD6	CD630_33650	Diguanylate kinase signaling protein	0.0130398	0.737395
Q180L7	Q180L7	Q180L7_CLOD6	CD630_33700	Recombinase Tn916-like, CTn7-Orf1	0.00536668	0.754984
Q180M0	Q180M0	Q180M0_CLOD6	mgtA	Magnesium-transporting ATPase, P-type 1	0.00205377	2.76629
Q180M4	Q180M4	Q180M4_CLOD6	mgtA1	Magnesium-transporting ATPase, P-type 1	0.000301359	1.47762
Q180M5	Q180M5	Q180M5_CLOD6	CD630_33760	Transcriptional regulator Tn916-like,CTn7-Orf11	0.0125904	1.27091
Q180N4	Q180N4	Q180N4_CLOD6	CD630_33870	Conjugative transposon protein Tn916-like, CTn7-Orf24	0.0621438	0.7576
Q180P1	Q180P1	Q180P1_CLOD6	rumA	23S rRNA (Uracil-5-)-methyltransferase RumA (23S rRNA(M-5-U1939)-methyltransferase)	0.00162807	0.685148
Q180P2	Q180P2	Q180P2_CLOD6	pyk	Pyruvate kinase	0.0145354	1.39397
Q180P3	Q180P3	Q180P3_CLOD6	dnaE	DNA polymerase III subunit alpha	0.0185839	0.517667
Q180P4	Q180P4	PFKA_CLOD6	pfkA	ATP-dependent 6-phosphofructokinase	0.274105	1.10501
Q180P5	Q180P5	WHIA_CLOD6	whiA	Probable cell division protein WhiA	0.0161859	0.634994
Q180P6	Q180P6	Q180P6_CLOD6	CD630_33990	Putative gluconeogenesis factor	0.152865	0.855868
Q180P7	Q180P7	Q180P7_CLOD6	CD630_33980	Hydrolase, NUDIX family	0.00560612	1.81273
Q180P8	Q180P8	Y3400_CLOD6	CD630_34000	Nucleotide-binding protein CD630_34000	0.00794406	1.09805
Q180P9	Q180P9	MURB_CLOD6	murB	UDP-N-acetylenolpyruvoylglucosamine reductase	0.0286779	0.696574
Q180Q0	Q180Q0	Q180Q0_CLOD6	CD630_34010	Phosphoesterase	0.0705092	1.24978
Q180Q2	Q180Q2	Q180Q2_CLOD6	cls1	Cardiolipin synthase	0.78784	1.01393
Q180Q3	Q180Q3	Q180Q3_CLOD6	CD630_34050	Iron-only hydrogenase,electron-transferring subunit HymA-like	0.30353	0.915084
Q180Q4	Q180Q4	Q180Q4_CLOD6	CD630_34060	Iron-only hydrogenase,electron-transferring subunit HymB-like	0.0325575	0.806901
Q180Q5	Q180Q5	Q180Q5_CLOD6	CD630_34070	Iron-only hydrogenase, catalytic subunit HymC-like	0.247323	0.942917
Q180Q6	Q180Q6	Q180Q6_CLOD6	CD630_34080	DNA mismatch repair ATPase MutS	0.0039715	0.730125
Q180Q7	Q180Q7	Q180Q7_CLOD6	scoC	HPr kinase/phosphorylase	0.224236	1.21163
Q180Q8	Q180Q8	UVRC_CLOD6	uvrC	UvrABC system protein C	0.00153007	0.525751
Q180Q9	Q180Q9	Q180Q9_CLOD6	uvrA	UvrABC system protein A	0.066132	0.833102
Q180R0	Q180R0	Q180R0_CLOD6	uvrB	UvrABC system protein B	0.0254452	0.610503
Q180R1	Q180R1	Q180R1_CLOD6	CD630_34140	ABC-type transport system, sugar-family extracellular solute-binding protein	0.573998	1.21616
Q180R6	Q180R6	Q180R6_CLOD6	sirC	precorrin-2 dehydrogenase	0.877015	0.991242
Q180R7	Q180R7	Q180R7_CLOD6	hemB	Delta-aminolevulinic acid dehydratase	0.883338	1.01365
Q180R8	Q180R8	Q180R8_CLOD6	cobA	uroporphyrinogen-III C-methyltransferase	0.0595496	0.739512
Q180R9	Q180R9	HEM3_CLOD6	hemC	Porphobilinogen deaminase	0.000570672	0.567627
Q180S0	Q180S0	Q180S0_CLOD6	cbiH	Cobalt-precorrin-3B C(17)-methyltransferase (Cobalt-precorrin-3 methyltransferase) (Cobalt-precorrin-3 methylase)	0.00926471	0.825197
Q180S1	Q180S1	Q180S1_CLOD6	cbiJ	Cobalt-precorrin-6A reductase	0.0107107	0.613295
Q180S2	Q180S2	Q180S2_CLOD6	cbiK	Sirohydrochlorin cobaltochelatase	0.0152861	0.643479
Q180S3	Q180S3	Q180S3_CLOD6	cbiF	Cobalt-precorrin-4 C(11)-methyltransferase (Cobalt-precorrin-3 methylase)	0.993772	1.00071
Q180S4	Q180S4	Q180S4_CLOD6	cbiG	Cobalamin biosynthesis protein CbiG	0.777694	0.971893
Q180S5	Q180S5	Q180S5_CLOD6	cbiE	Cobalt-precorrin-6Y C(5)-methyltransferase (Cobalt-precorrin-6 methyltransferase) (Cobalt-precorrin-6Y methylase)	0.0244824	0.770005
Q180S6	Q180S6	Q180S6_CLOD6	cbiT	Cobalt-precorrin-6Y C(15)-methyltransferase	0.110547	1.3396
Q180S7	Q180S7	Q180S7_CLOD6	cbiC	Cobalt-precorrin-8X methylmutase (Cobalt-precorrin isomerase) (HBA synthase)	0.0210312	0.608324
Q180S8	Q180S8	CBID_CLOD6	cbiD	Cobalt-precorrin-5B C(1)-methyltransferase	0.0785516	0.727907
Q180S9	Q180S9	Q180S9_CLOD6	cobD	Threonine-phosphate decarboxylase (L-threonine-O-3-phosphate decarboxylase), CobD/CbiB family	0.441112	0.920927
Q180T0	Q180T0	Q180T0_CLOD6	CD630_34310	Cobalamin biosynthesis L-threonine PduX-like kinase	0.0755588	0.787046
Q180T1	Q180T1	Q180T1_CLOD6	cbiB	Cobalamin biosynthesis protein CobD	0.411102	0.874182
Q180T2	Q180T2	Q180T2_CLOD6	cobB	Cobyrinate a,c-diamide synthase	0.0310907	0.894538
Q180T3	Q180T3	Q180T3_CLOD6	cobC	Cobalamin biosynthesis phosphoglycerate mutase CobC	0.000658357	0.473586
Q180T4	Q180T4	COBQ_CLOD6	cobQ	Cobyric acid synthase	0.0101264	0.657728
Q180T6	Q180T6	COBT_CLOD6	cobT	Nicotinate-nucleotide--dimethylbenzimidazole phosphoribosyltransferase	0.00499906	0.553978
Q180T7	Q180T7	Q180T7_CLOD6	cobU	Adenosylcobinamide kinase	0.804308	0.986684
Q180T9	Q180T9	Q180T9_CLOD6	CD630_34400	Glycoside hydrolase-type carbohydrate-binding protein	0.0140584	0.64987
Q180U3	Q180U3	Q180U3_CLOD6	CD630_34460	Aminopeptidase, M42 family	0.332321	0.726451
Q180U5	Q180U5	Q180U5_CLOD6	CD630_34480	Ketose-bisphophate aldolase class II putative tagatose-bisphosphate aldolase GatY	0.550511	0.942623
Q180U7	Q180U7	Q180U7_CLOD6	CD630_34490	Phosphosugar isomerase putative tagatose-6-phosphate ketose/aldose isomerase AgaS	0.00661131	1.74704
Q180U8	Q180U8	Q180U8_CLOD6	CD630_34500	Oxidoreductase with NAD(P)-binding Rossmann-fold domain	0.000833327	0.633684
Q180V0	Q180V0	Q180V0_CLOD6	CD630_34530	N-acetylglucosamine-6-phosphate deacetylase	0.115613	0.837522
Q180V1	Q180V1	Q180V1_CLOD6	CD630_34520	Transcriptional regulator, GntR family	0.948118	1.01078
Q180V2	Q180V2	Q180V2_CLOD6	CD630_34540	Nucleotide-binding protein	0.0246285	0.774181
Q180V3	Q180V3	Q180V3_CLOD6	CD630_34550	Carboxy-terminal protease	0.00854329	1.34498
Q180V5	Q180V5	Q180V5_CLOD6	CD630_34560	5-formyltetrahydrofolate cyclo-ligase	0.532386	0.925346
Q180V6	Q180V6	Q180V6_CLOD6	CD630_34580	Membrane protein	0.0296854	1.35244
Q180V7	Q180V7	Q180V7_CLOD6	tkt3	Transketolase, thiamine diphosphate binding subunit	0.00303056	1.4222
Q180V8	Q180V8	Q180V8_CLOD6	tkt2	Transketolase, pyridine binding subunit	0.0021417	1.53082
Q180V9	Q180V9	Q180V9_CLOD6	EndoA	mRNA interferase	0.0395568	1.7028
Q180W0	Q180W0	Q180W0_CLOD6	alr2	Alanine racemase	4.77015e-05	2.81639
Q180W1	Q180W1	Q180W1_CLOD6	CD630_34620	Antitoxin EndoAI	0.655531	1.05699
Q180W2	Q180W2	Q180W2_CLOD6	CD630_34650	Uncharacterized CBS domain protein	6.41826e-05	2.12142
Q180W4	Q180W4	Q180W4_CLOD6	acpS	Holo-[acyl-carrier-protein] synthase	0.123783	1.91159
Q180W5	Q180W5	ATPB_CLOD6	atpD	ATP synthase subunit beta	0.0420708	0.772892
Q180W6	Q180W6	Q180W6_CLOD6	atpC1	ATP hydrolase epsilon chain	0.151966	0.805846
Q180W7	Q180W7	Q180W7_CLOD6	atpG	ATP synthase gamma chain	0.0204109	0.76585
Q180W8	Q180W8	ATPA_CLOD6	atpA	ATP synthase subunit alpha	0.0586233	0.787991
Q180W9	Q180W9	ATPD_CLOD6	atpH	ATP synthase subunit delta	0.255636	0.914428
Q180X1	Q180X1	ATPF_CLOD6	atpF	ATP synthase subunit b	0.0235462	0.708653
Q180X2	Q180X2	Q180X2_CLOD6	atpA2	ATP synthase subunit a	0.152852	0.851636
Q180X3	Q180X3	Q180X3_CLOD6	atpI2	ATP synthase protein I (ATP synthase F0 sector subunit I)	0.94145	1.01921
Q180X5	Q180X5	Q180X5_CLOD6	CD630_34770	dCMP deaminase	0.0196371	0.858614
Q180X6	Q180X6	Q180X6_CLOD6	CD630_34780	Selenium-dependent molybdenum hydroxylase system protein, YqeB family	0.00248068	1.6126
Q180X7	Q180X7	Q180X7_CLOD6	rpiB2	Ribose-5-phosphate isomerase 2	0.00794396	1.84095
Q180X8	Q180X8	UPP_CLOD6	upp	Uracil phosphoribosyltransferase	0.00842601	1.29852
Q180X9	Q180X9	Q180X9_CLOD6	CD630_34820	Threonylcarbamoyl-AMP synthase	0.00747221	0.695855
Q180Y0	Q180Y0	Q180Y0_CLOD6	CD630_34810	Protein-tyrosine phosphatase reductase	0.0477569	0.856509
Q180Y2	Q180Y2	RF1_CLOD6	prfA	Peptide chain release factor 1	0.01827	0.679446
Q180Y3	Q180Y3	Q180Y3_CLOD6	CD630_34860	Membrane protein	0.584573	1.02701
Q180Y4	Q180Y4	Q180Y4_CLOD6	hemK	Release factor glutamine methyltransferase	0.117202	0.775665
Q180Y5	Q180Y5	Q180Y5_CLOD6	gtaB1	UTP--glucose-1-phosphate uridylyltransferase	0.0538292	1.19065
Q180Y6	Q180Y6	Q180Y6_CLOD6	rho	Transcription termination factor Rho	0.100993	0.87362
Q180Y7	Q180Y7	RL31_CLOD6	rpmE	Large ribosomal subunit protein bL31	0.209101	1.30905
Q180Z0	Q180Z0	Q180Z0_CLOD6	CD630_34910	Exopolyphosphatase	0.0600537	0.859588
Q180Z4	Q180Z4	Q180Z4_CLOD6	hupA	Non-specific DNA-binding protein HBsu signal recognition particle-like (SRP) component	0.00653438	2.06878
Q180Z5	Q180Z5	Q180Z5_CLOD6	CD630_34950	RNA-binding S4 domain-containing protein	0.0250823	2.98514
Q180Z6	Q180Z6	Q180Z6_CLOD6	CD630_34970	Bifunctional protein	0.00174749	0.672072
Q180Z7	Q180Z7	Q180Z7_CLOD6	spoVB	Stage V sporulation protein B	0.611931	1.05351
Q180Z8	Q180Z8	Q180Z8_CLOD6	prsA1	peptidylprolyl isomerase	0.166395	1.07248
Q181A0	Q181A0	Q181A0_CLOD6	mfd	Transcription-repair-coupling factor	0.0182521	0.811394
Q181A2	Q181A2	PTH_CLOD6	pth	Peptidyl-tRNA hydrolase	0.33032	1.18773
Q181A4	Q181A4	Q181A4_CLOD6	CD630_35050	Twitching motility protein PilT	0.0813706	0.837544
Q181A5	Q181A5	Q181A5_CLOD6	CD630_35070	Type IV pilin	0.127808	1.15174
Q181A7	Q181A7	Q181A7_CLOD6	CD630_35080	Type IV pilin	0.00177679	2.35795
Q181A8	Q181A8	Q181A8_CLOD6	CD630_35100	Membrane protein	0.0824574	0.854937
Q181A9	Q181A9	Q181A9_CLOD6	CD630_35090	Type IV pilus assembly protein	0.1754	1.24193
Q181B0	Q181B0	Q181B0_CLOD6	CD630_35120	Type IV pilus transporter system,ATP-binding	0.383547	0.941267
Q181B2	Q181B2	Q181B2_CLOD6	CD630_35130	Pilin protein	0.000145584	2.96442
Q181B3	Q181B3	Q181B3_CLOD6	prs	Ribose-phosphate pyrophosphokinase	0.12277	0.831152
Q181B4	Q181B4	GLMU_CLOD6	glmU	Bifunctional protein GlmU	0.0185203	1.26735
Q181B5	Q181B5	SP5G_CLOD6	spoVG	Putative septation protein SpoVG	0.173323	0.791772
Q181B6	Q181B6	Q181B6_CLOD6	purR	Pur operon repressor	0.332262	1.05564
Q181B7	Q181B7	MURC_CLOD6	murC	UDP-N-acetylmuramate--L-alanine ligase	0.688439	0.971732
Q181B8	Q181B8	Q181B8_CLOD6	CD630_35200	Cation efflux protein	0.110345	0.314678
Q181B9	Q181B9	Q181B9_CLOD6	CD630_35190	Uncharacterized protein	0.000120207	1.66868
Q181C0	Q181C0	Q181C0_CLOD6	CD630_35210	Peptidase T, M20B family	0.04874	1.54772
Q181C1	Q181C1	RSMA_CLOD6	rsmA	Ribosomal RNA small subunit methyltransferase A	0.013384	0.66174
Q181C3	Q181C3	Q181C3_CLOD6	CD630_35250	ABC-type transport system, iron-family extracellular solute-binding protein	0.318462	0.90375
Q181C4	Q181C4	Q181C4_CLOD6	rnmV	Ribonuclease M5	0.000432378	0.508524
Q181D1	Q181D1	Q181D1_CLOD6	CD630_35310	Polymerase/histidinol phosphatase-like	0.0211958	0.806589
Q181D2	Q181D2	Q181D2_CLOD6	phnL	ABC-type transport system, phosphonate-specific ATP-binding protein	0.509335	1.23169
Q181D6	Q181D6	Q181D6_CLOD6	CD630_35390	Deoxyribonuclease	0.0951458	0.832944
Q181D9	Q181D9	Q181D9_CLOD6	metG	Methionine--tRNA ligase	0.0156813	1.14644
Q181E1	Q181E1	Q181E1_CLOD6	CD630_35430	Nicotinate phosphoribosyltransferase	0.0129875	0.701127
Q181E3	Q181E3	Q181E3_CLOD6	CD630_35450	HD domain-containing protein	0.374573	1.06227
Q181E4	Q181E4	Q181E4_CLOD6	CD630_35440	Transcriptional regulator, AsnC/Lrp family	0.00157674	2.50027
Q181E5	Q181E5	Q181E5_CLOD6	CD630_35470	Methyltransferase	0.0253825	0.793331
Q181E6	Q181E6	Q181E6_CLOD6	rsmI	Ribosomal RNA small subunit methyltransferase I	0.355669	0.919097
Q181E7	Q181E7	Q181E7_CLOD6	tmk	Thymidylate kinase	0.0407818	0.752264
Q181E8	Q181E8	Q181E8_CLOD6	CD630_35490	DNA polymerase III subunit delta'	0.0117278	0.600882
Q181E9	Q181E9	Q181E9_CLOD6	CD630_35480	YaaT-like protein involved in sporulation or related to DNA replication	0.000999279	0.767006
Q181F1	Q181F1	Q181F1_CLOD6	CD630_35510	Arginine decarboxylase	0.0515596	0.721984
Q181F2	Q181F2	Q181F2_CLOD6	lysS	Lysine--tRNA ligase	0.179411	0.843697
Q181F4	Q181F4	GREA_CLOD6	greA	Transcription elongation factor GreA	0.00366565	1.64379
Q181F5	Q181F5	Q181F5_CLOD6	dusB	tRNA-dihydrouridine synthase	0.0160127	0.667925
Q181F7	Q181F7	COAX_CLOD6	coaX	Type III pantothenate kinase	0.00895898	1.20765
Q181F8	Q181F8	Q181F8_CLOD6	birA	Bifunctional ligase/repressor BirA	0.528622	0.956301
Q181F9	Q181F9	Q181F9_CLOD6	CD630_35570	Peptidase	0.00702585	2.0909
Q181G0	Q181G0	Q181G0_CLOD6	ftsH2	ATP-dependent zinc metalloprotease FtsH	0.070538	0.895599
Q181G1	Q181G1	Q181G1_CLOD6	murI	Glutamate racemase	0.341547	1.05429
Q181G2	Q181G2	Q181G2_CLOD6	CD630_35610	Calycin-like domain-containing protein	0.0301507	1.12666
Q181G3	Q181G3	TILS_CLOD6	tilS	tRNA(Ile)-lysidine synthase	0.0946799	0.820989
Q181G5	Q181G5	Q181G5_CLOD6	CD630_35650	Transcriptional regulator, GntR family	0.000290722	0.806857
Q181G8	Q181G8	ISPE_CLOD6	ispE	4-diphosphocytidyl-2-C-methyl-D-erythritol kinase	0.0232703	0.776064
Q181H0	Q181H0	Q181H0_CLOD6	CD630_35680	Veg protein	0.0126654	0.684429
Q181H1	Q181H1	Q181H1_CLOD6	CD630_35701	Uncharacterized protein	0.0489298	1.53657
Q181H2	Q181H2	Q181H2_CLOD6	CD630_35700	Peptidase, M19 family	0.0799845	0.850676
Q181H4	Q181H4	Q181H4_CLOD6	CD630_35720	Uncharacterized protein	0.0383717	0.663473
Q181H5	Q181H5	Q181H5_CLOD6	CD630_35710	SEC-C domain-containing protein	0.0255131	1.3302
Q181I0	Q181I0	Q181I0_CLOD6	mdeA	Methionine gamma-lyase	0.79308	0.963502
Q181I2	Q181I2	Q181I2_CLOD6	CD630_35820	Pseudouridine synthase RsuA-like	0.00543711	0.681796
Q181I3	Q181I3	Q181I3_CLOD6	CD630_35810	S-adenosylmethionine-dependent methyltransferase domain-containing protein	0.486702	0.965576
Q181I6	Q181I6	Q181I6_CLOD6	CD630_35830	Transcriptional regulator, MerR family	0.00606513	0.676218
Q181I7	Q181I7	Q181I7_CLOD6	CD630_35850	ABC-type transport system, ATP-binding protein	0.49142	0.862833
Q181I9	Q181I9	Q181I9_CLOD6	CD630_35870	Stage 0 sporulation protein A homolog	0.247201	0.781452
Q181J0	Q181J0	Q181J0_CLOD6	carB1	Carbamoyl phosphate synthase large chain	0.00277797	1.50595
Q181J1	Q181J1	Q181J1_CLOD6	carA	Carbamoyl phosphate synthase small chain	0.0325693	0.850552
Q181J2	Q181J2	Q181J2_CLOD6	carB2	Carbamoyl phosphate synthase large chain	0.0074257	1.55819
Q181J3	Q181J3	Q181J3_CLOD6	carA1	Carbamoyl phosphate synthase small chain	0.880041	1.00971
Q181J4	Q181J4	Q181J4_CLOD6	CD630_35930	Metal-binding protein	0.0200001	1.13934
Q181J5	Q181J5	Q181J5_CLOD6	pyrF	Orotidine 5'-phosphate decarboxylase	0.0154293	1.21873
Q181J6	Q181J6	Q181J6_CLOD6	CD630_35960	Methionine synthase	0.734061	1.06631
Q181J7	Q181J7	Q181J7_CLOD6	CD630_35950	Aminopeptidase	0.00244017	2.08989
Q181J8	Q181J8	Q181J8_CLOD6	CD630_35940	Putative nitroreductase TM1586 domain-containing protein	0.19822	0.896801
Q181J9	Q181J9	Q181J9_CLOD6	CD630_35970	S-adenosyl-L-methionine dependent methionine synthase	0.810414	0.914844
Q181K0	Q181K0	Q181K0_CLOD6	CD630_35990	histidine kinase	0.012997	0.64568
Q181K1	Q181K1	LUXS_CLOD6	luxS	S-ribosylhomocysteine lyase	0.000588237	2.40563
Q181K2	Q181K2	Q181K2_CLOD6	CD630_36000	Stage 0 sporulation protein A homolog	0.0131474	0.703317
Q181K3	Q181K3	Q181K3_CLOD6	CD630_36010	D-alanyl-D-alanine carboxypeptidase, M15 family (DD-peptidase) (DD-carboxypeptidase)	0.00230556	1.985
Q181K4	Q181K4	Q181K4_CLOD6	CD630_36020	ATPase	0.778492	0.976092
Q181K6	Q181K6	Q181K6_CLOD6	CD630_36050	Phosphatase	0.0296568	0.722758
Q181K7	Q181K7	Q181K7_CLOD6	CD630_36040	Nad dependent epimerase/dehydratase family protein	0.00156187	0.478999
Q181K8	Q181K8	Q181K8_CLOD6	CD630_36060	Hydrolase	0.143232	0.60053
Q181K9	Q181K9	Q181K9_CLOD6	CD630_36051	Ferredoxin	0.0077628	1.91234
Q181L0	Q181L0	Q181L0_CLOD6	CD630_36080	ABC-type transport system, ATP-binding protein	0.76226	0.96523
Q181L1	Q181L1	Q181L1_CLOD6	CD630_36070	Iron-sulfur assembly protein	0.0410018	1.39979
Q181L2	Q181L2	Q181L2_CLOD6	CD630_36100	Glyoxalase	0.595869	0.920221
Q181L3	Q181L3	Q181L3_CLOD6	CD630_36090	Phage protein	0.707695	0.968453
Q181L5	Q181L5	Q181L5_CLOD6	CD630_36150	Transcriptional regulator, MerR family	7.42139e-05	0.524133
Q181L6	Q181L6	Q181L6_CLOD6	CD630_36140	DUF488 domain-containing protein	0.0132061	0.640077
Q181L7	Q181L7	Q181L7_CLOD6	CD630_36170	DUF2268 domain-containing protein	0.0112716	0.603945
Q181L8	Q181L8	Q181L8_CLOD6	CD630_36160	Na(+)/H(+) antiporter	0.0032954	0.533717
Q181L9	Q181L9	Q181L9_CLOD6	CD630_36190	Acyl-CoA N-acyltransferase	0.100579	0.793111
Q181M0	Q181M0	Q181M0_CLOD6	CD630_36180	PhnB-like domain-containing protein	0.0405955	1.49704
Q181M1	Q181M1	Q181M1_CLOD6	CD630_36220	Alkylphosphonate utilization protein	0.00191678	2.60203
Q181M2	Q181M2	Q181M2_CLOD6	CD630_36210	Pentapeptide repeat protein	0.00762082	0.682733
Q181M3	Q181M3	Q181M3_CLOD6	CD630_36200	YmaF family	0.00185549	0.646088
Q181M4	Q181M4	Q181M4_CLOD6	CD630_36230	ABC-type transport system, ATP-binding protein	0.00694507	0.63639
Q181N3	Q181N3	Q181N3_CLOD6	CD630_36320	Isochorismatase (2,3 dihydro-2,3 dihydroxybenzoate synthase)	0.00151621	1.44015
Q181N4	Q181N4	Q181N4_CLOD6	CD630_36300	PTS system, fructose/mannitol-family IIB component	0.221312	1.27464
Q181P0	Q181P0	Q181P0_CLOD6	CD630_36390	Transcriptional regulator, LysR family	0.0427171	1.85985
Q181P3	Q181P3	Q181P3_CLOD6	CD630_36410	Oxo-acid lyase	0.112698	0.682286
Q181P4	Q181P4	Q181P4_CLOD6	CD630_36430	Dihydroorotase	0.111378	1.69621
Q181P5	Q181P5	Q181P5_CLOD6	CD630_36420	Selenocysteine synthase	0.569105	1.07476
Q181P8	Q181P8	Q181P8_CLOD6	CD630_36460	Transcriptional regulator, GntR family	0.0418784	1.33701
Q181P9	Q181P9	Q181P9_CLOD6	licB	PTS system, lichenan-specific IIB component	0.00868483	0.65839
Q181Q0	Q181Q0	Q181Q0_CLOD6	licA	PTS system, lichenan-specific IIA component	0.11688	1.10717
Q181Q1	Q181Q1	RLMH_CLOD6	rlmH	Ribosomal RNA large subunit methyltransferase H	0.0294788	1.39853
Q181Q2	Q181Q2	Q181Q2_CLOD6	CD630_36500	PTS system, lactose/cellobiose-family IIC component	0.0493717	0.630121
Q181Q3	Q181Q3	Q181Q3_CLOD6	CD630_36510	Metallo-beta-lactamase-like hydrolase	0.0213357	0.67777
Q181Q4	Q181Q4	Q181Q4_CLOD6	dnaD	DNA replication protein DnaD/DnaB	0.000848093	0.600716
Q181Q5	Q181Q5	Q181Q5_CLOD6	dnaI	Helicase loader ATPase, dnaI	0.246092	0.890488
Q181Q7	Q181Q7	PURA_CLOD6	purA	Adenylosuccinate synthetase	0.0206923	1.46361
Q181Q8	Q181Q8	Q181Q8_CLOD6	dnaC	Replicative DNA helicase	0.130029	0.873336
Q181Q9	Q181Q9	Q181Q9_CLOD6	CD630_36560	Uncharacterized protein	0.000994605	0.627044
Q181R0	Q181R0	RL9_CLOD6	rplI	Large ribosomal subunit protein bL9	0.0296641	1.25953
Q181R1	Q181R1	Q181R1_CLOD6	CD630_36590	Cyclic-di-AMP phosphodiesterase	0.00846625	0.823478
Q181R3	Q181R3	Q181R3_CLOD6	CD630_36610	MazG-like family protein	0.208473	1.27153
Q181R4	Q181R4	RS18_CLOD6	rpsR	Small ribosomal subunit protein bS18	0.300821	0.868192
Q181R5	Q181R5	RS6_CLOD6	rpsF	Small ribosomal subunit protein bS6	0.485091	0.944544
Q181R6	Q181R6	Q181R6_CLOD6	ssb1	Single-stranded DNA-binding protein	0.00564408	0.749985
Q181R7	Q181R7	Q181R7_CLOD6	CD630_36660	Putative Se/S carrier protein-like domain-containing protein	0.285059	1.11849
Q181R8	Q181R8	Q181R8_CLOD6	CD630_36640	Aminotransferase	0.226699	1.31999
Q181R9	Q181R9	Q181R9_CLOD6	CD630_36650	DUF951 domain-containing protein	0.0733288	0.857132
Q181S0	Q181S0	Q181S0_CLOD6	CD630_36680	Transcriptional regulator, TPR family	0.00239414	0.912766
Q181S1	Q181S1	Q181S1_CLOD6	CD630_36670	Selenium metabolism protein yedf	0.0120048	1.85262
Q181S2	Q181S2	Q181S2_CLOD6	CD630_36700	cysteine desulfurase	0.257145	0.854987
Q181S3	Q181S3	Q181S3_CLOD6	spo0J	Stage 0 sporulation protein J, site-specific DNA-binding protein	0.0328904	0.472199
Q181S4	Q181S4	Q181S4_CLOD6	CD630_36690	Exported protein	0.00558611	3.56517
Q181S5	Q181S5	Q181S5_CLOD6	CD630_36730	Stage 0 sporulation protein,DNA-binding protein Spo0J-like	0.0846298	0.844267
Q181S6	Q181S6	Q181S6_CLOD6	soj	Transcriptional regulator, sporulation initiation inhibitor, chromosome partitioning protein	0.400026	0.910905
Q181S7	Q181S7	MNME_CLOD6	mnmE	tRNA modification GTPase MnmE	0.00116463	0.678578
Q181S8	Q181S8	MNMG_CLOD6	mnmG	tRNA uridine 5-carboxymethylaminomethyl modification enzyme MnmG	0.332585	1.02971
Q181S9	Q181S9	Q181S9_CLOD6	jag	RNA-binding protein KhpB	0.0034514	0.872879
Q181T0	Q181T0	Q181T0_CLOD6	oxaA1	Sporulation membrane protein SpoIIIJ	0.182865	0.866127
Q181T2	Q181T2	RNPA_CLOD6	rnpA	Ribonuclease P protein component	0.386195	1.15144
Q181T4	Q181T4	Q181T4_CLOD6	secG	Protein-export membrane protein SecG	0.817627	0.955176
Q181T5	Q181T5	ENO_CLOD6	eno	Enolase	0.0402814	1.40509
Q181T6	Q181T6	Q181T6_CLOD6	tpi	Triosephosphate isomerase	0.32347	1.08697
Q181T7	Q181T7	GPMI_CLOD6	gpmI	2,3-bisphosphoglycerate-independent phosphoglycerate mutase	0.0516841	1.40716
Q181T8	Q181T8	PGK_CLOD6	pgk	Phosphoglycerate kinase	0.197795	1.13942
Q181T9	Q181T9	Q181T9_CLOD6	gapA	Glyceraldehyde-3-phosphate dehydrogenase	0.0583859	1.31638
Q181U0	Q181U0	Q181U0_CLOD6	rpoN	RNA polymerase sigma-54 factor	0.00405617	0.69064
Q181U1	Q181U1	Q181U1_CLOD6	cggR	Transcriptional regulator, SorC family	0.000470564	0.788619
Q181U2	Q181U2	Q181U2_CLOD6	CD630_31770	Xanthine dehydrogenase	0.00753329	3.32721
Q181U3	Q181U3	Q181U3_CLOD6	CD630_31780	D-hydantoinase (Dihydropyrimidinase)	0.00128023	3.01701
Q181U4	Q181U4	Q181U4_CLOD6	pyrD2	Dihydroorotate dehydrogenase B (NAD(+)), catalytic subunit	0.0258466	2.98924
Q181U6	Q181U6	Q181U6_CLOD6	CD630_31820	D-aminoacylase	2.69419e-06	4.50715
Q181U7	Q181U7	Q181U7_CLOD6	CD630_31810	Amidohydrolase	0.00281296	3.08128
Q181U8	Q181U8;Q188F3	Q181U8_CLOD6	CD630_31830	succinyl-diaminopimelate desuccinylase	0.000685175	7.21814
Q181U9	Q181U9	Q181U9_CLOD6	dpaL1	Diaminopropionate ammonia-lyase	0.0230584	4.3331
Q181V0	Q181V0	Q181V0_CLOD6	tdcF	Regulatory endoribonuclease	1.01365e-05	14.5331
Q181V1	Q181V1	Q181V1_CLOD6	CD630_31860	Transcriptional regulator, sigma-54-dependent	0.077481	0.785847
Q181V2	Q181V2	Q181V2_CLOD6	CD630_31880	Uncharacterized protein	0.48273	0.89526
Q181V4	Q181V4	Q181V4_CLOD6	CD630_31890	NADPH-dependent FMN reductase	0.21011	0.888856
Q181V5	Q181V5	Q181V5_CLOD6	CD630_31910	Oxidoreductase	0.025737	0.690709
Q181V6	Q181V6	Q181V6_CLOD6	cwp21	Cell surface peptidase, M4 family-cwp20	0.0970166	1.46581
Q181V7	Q181V7	Q181V7_CLOD6	CD630_31670	Phosphatidylethanolamine-binding regulatory protein	0.000278347	1.6967
Q181V9	Q181V9	Q181V9_CLOD6	CD630_31650	DNA alkylation repair protein	0.0204796	3.74899
Q181W3	Q181W3	Q181W3_CLOD6	CD630_23770	Hydrolase, NUDIX family	0.0296011	0.745838
Q181W4	Q181W4	Q181W4_CLOD6	buk2	Probable butyrate kinase	0.027254	1.7147
Q181W5	Q181W5	Q181W5_CLOD6	iorA	Indolepyruvate oxidoreductase subunit IorA	0.0171755	1.96227
Q181W6	Q181W6	Q181W6_CLOD6	iorB	Indole pyruvate ferredoxin/flavodoxin oxidoreductase	0.00365709	2.25623
Q181W7	Q181W7	Q181W7_CLOD6	CD630_23820	Pyridoxal phosphate-dependent transferase	0.000367944	2.61493
Q181W8	Q181W8	Q181W8_CLOD6	CD630_23830	Transcriptional regulator, sigma-54-dependent	0.00277985	0.82918
Q181X1	Q181X1	Q181X1_CLOD6	CD630_23870	L-lactate oxidase	0.756682	0.976037
Q181X2	Q181X2	Q181X2_CLOD6	CD630_23860	DUF3785 domain-containing protein	0.0679015	0.695287
Q181X6	Q181X6	Q181X6_CLOD6	CD630_23900	Transcriptional regulator, beta-lactams repressor	0.000832988	0.665801
Q181X7	Q181X7	Q181X7_CLOD6	CD630_23930	Penicillin-binding protein 1A	0.00235357	1.24482
Q181X8	Q181X8	Q181X8_CLOD6	CD630_23920	tRNA-binding protein	0.000455365	3.6199
Q181X9	Q181X9	Q181X9_CLOD6	dnaQ	DNA polymerase III, epsilon subunit	0.0958066	0.844927
Q181Y1	Q181Y1	Q181Y1_CLOD6	CD630_23970	Exonuclease	0.0462349	0.649218
Q181Y2	Q181Y2	Q181Y2_CLOD6	CD630_23960	Flavin reductase like domain-containing protein	0.00105261	2.30269
Q181Y4	Q181Y4	Q181Y4_CLOD6	CD630_23980	2-thiocytidine tRNA biosynthesis protein TtcA	0.29715	1.18383
Q181Y7	Q181Y7	DUT_CLOD6	dut	Deoxyuridine 5'-triphosphate nucleotidohydrolase	0.00787974	1.71124
Q181Y9	Q181Y9	Q181Y9_CLOD6	CD630_24070	Multidrug efflux pump	1.83028e-08	3.66026
Q181Z0	Q181Z0	Q181Z0_CLOD6	CD630_24060	Lipoprotein	1.33619e-08	6.12298
Q181Z1	Q181Z1	Q181Z1_CLOD6	CD630_24050	Transcriptional regulator, MarR family	0.000397738	4.52295
Q181Z2	Q181Z2	Q181Z2_CLOD6	CD630_24040	DNA topoisomerase	0.00791174	0.667531
Q181Z3	Q181Z3	Q181Z3_CLOD6	CD630_24080	Multidrug efflux pump	8.49208e-08	5.72236
Q181Z4	Q181Z4	Q181Z4_CLOD6	ppdK	Pyruvate, phosphate dikinase	0.550896	1.02601
Q181Z6	Q181Z6	PDRP_CLOD6	CD630_24110	Putative pyruvate, phosphate dikinase regulatory protein	0.0269536	0.717475
Q181Z7	Q181Z7	Q181Z7_CLOD6	CD630_24120	Transcriptional repressor ccpn	0.0178675	0.761653
Q182A2	Q182A2	Q182A2_CLOD6	CD630_24130	NAD(P)-binding protein	0.219436	1.18005
Q182A5	Q182A5	Q182A5_CLOD6	CD630_24210	Peptidase M20 domain-containing protein 2	0.179678	0.773544
Q182A6	Q182A6	Q182A6_CLOD6	CD630_24200	Peptidase C45 hydrolase domain-containing protein	0.013676	12.0784
Q182B7	Q182B7	Q182B7_CLOD6	CD630_24300	Transcriptional regulator, IclR family	0.57679	0.951862
Q182B8	Q182B8	SYGB_CLOD6	glyS	Glycine--tRNA ligase beta subunit	0.0453585	0.864517
Q182B9	Q182B9	SYGA_CLOD6	glyQ	Glycine--tRNA ligase alpha subunit	0.00665992	0.848692
Q182C0	Q182C0	RECO_CLOD6	recO	DNA repair protein RecO	0.14038	0.746485
Q182C1	Q182C1	Q182C1_CLOD6	CD630_24340	DUF4342 domain-containing protein	9.70738e-05	2.72761
Q182C2	Q182C2	Q182C2_CLOD6	CD630_24360	Magnesium transporter MgtE	0.193033	1.04557
Q182C3	Q182C3	ERA_CLOD6	era	GTPase Era	0.000120093	1.45087
Q182C5	Q182C5	Q182C5_CLOD6	cdd	Cytidine deaminase	5.24143e-05	1.79391
Q182C6	Q182C6	YBEY_CLOD6	ybeY	Endoribonuclease YbeY	0.212604	0.932985
Q182C7	Q182C7	Q182C7_CLOD6	CD630_24411	PhoH-like protein	0.0277768	1.38591
Q182C9	Q182C9	Q182C9_CLOD6	hpf	Ribosome hibernation promoting factor	0.170365	0.855638
Q182D3	Q182D3	Q182D3_CLOD6	CD630_24480	tRNA (N(6)-L-threonylcarbamoyladenosine(37)-C(2))-methylthiotransferase	0.0686195	0.810323
Q182D4	Q182D4	Q182D4_CLOD6	CD630_24470	Histidine triad (HIT) protein	0.00111096	2.21352
Q182D5	Q182D5	RS21_CLOD6	rpsU	Small ribosomal subunit protein bS21	0.0542379	1.47236
Q182D6	Q182D6	Q182D6_CLOD6	CD630_24490	Ribosomal RNA small subunit methyltransferase E	0.0342609	1.4595
Q182D7	Q182D7	Q182D7_CLOD6	CD630_24510	CRISPR-associated ATP-dependent helicase	0.104597	0.870632
Q182D8	Q182D8	Q182D8_CLOD6	prmA	Ribosomal protein L11 methyltransferase	0.0228137	0.719913
Q182D9	Q182D9	Q182D9_CLOD6	CD630_24520	CRISPR-associated protein	0.122502	1.32454
Q182E0	Q182E0	Q182E0_CLOD6	CD630_24540	Type I-B CRISPR-associated protein Cas8b1/Cst1	0.0360254	1.36685
Q182E1	Q182E1	Q182E1_CLOD6	CD630_24530	CRISPR-associated negative autoregulator	0.00399677	1.59786
Q182E2	Q182E2	Q182E2_CLOD6	CD630_24550	CRISPR-associated protein	0.202966	0.926069
Q182E3	Q182E3	Q182E3_CLOD6	CD630_24560	ABC-type transport system, sugar-family ATP-binding protein	0.197321	0.853583
Q182E6	Q182E6	Q182E6_CLOD6	CD630_24590	Glucokinase, ROK family	0.389578	1.05535
Q182E7	Q182E7	DNAJ_CLOD6	dnaJ	Chaperone protein DnaJ	0.0235538	1.18477
Q182E8	Q182E8	DNAK_CLOD6	dnaK	Chaperone protein DnaK	0.00229804	1.97003
Q182E9	Q182E9	Q182E9_CLOD6	hemN	Heme chaperone HemW	0.0367112	0.775493
Q182F0	Q182F0	HRCA_CLOD6	hrcA	Heat-inducible transcription repressor HrcA	0.0766821	0.788443
Q182F1	Q182F1	GRPE_CLOD6	grpE	Protein GrpE	0.0130357	1.735
Q182F3	Q182F3	Q182F3_CLOD6	CD630_24660	tRNA-nucleotidyltransferase/Poly(A) polymerase family member	0.695341	0.959387
Q182F4	Q182F4	LEPA_CLOD6	lepA	Elongation factor 4	0.00136108	0.810254
Q182F8	Q182F8	Q182F8_CLOD6	CD630_24720	Transcriptional regulator, ArsR family	0.0970535	0.778252
Q182F9	Q182F9	Q182F9_CLOD6	CD630_24710	Serine aminopeptidase S33 domain-containing protein	3.9209e-05	0.693375
Q182G0	Q182G0	Q182G0_CLOD6	CD630_24740	DNA polymerase III, delta subunit	0.0972369	0.873405
Q182G1	Q182G1	RS20_CLOD6	rpsT	Small ribosomal subunit protein bS20	0.158432	1.30095
Q182G3	Q182G3	Q182G3_CLOD6	CD630_24760	Gnat family acetyltransferase	0.0596385	1.41211
Q182G5	Q182G5	Q182G5_CLOD6	CD630_24770	Phosphatidylglycerol lysyltransferase C-terminal domain-containing protein	0.00880063	1.62464
Q182G6	Q182G6	Q182G6_CLOD6	CD630_24790	Molybdenum cofactor biosynthesis	0.0436117	0.912096
Q182G8	Q182G8	Q182G8_CLOD6	CD630_24820	Lipoprotein	0.00991994	1.57963
Q182G9	Q182G9	UNG_CLOD6	ung	Uracil-DNA glycosylase	0.437926	0.906885
Q182H0	Q182H0	Q182H0_CLOD6	CD630_24830	FAD:protein FMN transferase	0.730444	1.03418
Q182H1	Q182H1	Q182H1_CLOD6	CD630_24840	cysteine-S-conjugate beta-lyase	0.203723	1.09021
Q182H2	Q182H2	Q182H2_CLOD6	CD630_24860	PTS system, fructose-like IIC component	0.990711	1.02707
Q182H3	Q182H3	Q182H3_CLOD6	CD630_24850	Xaa-Pro aminopeptidase, M24 family	0.00337294	1.5318
Q182H4	Q182H4	Q182H4_CLOD6	CD630_24870	protein-N(pi)-phosphohistidine--D-fructose phosphotransferase	0.0122913	1.17728
Q182H5	Q182H5	Q182H5_CLOD6	CD630_24880	PTS system, fructose-like IIA component	0.470799	1.05233
Q182H8	Q182H8	Q182H8_CLOD6	CD630_24920	histidine kinase	0.468322	0.916157
Q182H9	Q182H9	Q182H9_CLOD6	pmi	mannose-6-phosphate isomerase	0.00694079	1.31309
Q182I0	Q182I0	Q182I0_CLOD6	selB	Selenocysteine-specific elongation factor	0.00800668	0.687625
Q182I1	Q182I1	SELD_CLOD6	selD	Selenide, water dikinase	0.00904898	0.749436
Q182I2	Q182I2	Q182I2_CLOD6	selA	L-seryl-tRNA(Sec) selenium transferase	0.0157848	1.53649
Q182I4	Q182I4	Q182I4_CLOD6	dacF1	serine-type D-Ala-D-Ala carboxypeptidase	0.00699579	1.22801
Q182I5	Q182I5	ARLY_CLOD6	argH	Argininosuccinate lyase	0.00603906	1.42005
Q182I6	Q182I6	Q182I6_CLOD6	CD630_24990	ABC transporter substrate-binding protein	0.355651	1.17018
Q182I7	Q182I7	Q182I7_CLOD6	CD630_25010	Hydrolase, HAD superfamily, IIB subfamily	0.0365748	0.644498
Q182I8	Q182I8	Q182I8_CLOD6	CD630_25020	Pyridoxal phosphate-dependent transferase	0.0114537	1.88977
Q182J2	Q182J2	Q182J2_CLOD6	CD630_25050	Transcriptional regulator, TetR family	0.0619268	1.3642
Q182J3	Q182J3	Q182J3_CLOD6	CD630_25090	Glycoside hydrolase, family 4	0.0151317	0.51341
Q182J4	Q182J4	Q182J4_CLOD6	CD630_25080	Transcriptional regulator, AraC family	0.0797129	0.642556
Q182J5	Q182J5	Q182J5_CLOD6	CD630_25070	Transglutaminase-like domain-containing protein	0.0405437	1.72271
Q182J6	Q182J6	Q182J6_CLOD6	CD630_25120	PTS system, glucose-like IIA component	0.0262505	0.536819
Q182J7	Q182J7	Q182J7_CLOD6	CD630_25110	Transcription antiterminator, PTS operon regulator	0.0101284	0.370645
Q182J8	Q182J8	Q182J8_CLOD6	CD630_25100	PTS system, glucose-like IIBC component	0.00215896	0.319291
Q182J9	Q182J9	Q182J9_CLOD6	tdcB	L-threonine dehydratase catabolic TdcB	0.00370831	0.754214
Q182K0	Q182K0	Q182K0_CLOD6	CD630_25130	Translation inhibitor endoribonuclease	0.0154882	1.84514
Q182K1	Q182K1	Q182K1_CLOD6	CD630_25150	Aminotransferase	0.00250768	0.627672
Q182K2	Q182K2	Q182K2_CLOD6	ansB	L-asparaginase	0.00135269	0.30485
Q182K4	Q182K4	Q182K4_CLOD6	cwp29	Cell surface protein cwp29	0.0164831	0.346715
Q182K7	Q182K7	Q182K7_CLOD6	CD630_25190	Integrase	0.0187454	0.693201
Q182K8	Q182K8	SYL_CLOD6	leuS	Leucine--tRNA ligase	0.000348253	1.32611
Q182K9	Q182K9	Q182K9_CLOD6	CD630_25230	bis(5'-nucleosyl)-tetraphosphatase (symmetrical)	0.138484	0.860395
Q182L0	Q182L0	Q182L0_CLOD6	rsfS	Ribosomal silencing factor RsfS	0.062467	1.46729
Q182L1	Q182L1	RECX_CLOD6	recX	Regulatory protein RecX	0.000442151	0.716726
Q182L2	Q182L2	Q182L2_CLOD6	nadD	Probable nicotinate-nucleotide adenylyltransferase	0.0171521	0.730592
Q182L3	Q182L3	Q182L3_CLOD6	glgB	1,4-alpha-glucan branching enzyme	0.013336	0.798253
Q182L4	Q182L4	Q182L4_CLOD6	CD630_25280	Uncharacterized protein	0.0759625	1.20658
Q182L5	Q182L5	Q182L5_CLOD6	CD630_25270	Transcriptional regulator, TetR family	0.0129023	0.859407
Q182L9	Q182L9	Q182L9_CLOD6	CD630_25320	Aminotransferase, alanine--glyoxylate transaminase	0.0190732	1.57207
Q182M4	Q182M4	Q182M4_CLOD6	CD630_25360	Stage 0 sporulation protein A homolog	0.477866	0.870663
Q182M5	Q182M5	Q182M5_CLOD6	CD630_25380	Lipoprotein	0.00193906	1.65358
Q182M6	Q182M6	Q182M6_CLOD6	CD630_25400	Coenzyme A disulfide reductase	0.0128352	0.61851
Q182M7	Q182M7	RNZ_CLOD6	rnz	Ribonuclease Z	0.294971	1.08905
Q182M8	Q182M8	Q182M8_CLOD6	CD630_25410	L-cystine uptake protein TcyP	0.157738	0.811647
Q182N0	Q182N0	Q182N0_CLOD6	CD630_25420	AlgX/AlgJ SGNH hydrolase-like domain-containing protein	0.00132992	0.679313
Q182N1	Q182N1	Q182N1_CLOD6	CD630_25440	Uncharacterized protein	0.109874	0.863506
Q182N2	Q182N2	Q182N2_CLOD6	bcsA	Cellulose synthase catalytic subunit (UDP-forming)	0.0156363	0.71854
Q182N3	Q182N3	Q182N3_CLOD6	CD630_25460	cellulase	0.464232	0.778909
Q182N4	Q182N4	Q182N4_CLOD6	CD630_25470	Glycoside hydrolase 123 catalytic domain-containing protein	0.0415406	1.5706
Q182N5	Q182N5	Q182N5_CLOD6	CD630_25480	ABC-type transport system, sugar-family permease	0.00713875	0.318554
Q182N7	Q182N7	Q182N7_CLOD6	CD630_25500	ABC-type transport system, sugar-family extracellular solute-binding protein	0.0677405	0.787494
Q182P5	Q182P5	Q182P5_CLOD6	coaD	Phosphopantetheine adenylyltransferase	0.0770886	1.16947
Q182P6	Q182P6	Q182P6_CLOD6	CD630_25570	H+-ATPase subunit H	0.692851	1.04227
Q182P7	Q182P7	Q182P7_CLOD6	CD630_25590	Rna methyltransferase, rsmd family	0.02391	1.40507
Q182P8	Q182P8	Q182P8_CLOD6	recG	ATP-dependent DNA helicase RecG	0.00557233	0.707357
Q182P9	Q182P9	Q182P9_CLOD6	CD630_25610	Phosphatase	0.1226	0.937368
Q182Q0	Q182Q0	RL28_CLOD6	rpmB	Large ribosomal subunit protein bL28	0.156115	1.17308
Q182Q1	Q182Q1	Q182Q1_CLOD6	CD630_25620	Asp23/Gls24 family envelope stress response protein	0.00012598	1.55897
Q182Q2	Q182Q2	Q182Q2_CLOD6	CD630_25640	Transcriptional regulator, MerR family	0.128127	0.640002
Q182R0	Q182R0	Q182R0_CLOD6	CD630_25710	Stage 0 sporulation protein A homolog	0.163369	0.819604
Q182R1	Q182R1	Q182R1_CLOD6	CD630_25730	Hydrolase, HAD superfamily, subfamily IA	0.357953	0.905245
Q182R2	Q182R2	Q182R2_CLOD6	CD630_25720	Nitroreductase	0.000226604	2.4995
Q182R3	Q182R3	Q182R3_CLOD6	rpe1	Ribulose-phosphate 3-epimerase	0.000672211	2.30988
Q182R4	Q182R4	Q182R4_CLOD6	thiN	Thiamine pyrophosphokinase (TPK) (Thiamine diphospho kinase)	0.23487	1.2558
Q182R5	Q182R5	Q182R5_CLOD6	rsgA	Small ribosomal subunit biogenesis GTPase RsgA	0.848696	1.06756
Q182R6	Q182R6	Q182R6_CLOD6	fabG	3-oxoacyl-[acyl-carrier-protein] reductase (3-ketoacyl-acyl carrier protein reductase)	0.253368	0.892201
Q182R7	Q182R7	Q182R7_CLOD6	stk	Serine/threonine-protein kinase and phosphatase	0.63172	1.03586
Q182R8	Q182R8	Q182R8_CLOD6	stp	protein-serine/threonine phosphatase	0.60923	1.0785
Q182R9	Q182R9	Q182R9_CLOD6	rsmB	16S rRNA (cytosine(967)-C(5))-methyltransferase	0.00135243	0.596456
Q182S0	Q182S0	RLMN_CLOD6	rlmN	Probable dual-specificity RNA methyltransferase RlmN	0.119858	0.876777
Q182S1	Q182S1	Q182S1_CLOD6	CD630_25820	Metal-dependent peptidase	0.0017075	0.535499
Q182S2	Q182S2	FMT_CLOD6	fmt	Methionyl-tRNA formyltransferase	0.162263	0.819757
Q182S3	Q182S3	Q182S3_CLOD6	CD630_25830	DUF116 domain-containing protein	0.602877	0.979211
Q182S4	Q182S4	Q182S4_CLOD6	def2	Peptide deformylase	0.000525311	1.90761
Q182S5	Q182S5	Q182S5_CLOD6	priA	Primosomal protein N'	0.0220248	0.640098
Q182S6	Q182S6	RPOZ_CLOD6	rpoZ	DNA-directed RNA polymerase subunit omega	0.34088	1.03828
Q182S7	Q182S7	Q182S7_CLOD6	coaBC	Coenzyme A biosynthesis bifunctional protein CoaBC	0.806244	0.988342
Q182S8	Q182S8	KGUA_CLOD6	gmk	Guanylate kinase	0.00276732	2.1083
Q182S9	Q182S9	YICC_CLOD6	CD630_25890	Probable endoribonuclease YicC	0.00248142	1.83861
Q182T0	Q182T0	Q182T0_CLOD6	ltaE	Low specificity L-threonine aldolase	0.00536424	1.44486
Q182T1	Q182T1	Q182T1_CLOD6	dapF	Diaminopimelate epimerase	0.0037874	1.62922
Q182T2	Q182T2	Q182T2_CLOD6	fbpA	Rqc2 homolog RqcH	0.549644	1.03674
Q182T3	Q182T3	Q182T3_CLOD6	CD630_25930	ABC-type transport system,pristinamycin/multidrug-family ATP-binding protein	0.0208725	1.40212
Q182T4	Q182T4	Q182T4_CLOD6	uraA	ABC-type transport system, uracil-specific permease	0.0407189	0.53826
Q182T5	Q182T5	PYRR_CLOD6	pyrR	Bifunctional protein PyrR	0.396083	1.07982
Q182T6	Q182T6	Q182T6_CLOD6	CD630_25960	Pseudouridine synthase	0.227658	0.88854
Q182U0	Q182U0	Q182U0_CLOD6	cstA	Carbon starvation protein, CstA	0.679945	1.07418
Q182U2	Q182U2	Q182U2_CLOD6	CD630_26010	Stage 0 sporulation protein A homolog	0.0035573	0.519201
Q182U4	Q182U4	Q182U4_CLOD6	trpS	Tryptophan--tRNA ligase	0.00250346	1.95483
Q182U5	Q182U5	Q182U5_CLOD6	mtnN	adenosylhomocysteine nucleosidase	0.419439	0.932825
Q182U6	Q182U6	Q182U6_CLOD6	CD630_26130	Peptidase, M24 family	0.204504	1.17451
Q182U7	Q182U7	Q182U7_CLOD6	CD630_26120	Amino acid permease	0.00426184	0.621832
Q182U8	Q182U8	Q182U8_CLOD6	CD630_26140	DegV family protein	0.00434942	0.397512
Q182V0	Q182V0	Q182V0_CLOD6	CD630_26150	Transcriptional regulator, TetR family	0.648393	1.10098
Q182V2	Q182V2	Q182V2_CLOD6	ileS	Isoleucine--tRNA ligase	0.00349561	1.56537
Q182V3	Q182V3	Q182V3_CLOD6	CD630_26190	Cell-division initiation protein DivIVA	0.144394	1.34626
Q182V5	Q182V5	Q182V5_CLOD6	CD630_26200	RNA-binding cell division protein	0.0351988	0.679681
Q182V6	Q182V6	SEPF_CLOD6	sepF	Cell division protein SepF	0.0518881	0.757256
Q182V8	Q182V8	Q182V8_CLOD6	CD630_26230	Pyridoxal phosphate homeostasis protein	0.129694	1.22318
Q182V9	Q182V9	Q182V9_CLOD6	CD630_26260	UPF0210 protein CD630_26260	2.80074e-05	5.43612
Q182W2	Q182W2	Q182W2_CLOD6	CD630_26270	UPF0237 protein CD630_26270	4.41355e-05	5.45624
Q182W4	Q182W4	PLSY_CLOD6	plsY	Glycerol-3-phosphate acyltransferase	0.0910854	1.1282
Q182W5	Q182W5	Q182W5_CLOD6	gpsA	Glycerol-3-phosphate dehydrogenase [NAD(P)+]	0.0110333	1.3487
Q182W6	Q182W6	Q182W6_CLOD6	der	GTPase Der	0.094032	0.777
Q182W7	Q182W7	Q182W7_CLOD6	CD630_26330	Fes-containing cyanobacterial-specific oxidoreductase	0.0102418	0.691937
Q182X0	Q182X0	Q182X0_CLOD6	CD630_26370	histidine kinase	0.811682	0.987536
Q182X2	Q182X2	Q182X2_CLOD6	CD630_26380	Stage 0 sporulation protein A homolog	0.95057	1.01376
Q182X3	Q182X3	NRDR_CLOD6	nrdR	Transcriptional repressor NrdR	0.498825	1.06288
Q182X4	Q182X4	Q182X4_CLOD6	CD630_26390	Purine nucleoside phosphorylase	0.303006	0.943149
Q182X9	Q182X9	Q182X9_CLOD6	ftsZ	Cell division protein FtsZ	0.0145757	1.36733
Q182Y0	Q182Y0	Q182Y0_CLOD6	CD630_26450	ABC-type transport system, sugar-family extracellular solute-binding protein	0.867694	0.968852
Q182Y3	Q182Y3	Q182Y3_CLOD6	CD630_26490	Division initiation protein	0.000890525	2.13039
Q182Y6	Q182Y6	MURG_CLOD6	murG	UDP-N-acetylglucosamine--N-acetylmuramyl-(pentapeptide) pyrophosphoryl-undecaprenol N-acetylglucosamine transferase	0.00278241	0.476172
Q182Y7	Q182Y7	MURD_CLOD6	murD	UDP-N-acetylmuramoylalanine--D-glutamate ligase	0.0694548	0.841032
Q182Y8	Q182Y8	MRAY_CLOD6	mraY	Phospho-N-acetylmuramoyl-pentapeptide-transferase	0.00241534	0.683002
Q182Y9	Q182Y9	Q182Y9_CLOD6	murF	UDP-N-acetylmuramoyl-tripeptide--D-alanyl-D-alanine ligase	0.196163	0.868456
Q182Z2	Q182Z2	RSMH_CLOD6	rsmH	Ribosomal RNA small subunit methyltransferase H	0.334495	0.887722
Q182Z3	Q182Z3	Q182Z3_CLOD6	CD630_26600	Peptidase, M16 family	0.0199973	0.869122
Q182Z4	Q182Z4	LGT_CLOD6	lgt	Phosphatidylglycerol--prolipoprotein diacylglyceryl transferase	0.781573	1.10759
Q182Z5	Q182Z5	Q182Z5_CLOD6	CD630_26610	Peptidase, M16 family	0.000464142	0.828034
Q182Z6	Q182Z6	Q182Z6_CLOD6	CD630_26630	Signaling protein	0.00511635	1.20111
Q182Z7	Q182Z7	Q182Z7_CLOD6	ychF	Ribosome-binding ATPase YchF	0.0201501	0.709927
Q182Z8	Q182Z8	MURE_CLOD6	murE	UDP-N-acetylmuramoyl-L-alanyl-D-glutamate--2,6-diaminopimelate ligase	0.0326465	0.568939
Q183A0	Q183A0	Q183A0_CLOD6	ptsG-BC	PTS system, glucose-specific IIBC component	0.00621579	0.188101
Q183A2	Q183A2	Q183A2_CLOD6	CD630_26691	Na(+)/H(+) antiporter	0.0255978	0.794363
Q183A3	Q183A3	Q183A3_CLOD6	CD630_26680	Transcription antiterminator, licT family	0.00411686	0.333113
Q183A4	Q183A4	Q183A4_CLOD6	CD630_26700	ABC-type transport system, ATP-binding protein putative oligopeptide transport system	0.0194517	0.657512
Q183A5	Q183A5	Q183A5_CLOD6	CD630_26710	ABC-type transport system, ATP-binding protein putative oligopeptide transport system	0.00921804	0.62681
Q183A6	Q183A6	Q183A6_CLOD6	appA	ABC-type transport system, oligopeptide-family solute-binding protein	0.533749	1.03819
Q183A7	Q183A7	Q183A7_CLOD6	appB	ABC-type transport system, oligopeptide-family permease protein	0.0176278	0.684455
Q183A8	Q183A8	Q183A8_CLOD6	appC	ABC-type transport system, oligopeptide-family permease protein	0.0552773	0.761765
Q183A9	Q183A9	Q183A9_CLOD6	CD630_26750	Transcriptional regulator, LysR family	0.00139041	0.631944
Q183B6	Q183B6	Q183B6_CLOD6	pfo	Pyruvate:ferredoxin oxidoreductase	0.0191281	1.27247
Q183B7	Q183B7	Q183B7_CLOD6	CD630_26840	Flavodoxin-related protein	0.0296644	0.792886
Q183B8	Q183B8	Q183B8_CLOD6	CD630_26830	Phosphate propanoyltransferase	0.0185143	1.34896
Q183C1	Q183C1	Q183C1_CLOD6	CD630_26850	Sporulation stage II, protein E	0.000167037	0.534914
Q183C3	Q183C3	Q183C3_CLOD6	CD630_26890	Lipoprotein	0.0170184	0.739939
Q183C4	Q183C4	Q183C4_CLOD6	hpt	Hypoxanthine phosphoribosyltransferase	0.201731	0.907406
Q183C6	Q183C6	Q183C6_CLOD6	CD630_26920	Threonine-phosphate decarboxylase	0.448831	1.08564
Q183C8	Q183C8	Q183C8_CLOD6	CD630_26930	Sodium:dicarboxylate symporter family protein	0.000152928	0.383255
Q183C9	Q183C9	Q183C9_CLOD6	asnA	Aspartate--ammonia ligase	6.53661e-05	0.797121
Q183D0	Q183D0	Q183D0_CLOD6	CD630_26960	cysteine-S-conjugate beta-lyase	0.0387091	0.699704
Q183D3	Q183D3	Q183D3_CLOD6	CD630_27000	Transcriptional regulator, sigma-54 dependent	0.00213335	0.665628
Q183D5	Q183D5	Q183D5_CLOD6	CD630_27010	Lipoprotein	0.724428	1.03105
Q183D7	Q183D7	Q183D7_CLOD6	CD630_27040	Permease	0.184881	0.826814
Q183D8	Q183D8	Q183D8_CLOD6	CD630_27030	Pentapeptide repeat-containing protein	0.0104261	0.771606
Q183D9	Q183D9	Q183D9_CLOD6	CD630_27050	Amidohydrolase	0.00458541	1.53496
Q183E1	Q183E1	Q183E1_CLOD6	CD630_27060	HIRAN domain-containing protein	0.448631	0.944822
Q183E6	Q183E6	Q183E6_CLOD6	CD630_27110	Transcriptional regulator, LysR family	0.0266935	1.17182
Q183E7	Q183E7	Q183E7_CLOD6	cwp22	Cell wall protein cwp22	0.351208	1.11499
Q183E8	Q183E8	Q183E8_CLOD6	galE	UDP-glucose 4-epimerase	0.0883703	0.744353
Q183E9	Q183E9	Q183E9_CLOD6	gtaB	UTP--glucose-1-phosphate uridylyltransferase	0.00484401	0.702625
Q183F0	Q183F0	Q183F0_CLOD6	CD630_27170	Sporulation protein	0.0257685	1.36851
Q183F1	Q183F1	Q183F1_CLOD6	CD630_27160	Uncharacterized protein	0.113408	0.841257
Q183F3	Q183F3	Q183F3_CLOD6	CD630_27180	Peptidase C60B, sortase B	0.198625	1.39109
Q183F4	Q183F4	Q183F4_CLOD6	CD630_27190	Polysaccharide deacetylase	0.000522676	1.65539
Q183F8	Q183F8	Q183F8_CLOD6	CD630_27220	Stage 0 sporulation protein A homolog	0.454938	0.910951
Q183F9	Q183F9	Q183F9_CLOD6	CD630_27240	peptidoglycan-N-acetylglucosamine deacetylase	0.0158908	0.632402
Q183G0	Q183G0	GLYA_CLOD6	glyA	Serine hydroxymethyltransferase	0.394914	1.21141
Q183G3	Q183G3	Q183G3_CLOD6	CD630_27270	Membrane protein	0.158056	0.822105
Q183G4	Q183G4	Q183G4_CLOD6	CD630_27300	Copper-sensing transcriptional repressor CsoR	0.618216	0.963259
Q183G5	Q183G5	Q183G5_CLOD6	CD630_27290	Regulator of the sigma(E) factor	0.00114791	0.579853
Q183G7	Q183G7	Q183G7_CLOD6	CD630_27310	Membrane protein	0.832813	1.0176
Q183H0	Q183H0	Q183H0_CLOD6	cwp14	Cell wall-binding protein cwp14	0.000735747	1.70792
Q183H1	Q183H1	Q183H1_CLOD6	CD630_27360	Transcriptional regulator, LysR family	0.00148158	0.592707
Q183H3	Q183H3	Q183H3_CLOD6	CD630_27380	Cytosine permease	0.619509	0.842919
Q183H4	Q183H4	Q183H4_CLOD6	aspS	Aspartate--tRNA ligase	0.000104122	0.67238
Q183H5	Q183H5	SYH_CLOD6	hisS	Histidine--tRNA ligase	0.00698908	1.89491
Q183H6	Q183H6	Q183H6_CLOD6	CD630_27420	Hydrolase beta-lactamase-like	0.00476098	1.38367
Q183H7	Q183H7	Q183H7_CLOD6	hemZ	Coproporphyrinogen III oxidase	0.011875	0.625063
Q183H8	Q183H8	Q183H8_CLOD6	relA	GTP diphosphokinase	0.443052	0.98537
Q183H9	Q183H9	DTD_CLOD6	dtd	D-aminoacyl-tRNA deacylase	0.0055724	2.05445
Q183I0	Q183I0	APT_CLOD6	apt	Adenine phosphoribosyltransferase	0.00339732	1.51746
Q183I1	Q183I1	Q183I1_CLOD6	recJ	Single-stranded-DNA-specific exonuclease RecJ	0.0771329	0.724681
Q183I2	Q183I2	Q183I2_CLOD6	CD630_27480	Acyltransferase	0.00262404	1.87178
Q183I3	Q183I3	Q183I3_CLOD6	CD630_27470	Ubiquinone biosynthesis protein	0.00142855	1.23963
Q183I6	Q183I6	Q183I6_CLOD6	CD630_27490	Radical SAM-family protein	0.0036727	0.635054
Q183I7	Q183I7	Q183I7_CLOD6	CD630_27520	Uncharacterized protein	0.158284	1.29093
Q183I8	Q183I8	Q183I8_CLOD6	CD630_27510	DUF4116 domain-containing protein	0.492142	0.955303
Q183J0	Q183J0	Q183J0_CLOD6	CD630_27540	Diguanylate kinase signaling protein	0.459185	0.914429
Q183J1	Q183J1	Q183J1_CLOD6	ptsI	Phosphoenolpyruvate-protein phosphotransferase	0.00113238	2.13092
Q183J2	Q183J2	Q183J2_CLOD6	ptsH	PTS system, HPr protein	0.0170098	1.26559
Q183J3	Q183J3	Q183J3_CLOD6	CD630_27580	site-specific DNA-methyltransferase (adenine-specific)	0.166782	0.754917
Q183J4	Q183J4	Q183J4_CLOD6	CD630_27570	Phospholipase	0.847022	0.989693
Q183J6	Q183J6	Q183J6_CLOD6	CD630_27590	Transcriptional regulator, Rrf2 family	0.138934	0.774652
Q183J7	Q183J7	Q183J7_CLOD6	CD630_27630	Lipoprotein	0.00176955	1.34511
Q183J9	Q183J9	Q183J9_CLOD6	CD630_27610	N-acetylmuramoyl-L-alanine amidase	0.0556681	1.41898
Q183K0	Q183K0	Q183K0_CLOD6	CD630_27650	Transcriptional regulator, LytR family	0.0703201	2.5927
Q183K1	Q183K1	Q183K1_CLOD6	CD630_27640	Hydrolase, HAD superfamily, IIB subfamily	4.0447e-05	0.50373
Q183K2	Q183K2	Q183K2_CLOD6	cwp19	Cell surface protein cwp19	0.964805	1.00371
Q183K3	Q183K3	Q183K3_CLOD6	CD630_27660	Transcriptional regulator, LytR family	5.23204e-05	2.48973
Q183K4	Q183K4	Q183K4_CLOD6	CD630_27700	Glycosyl transferase, group 1	0.0211051	0.856706
Q183K5	Q183K5	Q183K5_CLOD6	CD630_27690	Polysaccharide biosynthesis protein	0.00774496	0.778222
Q183K7	Q183K7	Q183K7_CLOD6	CD630_27740	Glycosyl transferase, family 2	0.00318938	0.766174
Q183K8	Q183K8	Q183K8_CLOD6	CD630_27730	Glycosyl transferase, family 2	0.0241953	0.707313
Q183K9	Q183K9	Q183K9_CLOD6	tuaG	Glycosyl transferase, family 2	0.00180279	0.712188
Q183L0	Q183L0	Q183L0_CLOD6	rkpK	UDP-glucose 6-dehydrogenase	0.00565103	0.82478
Q183L1	Q183L1	Q183L1_CLOD6	CD630_27780	Glycosyl transferase	0.940857	0.999132
Q183L2	Q183L2	Q183L2_CLOD6	CD630_27770	Membrane protein	0.00879229	0.803933
Q183L3	Q183L3	Q183L3_CLOD6	CD630_27760	Glycosyl transferase, family 2	0.314126	1.07082
Q183L4	Q183L4	Q183L4_CLOD6	CD630_27750	Glycerophosphotransferase	0.037764	0.882945
Q183L5	Q183L5	Q183L5_CLOD6	pgmA	Phosphoglucomutase	0.0420991	1.15886
Q183L6	Q183L6	Q183L6_CLOD6	manC	Mannose-1-phosphate guanylyltransferase	0.0265789	1.17989
Q183L7	Q183L7	Q183L7_CLOD6	cwp7	Cell wall binding protein cwp7	0.742281	0.979187
Q183L8	Q183L8	Q183L8_CLOD6	mviN	Probable lipid II flippase MurJ	0.947819	0.991786
Q183L9	Q183L9	Q183L9_CLOD6	cwp6	N-acetylmuramoyl-L-alanine amidase,autolysin cwp6	0.000396044	1.95214
Q183M0	Q183M0	Q183M0_CLOD6	CD630_27830	Glycosyl transferase	0.00454977	0.710837
Q183M1	Q183M1	Q183M1_CLOD6	cwp84	Cell surface protein cwp84	0.0247894	1.4497
Q183M2	Q183M2	Q183M2_CLOD6	cwp5	Cell surface protein cwp5	0.151623	1.22055
Q183M5	Q183M5	Q183M5_CLOD6	cwp2	Cell wall binding protein cwp2	0.122231	1.21758
Q183M6	Q183M6	Q183M6_CLOD6	CD630_27900	LmbE-like deacetylase	0.301364	0.894252
Q183M7	Q183M7	Q183M7_CLOD6	cwp66	Cell surface protein cwp66	0.100185	0.6408
Q183M8	Q183M8	Q183M8_CLOD6	slpA	Precursor of the S-layer proteins	0.00394376	2.10303
Q183M9	Q183M9	SECA2_CLOD6	secA2	Protein translocase subunit SecA 2	0.00991803	0.73342
Q183N0	Q183N0	Q183N0_CLOD6	cwp11	Cell wall binding protein cwp11	0.408856	0.820922
Q183N1	Q183N1	Q183N1_CLOD6	cwp12	Cell wall binding protein cwp12	0.335522	1.34305
Q183N2	Q183N2	Q183N2_CLOD6	cwp10	Cell surface protein cwp10	0.420448	1.18172
Q183N3	Q183N3	Q183N3_CLOD6	CD630_27970	Calcium-binding adhesion protein	0.659829	1.07912
Q183N4	Q183N4	Q183N4_CLOD6	cwp8	Cell wall binding protein cwp8	0.532183	1.17859
Q183N6	Q183N6	Q183N6_CLOD6	CD630_28010	Preprotein translocase, yajc subunit	0.0624885	0.871038
Q183N8	Q183N8	RUVB_CLOD6	ruvB	Holliday junction branch migration complex subunit RuvB	0.104391	0.637401
Q183N9	Q183N9	QUEA_CLOD6	queA	S-adenosylmethionine:tRNA ribosyltransferase-isomerase	0.00535271	0.448395
Q183P0	Q183P0	Q183P0_CLOD6	CD630_28030	Membrane protein	0.0482892	0.664046
Q183P1	Q183P1	Q183P1_CLOD6	tgt	Queuine tRNA-ribosyltransferase	0.229239	1.14875
Q183P4	Q183P4	Q183P4_CLOD6	ruvA	Holliday junction branch migration complex subunit RuvA	0.0511168	1.32475
Q183P8	Q183P8	Q183P8_CLOD6	CD630_28100	Membrane protein	0.0330702	0.714844
Q183Q0	Q183Q0	Q183Q0_CLOD6	CD630_28170	ABC-type transport system, multidrug-family ATP-binding/permease protein	0.24508	0.914994
Q183Q1	Q183Q1	Q183Q1_CLOD6	CD630_28160	Phage protein	0.374424	0.881222
Q183Q2	Q183Q2	Q183Q2_CLOD6	CD630_28150	L-2-amino-thiazoline-4-carboxylic acid hydrolase	0.043052	0.696998
Q183Q3	Q183Q3	Q183Q3_CLOD6	CD630_28140	Transcriptional regulator, GntR family	0.0239914	1.36011
Q183Q4	Q183Q4	Q183Q4_CLOD6	CD630_28180	ABC-type transport system, multidrug-family ATP-binding/permease protein	0.692197	0.976133
Q183Q5	Q183Q5	Q183Q5_CLOD6	CD630_28220	Glutamate carboxypeptidase, M20 family	1.89525e-05	2.42918
Q183Q8	Q183Q8	Q183Q8_CLOD6	CD630_28190	Amino acid racemase	1.73087e-05	2.04152
Q183Q9	Q183Q9	Q183Q9_CLOD6	CD630_28260	Oxidoreductase (Fad-binding domain)	0.0129938	0.653964
Q183R0	Q183R0	Q183R0_CLOD6	CD630_28250	Flavodoxin	0.211581	1.20683
Q183R2	Q183R2	Q183R2_CLOD6	CD630_28230	Transcriptional regulator	0.476547	0.954012
Q183R3	Q183R3	Q183R3_CLOD6	CD630_28290	Membrane protein	0.0191776	0.678461
Q183R4	Q183R4	Q183R4_CLOD6	CD630_28280	Aminotransferase	0.123326	1.49367
Q183R5	Q183R5	Q183R5_CLOD6	CD630_28270	Transcriptional regulator, MarR family	0.0232598	0.676659
Q183S4	Q183S4	Q183S4_CLOD6	serS1A	Serine--tRNA ligase	0.0263713	1.10665
Q183S7	Q183S7	Q183S7_CLOD6	CD630_28430	Zinc-binding dehydrogenase	0.398763	0.963556
Q183S8	Q183S8	Q183S8_CLOD6	CD630_28420	Nitrilase (Carbon-nitrogen hydrolase)	0.0219059	1.15146
Q183S9	Q183S9	Q183S9_CLOD6	CD630_28410	Amidohydrolase	0.286351	1.17046
Q183T0	Q183T0	PHNXW_CLOD6	phnXW	Bifunctional phosphonoacetaldehyde hydrolase/aminoethylphosphonate transaminase	0.190556	1.21372
Q183T1	Q183T1	Q183T1_CLOD6	CD630_28480	Polymer-forming cytoskeletal	0.0137353	0.7265
Q183T2	Q183T2	Q183T2_CLOD6	CD630_28470	Polymer-forming cytoskeletal	0.0275172	1.79566
Q183T3	Q183T3	Q183T3_CLOD6	CD630_28460	DUF4004 family protein	0.00379688	0.674017
Q183T5	Q183T5	Q183T5_CLOD6	CD630_28440	Transcriptional regulator, MarR family	0.0603669	1.3194
Q183T6	Q183T6	Q183T6_CLOD6	dltA	D-alanine--D-alanyl carrier protein ligase	0.0417148	1.26423
Q183T7	Q183T7	Q183T7_CLOD6	dltB	Teichoic acid D-alanyltransferase	0.339575	1.13074
Q183T8	Q183T8	Q183T8_CLOD6	dltC	D-alanyl carrier protein	0.0595818	1.12159
Q183T9	Q183T9	Q183T9_CLOD6	CD630_28500	Transcriptional regulator, DeoR family	0.0682207	1.2209
Q183U0	Q183U0	Q183U0_CLOD6	CD630_28550	NAD(P)-binding oxidoreductase	0.000482408	1.47073
Q183U1	Q183U1	Q183U1_CLOD6	dltD	Protein DltD	0.000156912	2.32106
Q183U2	Q183U2	Q183U2_CLOD6	CD630_28580	Membrane protein	0.428591	0.921081
Q183U3	Q183U3	Q183U3_CLOD6	CD630_28570	Hydrolase, HAD superfamily, IA subfamily	0.0305061	0.649286
Q183U8	Q183U8	Q183U8_CLOD6	CD630_28660	Modulator of DNA gyrase, peptidase U62	0.00119818	1.68952
Q183V1	Q183V1	Q183V1_CLOD6	CD630_28630	Transcriptional regulator, sigma-54-dependent	0.648357	0.955311
Q183V5	Q183V5	Q183V5_CLOD6	CD630_28670	Regulatory protease, U62 family	0.0014276	1.57049
Q183V6	Q183V6	Q183V6_CLOD6	uxaA'	N-terminus region of carbohydrate hydrolase, SAF domain	0.786994	1.10249
Q183W0	Q183W0	Q183W0_CLOD6	uxaA	D-galactate dehydratase/Altronate hydrolase	0.729127	1.22104
Q183W2	Q183W2	Q183W2_CLOD6	fhuC	ABC-type transport system, ferrichrome-specific ATP-binding protein	0.00184491	0.502501
Q183W3	Q183W3	Q183W3_CLOD6	CD630_28790	Uncharacterized protein	0.522053	0.922235
Q183W4	Q183W4	Q183W4_CLOD6	fhuD	ABC-type transport system, ferrichrome-specific extracellular solute-binding protein	0.0454238	0.630769
Q183W7	Q183W7	Q183W7_CLOD6	celF	Cellobiose-6-phosphate hydrolase, family 4	0.0159323	0.58524
Q183W8	Q183W8	Q183W8_CLOD6	celG	Cellobiose-phosphate degrading protein	0.00782265	0.796012
Q183W9	Q183W9	Q183W9_CLOD6	celC	PTS system, cellobiose-specific IIA component	0.824232	1.07262
Q183X1	Q183X1	Q183X1_CLOD6	CD630_28850	Transcriptional regulator, GntR family	0.552016	0.945726
Q183X2	Q183X2	Q183X2_CLOD6	celA	PTS system, cellobiose-specific IIB component	0.330186	0.893737
Q183X4	Q183X4	Q183X4_CLOD6	CD630_28870	Diguanylate kinase signaling protein	0.0638206	0.702036
Q183X8	Q183X8	Q183X8_CLOD6	CD630_09720	Cell wall hydrolase/autolysin	0.0404677	1.32998
Q183Y0	Q183Y0	Q183Y0_CLOD6	CD630_09750	Phage protein	0.0373841	0.787794
Q183Y1	Q183Y1	Q183Y1_CLOD6	CD630_09760	Phage protein	0.00269022	1.3131
Q183Y2;Q18AH7	Q183Y2;Q18AH7	Q183Y2_CLOD6;Q18AH7_CLOD6	CD630_09770;CD630_28900	Phage protein	0.0635398	0.849275
Q183Z1	Q183Z1	Q183Z1_CLOD6	CD630_09570	Phage lipoprotein	0.00396888	0.856023
Q183Z2	Q183Z2	Q183Z2_CLOD6	CD630_09580	Phage protein	0.000474969	0.633009
Q183Z6	Q183Z6	Q183Z6_CLOD6	CD630_09480	Phage major capsid protein	0.0566533	0.393257
Q184A9	Q184A9	Q184A9_CLOD6	CD630_09461	Phage protein	0.0117696	2.82393
Q184B3	Q184B3	Q184B3_CLOD6	CD630_29280	Phage protein	0.00701585	1.25948
Q184B4	Q184B4	Q184B4_CLOD6	CD630_29270	Transcriptional regulator, Phage-type	0.0730678	1.08199
Q184B6	Q184B6	Q184B6_CLOD6	CD630_09410	Phage protein	0.00502593	0.535636
Q184B7	Q184B7	Q184B7_CLOD6	CD630_09420	Phage protein	0.0012679	0.391486
Q184B9;Q18AB6	Q184B9;Q18AB6	Q184B9_CLOD6;Q18AB6_CLOD6	CD630_09220;CD630_29380	Phage protein	0.606659	1.03803
Q184D1	Q184D1	Q184D1_CLOD6	CD630_29410	Single-stranded DNA-binding protein	0.939183	1.12324
Q184E0	Q184E0	Q184E0_CLOD6	CD630_29520	Phage site-specific integrase	0.0137175	0.765253
Q184E2	Q184E2	Q184E2_CLOD6	CD630_29500	Transcriptional regulator, HTH-type	0.111245	1.19514
Q184E3	Q184E3	VATB_CLOD6	atpB	V-type ATP synthase beta chain	0.000982558	2.52878
Q184E4	Q184E4	VATD_CLOD6	atpD	V-type ATP synthase subunit D	0.014103	1.67657
Q184E5	Q184E5	Q184E5_CLOD6	atpC	V-type ATP synthase subunit C	0.0242202	1.79019
Q184E7	Q184E7	VATA_CLOD6	atpA	V-type ATP synthase alpha chain	0.0126881	2.23529
Q184E8	Q184E8	Q184E8_CLOD6	atpI	V-type ATP synthase subunit I	0.00651885	2.18831
Q184E9	Q184E9	Q184E9_CLOD6	atpK	V-type ATP synthase subunit K	0.370098	0.729529
Q184F0	Q184F0	VATE_CLOD6	atpE	V-type ATP synthase subunit E	0.00168609	2.29859
Q184F1	Q184F1	Q184F1_CLOD6	CD630_29610	Uncharacterized protein	0.00333349	1.98614
Q184F2	Q184F2	Q184F2_CLOD6	CD630_29650	Signaling protein	0.106017	0.909844
Q184F3	Q184F3	Q184F3_CLOD6	CD630_29640	tRNA-binding protein	0.181092	0.80422
Q184F4	Q184F4	Q184F4_CLOD6	CD630_29630	L,D-TPase catalytic domain-containing protein	0.0139399	1.11192
Q184F6	Q184F6	Q184F6_CLOD6	adhE1	Aldehyde-alcohol dehydrogenase	0.000589949	0.676963
Q184G4	Q184G4	Q184G4_CLOD6	CD630_29720	Uncharacterized protein	0.0033755	1.44546
Q184G5	Q184G5	Q184G5_CLOD6	CD630_29730	Acetyltransferase	0.0144565	0.62208
Q184G8	Q184G8	Q184G8_CLOD6	CD630_29780	CRISPR-associated Cas3 family helicase	0.00412875	0.48994
Q184H0	Q184H0	Q184H0_CLOD6	CD630_29810	CRISPR-associated protein, CXXC-CXXC	0.734456	0.979672
Q184H1	Q184H1	Q184H1_CLOD6	CD630_29800	CRISPR-associated autoregulator DevR family protein protein	0.0762578	0.908639
Q184H2	Q184H2	Q184H2_CLOD6	CD630_29790	CRISPR-associated Cas5 family protein	0.163707	0.846188
Q184H4	Q184H4	Q184H4_CLOD6	CD630_29820	CRISPR-associated Cas6 family protein	0.869846	1.11812
Q184H5	Q184H5	Q184H5_CLOD6	CD630_29850	ABC-type transport system, ATP-binding protein	0.178176	0.741198
Q184H9	Q184H9	Q184H9_CLOD6	CD630_29880	Stage 0 sporulation protein A homolog	0.147403	0.823902
Q184I0	Q184I0	Q184I0_CLOD6	ssuB2	ABC-type transport system, sulfonate-family ATP-binding protein	0.000141131	0.599101
Q184I1	Q184I1	Q184I1_CLOD6	ssuA2	ABC-type transport system, sulfonate-family extracellular solute-binding protein	0.000436399	0.673699
Q184I3	Q184I3	Q184I3_CLOD6	CD630_29930	GyrI-like small molecule binding domain-containing protein	0.0424191	0.581951
Q184I4	Q184I4	Q184I4_CLOD6	CD630_29920	Uncharacterized protein	0.00060459	0.635108
Q184I5	Q184I5	Q184I5_CLOD6	nrdE	Ribonucleoside-diphosphate reductase	0.000930285	0.449227
Q184I6	Q184I6	Q184I6_CLOD6	nrdF	Ribonucleoside-diphosphate reductase subunit beta	0.00121642	0.518292
Q184I7	Q184I7	Q184I7_CLOD6	CD630_29970	ABC-type transport system, iron-family ATP-binding protein	0.000154477	0.61908
Q184I8	Q184I8	Q184I8_CLOD6	CD630_29960	Non-specific serine/threonine protein kinase	0.372874	0.89566
Q184J0	Q184J0	Q184J0_CLOD6	CD630_29990	ABC-type transport system, iron-family extracellular solute-binding protein	0.694987	1.01069
Q184J1	Q184J1	Q184J1_CLOD6	dapA1	N-acetylneuraminate lyase	0.894251	1.0079
Q184J3	Q184J3	Q184J3_CLOD6	CD630_30030	N-terminus region of carbohydrate hydrolase, SAF domain	0.0218744	1.62065
Q184J4	Q184J4	Q184J4_CLOD6	uxaA	D-galactate dehydratase/Altronate hydrolase	0.371722	0.739334
Q184J5	Q184J5	Q184J5_CLOD6	kdgT2	2-keto-3-deoxygluconate permease 2	0.290716	1.12819
Q184J6	Q184J6	Q184J6_CLOD6	CD630_30050	Transcriptional regulator, IclR family	0.00197116	1.24575
Q184J7	Q184J7	Q184J7_CLOD6	CD630_30060	Alcohol dehydrogenase	0.0577903	0.570595
Q184J9	Q184J9	Q184J9_CLOD6	CD630_30100	Cytochrome C assembly protein	0.151904	1.16607
Q184K0	Q184K0	Q184K0_CLOD6	CD630_30090	Pyridine nucleotide-disulphide oxidoreductase, class I	0.00266495	1.78182
Q184K1	Q184K1	Q184K1_CLOD6	CD630_30120	Alpha-mannosidase	0.00202707	0.69089
Q184K2	Q184K2	Q184K2_CLOD6	CD630_30110	Transcriptional regulator, HxlR family DUF24	0.00274865	0.499096
Q184K3	Q184K3	Q184K3_CLOD6	CD630_30130	PTS system, mannose-specfic IIC component	0.0112953	0.560927
Q184K4	Q184K4	Q184K4_CLOD6	CD630_30150	PTS system, mannose-specfic IIA component	0.0460625	0.565054
Q184K5	Q184K5	Q184K5_CLOD6	CD630_30140	protein-N(pi)-phosphohistidine--D-fructose phosphotransferase	0.289684	1.07212
Q184K6	Q184K6	Q184K6_CLOD6	CD630_30160	Transcription antiterminator, PTS operon regulator	0.704875	0.971302
Q184K9	Q184K9	Q184K9_CLOD6	CD630_30180	Oxidoreductase	0.113476	1.26023
Q184L4	Q184L4	Q184L4_CLOD6	CD630_30270	PTS system, glucose-like IIA component	4.31038e-05	0.116803
Q184L5	Q184L5	Q184L5_CLOD6	CD630_30260	DUF2087 domain-containing protein	0.00125137	0.545514
Q184L6	Q184L6	Q184L6_CLOD6	malY	cysteine-S-conjugate beta-lyase	0.00227793	0.139391
Q184L7	Q184L7	Q184L7_CLOD6	CD630_30280	Phosphosugar isomerase	1.37689e-05	0.0493727
Q184L8	Q184L8	Q184L8_CLOD6	CD630_30300	PTS system, glucose-like IIBC component	0.000521867	0.108987
Q184L9	Q184L9	Q184L9_CLOD6	CD630_30310	Transcription antiterminator, PTS operon regulator	0.000128658	0.53696
Q184M1	Q184M1	Q184M1_CLOD6	CD630_30340	Transcriptional regulator, TrmB family	0.00804644	0.772498
Q184M2	Q184M2	Q184M2_CLOD6	trxA1	Thioredoxin	0.0613277	1.38329
Q184M3	Q184M3	Q184M3_CLOD6	CD630_30360	Transporter, Major Facilitator Superfamily (MFS)	0.270205	0.819453
Q184M4	Q184M4	Q184M4_CLOD6	CD630_30350	Phenazine biosynthesis protein, phzf family	0.0104135	1.80567
Q184M5	Q184M5	Q184M5_CLOD6	CD630_30380	von Willebrand factor A	0.00255423	0.622571
Q184M6	Q184M6	Q184M6_CLOD6	CD630_30370	Transcriptional regulator, CarD family	0.868387	0.948172
Q184M7	Q184M7	Q184M7_CLOD6	CD630_30390	ATPase	0.0257073	0.683431
Q184M8	Q184M8	PIP_CLOD6	pip	Proline iminopeptidase	0.883046	0.991598
Q184M9	Q184M9	Q184M9_CLOD6	CD630_30400	DUF4116 domain-containing protein	0.0289143	0.596751
Q184N0	Q184N0	Q184N0_CLOD6	CD630_30430	Transglutaminase-like domain-containing protein	0.0366505	0.466753
Q184N1	Q184N1	Q184N1_CLOD6	CD630_30420	Membrane protein	0.464313	0.771623
Q184N2	Q184N2	Q184N2_CLOD6	CD630_30440	Transcriptional regulator, RpiR family	0.0952394	1.11009
Q184P2	Q184P2	Q184P2_CLOD6	CD630_30540	Stage 0 sporulation protein A homolog	0.0649514	1.21522
Q184P3	Q184P3	Q184P3_CLOD6	CD630_30560	ABC-type transport system, ATP-binding protein	0.633357	0.974662
Q184P9	Q184P9	Q184P9_CLOD6	CD630_30620	Transcriptional regulator, RpiR family	0.0146519	0.570864
Q184Q1	Q184Q1	Q184Q1_CLOD6	xylB	Xylulose kinase	0.260324	0.856316
Q184Q2	Q184Q2	Q184Q2_CLOD6	xylA	Xylose isomerase	0.129718	1.61644
Q184Q3	Q184Q3	Q184Q3_CLOD6	xynA	PTS system, xyloside-specific IIA component	0.100951	0.883887
Q184Q4	Q184Q4	Q184Q4_CLOD6	xylR	Transcriptional regulator, Xylose repressor	0.115748	1.14847
Q184Q5	Q184Q5	Q184Q5_CLOD6	xynD	PTS system, xyloside-specific IID component	0.104891	1.13247
Q184Q6	Q184Q6	Q184Q6_CLOD6	xynB	PTS system, xyloside-specific IIB component	0.936094	1.01182
Q184Q8	Q184Q8	Q184Q8_CLOD6	CD630_30720	DUF523 domain-containing protein	0.365102	0.946071
Q184Q9	Q184Q9	Q184Q9_CLOD6	CD630_30710	Glycosyl hydrolase	0.0395569	1.75766
Q184R0	Q184R0	Q184R0_CLOD6	CD630_30740	Tagatose-bisphosphate aldolase	0.046348	0.686702
Q184R1	Q184R1	Q184R1_CLOD6	CD630_30730	Membrane protein	0.0188342	0.687703
Q184R2	Q184R2	Q184R2_CLOD6	tagABC	PTS system, tagatose-specific IIABC component	0.732833	1.06719
Q184S0	Q184S0	Q184S0_CLOD6	garK	Glycerate kinase	0.607765	0.954122
Q184S2	Q184S2	Q184S2_CLOD6	mngB	Alpha-mannosidase	0.415667	0.879581
Q184S4	Q184S4	Q184S4_CLOD6	CD630_30870	Transcriptional regulator, RpiR family	0.0199829	0.763176
Q184S5	Q184S5	Q184S5_CLOD6	CD630_30890	PTS system, glucose-like IIBC component	0.882413	1.04883
Q184S6	Q184S6	Q184S6_CLOD6	CD630_30880	Cellobiose-phosphate degrading protein	0.113443	1.18524
Q184S7	Q184S7	Q184S7_CLOD6	treA	Trehalose-6-phosphate hydrolase	0.468883	1.05611
Q184S8	Q184S8	Q184S8_CLOD6	treR	Transcriptional regulator, GntR family	6.93985e-05	0.609881
Q184T1	Q184T1	Q184T1_CLOD6	CD630_30930	Gamma-glutamyl-gamma-aminobutyrate hydrolase	0.965843	0.99451
Q184T2	Q184T2	Q184T2_CLOD6	bglA2	6-phospho-beta-glucosidase, bglA2	0.0267512	0.830198
Q184T3	Q184T3	Q184T3_CLOD6	bglA3	6-phospho-beta-glucosidase, bglA3	0.00699431	0.516945
Q184T4	Q184T4	Q184T4_CLOD6	bglF2	PTS system, beta-glucoside-specific IIABC component, bglF2	0.0188933	0.17299
Q184T5	Q184T5	Q184T5_CLOD6	bglG1	Transcription antiterminator, PTS operon regulator, bglG1	0.24719	1.27145
Q184T6	Q184T6	Q184T6_CLOD6	CD630_30990	Peptidase M20 domain-containing protein 2	0.00759977	1.35493
Q184T7	Q184T7	Q184T7_CLOD6	CD630_31000	C4-dicarboxylate anaerobic carrier,DcuC family	0.293528	1.08589
Q184U0	Q184U0	Q184U0_CLOD6	CD630_31030	PTS system, glucose-like IIA component	0.0821813	1.47507
Q184U3	Q184U3	Q184U3_CLOD6	CD630_31050	Iron-containing alcohol dehydrogenase	0.610277	1.06423
Q184U7	Q184U7	Q184U7_CLOD6	CD630_31090	Pentose-5-phosphate 3-epimerase	0.180344	0.802405
Q184V0	Q184V0	Q184V0_CLOD6	CD630_31110	Transcriptional regulator	7.71234e-05	0.706943
Q184V1	Q184V1	Q184V1_CLOD6	bglA4	6-phospho-beta-glucosidase, bglA4	0.0630206	0.804657
Q184V3	Q184V3	Q184V3_CLOD6	bglF3	PTS system, beta-glucoside-specific IIABC component, bglF3	0.00803121	0.705046
Q184V4	Q184V4	Q184V4_CLOD6	bglG2	Transcription antiterminator, PTS operon regulator, bglG2	0.0217676	0.610527
Q184V6	Q184V6	Q184V6_CLOD6	CD630_31190	UDP-glycosyltransferase, MGT subfamily	0.398561	1.12511
Q184V8	Q184V8	Q184V8_CLOD6	CD630_31200	Transcriptional regulator, AbrB family	0.494408	1.12334
Q184V9	Q184V9	Q184V9_CLOD6	CD630_31210	Flavodoxin/nitric oxide synthase	0.539721	1.15809
Q184W0	Q184W0	Q184W0_CLOD6	CD630_31230	4fe-4s binding domain protein	0.00164552	4.55196
Q184W2	Q184W2	Q184W2_CLOD6	bglA5	6-phospho-beta-glucosidase, bglA5	0.275806	0.859685
Q184W3	Q184W3	Q184W3_CLOD6	bglF4	PTS system, beta-glucoside-specific IIABC component, bglF4	0.0851657	0.566886
Q184W4	Q184W4	Q184W4_CLOD6	bglG3	Transcription antiterminator, PTS operon regulator, bglG3	0.0274748	0.748223
Q184X3	Q184X3	Q184X3_CLOD6	bglA7	6-phospho-beta-glucosidase, bglA7	0.00906145	0.209916
Q184X5	Q184X5	Q184X5_CLOD6	bglF5	PTS system, beta-glucoside-specific IIABC component, bglF5	0.000993889	0.159814
Q184X6	Q184X6	Q184X6_CLOD6	bglG4	Transcription antiterminator, PTS operon regulator, bglG4	0.00283174	0.350517
Q184Y0	Q184Y0	Q184Y0_CLOD6	CD630_31440	Transcriptional regulator, DeoR family	0.132888	0.650544
Q184Y4	Q184Y4	Q184Y4_CLOD6	CD630_31480	Uncharacterized protein	0.0354918	0.615705
Q184Y6	Q184Y6	Q184Y6_CLOD6	CD630_31490	DNA helicase	0.000178358	0.354118
Q184Z0	Q184Z0	Q184Z0_CLOD6	CD630_31500	MrfA-like Zn-binding domain-containing protein	0.000149261	0.409793
Q184Z1	Q184Z1	Q184Z1_CLOD6	CD630_31540	Transcriptional regulator, Phage-type	0.678022	0.937517
Q184Z2	Q184Z2	Q184Z2_CLOD6	CD630_31530	Transcriptional regulator, Phage-type	0.00962006	0.657418
Q184Z4	Q184Z4	Q184Z4_CLOD6	CD630_31550	Fic/Doc-related protein	0.00479171	1.98298
Q184Z5	Q184Z5	Q184Z5_CLOD6	CD630_31562	Transcriptional regulator	0.313893	1.14546
Q184Z6	Q184Z6	SSRP_CLOD6	smpB	SsrA-binding protein	0.949193	1.00217
Q184Z7	Q184Z7	Q184Z7_CLOD6	CD630_31580	Transcriptional regulator, TRAP family	0.0602719	1.16033
Q185A2	Q185A2	Q185A2_CLOD6	rnr	Ribonuclease R	0.00136669	1.93477
Q185A7	Q185A7	Q185A7_CLOD6	asrB	Anaerobic sulfite reductase subunit B	0.117257	1.2448
Q185A8	Q185A8	Q185A8_CLOD6	CD630_22380	YhcH/YjgK/YiaL family protein	0.342976	1.25912
Q185B0	Q185B0	Q185B0_CLOD6	CD630_22360	Glucokinase, ROK family	0.658617	1.0661
Q185B1	Q185B1	Q185B1_CLOD6	CD630_22350	Transcriptional regulator, RpiR family	0.0770111	1.08359
Q185B2	Q185B2	NANE_CLOD6	nanE	Putative N-acetylmannosamine-6-phosphate 2-epimerase	0.319811	0.944031
Q185B3	Q185B3	Q185B3_CLOD6	nanA	N-acetylneuraminate lyase	0.032201	1.40581
Q185B4	Q185B4	Q185B4_CLOD6	CD630_22390	Na+/solute symporter, SSS family	0.0900968	0.832303
Q185B5	Q185B5	Q185B5_CLOD6	asnC	Asparagine--tRNA ligase	0.189476	1.0776
Q185B8	Q185B8	Q185B8_CLOD6	CD630_22420	Zinc ribbon domain-containing protein	0.0005543	2.12963
Q185C2	Q185C2	Q185C2_CLOD6	CD630_22500	Membrane protein	0.0230133	1.36689
Q185C3	Q185C3	Q185C3_CLOD6	CD630_22490	ATPase	0.526291	1.18343
Q185C4	Q185C4	Q185C4_CLOD6	CD630_22480	VWA containing CoxE family protein	0.747045	1.07117
Q185C5	Q185C5	EAM_CLOD6	eam	Glutamate 2,3-aminomutase	0.000138148	1.81296
Q185C7	Q185C7	Q185C7_CLOD6	CD630_22550	Uncharacterized protein	0.105452	1.96151
Q185C8	Q185C8	Q185C8_CLOD6	CD630_22540	Asp/Glu racemase	0.100903	1.21913
Q185C9	Q185C9	Q185C9_CLOD6	CD630_22530	Transcriptional regulator, GntR family	0.734043	0.970373
Q185D0	Q185D0	Q185D0_CLOD6	CD630_22610	Peptidase, M24 family	0.00818868	1.69443
Q185D2	Q185D2	Q185D2_CLOD6	CD630_22590	Cupin domain protein	0.00058593	2.31444
Q185D3	Q185D3	Q185D3_CLOD6	CD630_22580	DUF6398 domain-containing protein	0.0569188	1.18116
Q185D5	Q185D5	Q185D5_CLOD6	prsA	peptidylprolyl isomerase	0.00223061	2.33474
Q185D6	Q185D6	Q185D6_CLOD6	CD630_22620	Transporter, Major Facilitator Superfamily (MFS)	0.748027	1.0365
Q185D8	Q185D8	Q185D8_CLOD6	CD630_22640	Uncharacterized protein	0.0216703	0.596202
Q185D9	Q185D9	Q185D9_CLOD6	CD630_22660	Oxidoreductase, FAD dependent	0.187633	1.27825
Q185E0	Q185E0	Q185E0_CLOD6	fruABC	PTS system, fructose-specific IIABC component	0.541234	1.06804
Q185E1	Q185E1	Q185E1_CLOD6	fruK	Tagatose-6-phosphate kinase	0.0021558	2.17499
Q185E2	Q185E2	Q185E2_CLOD6	CD630_22710	Transcription antiterminator, PTS operon regulator	0.0148475	0.77222
Q185E3	Q185E3	Q185E3_CLOD6	CD630_22730	Sporulation integral membrane protein	0.864388	0.956806
Q185E4	Q185E4	Q185E4_CLOD6	CD630_22720	Tyrosine specific protein phosphatases domain-containing protein	0.0382145	0.65945
Q185E5	Q185E5	Q185E5_CLOD6	topB2	DNA topoisomerase 3	0.00708026	0.617105
Q185F5	Q185F5	Q185F5_CLOD6	CD630_22850	Transcriptional regulator, GntR family	0.591938	1.04185
Q185F9	Q185F9	Q185F9_CLOD6	CD630_22880	histidine kinase	0.412827	1.1073
Q185G0	Q185G0	Q185G0_CLOD6	CD630_22890	Stage 0 sporulation protein A homolog	0.0625309	0.839006
Q185H3	Q185H3	Q185H3_CLOD6	CD630_23000	Uncharacterized protein	0.031051	1.65946
Q185H8	Q185H8	Q185H8_CLOD6	CD630_23050	Pilin protein	0.0244422	1.73022
Q185I2	Q185I2	Q185I2_CLOD6	CD630_23080	Transcriptional regulator, HTH-type	0.856334	0.941493
Q185I4	Q185I4	Q185I4_CLOD6	CD630_23110	ABC-type transport system, molybdenum-like extracellular solute-binding protein	0.346425	0.908148
Q185I8	Q185I8	Q185I8_CLOD6	CD630_23160	Stage 0 sporulation protein A homolog	0.0484669	0.626131
Q185J0	Q185J0	Q185J0_CLOD6	CD630_23140	Putative heavy-metal chelation domain-containing protein	0.00890612	0.630299
Q185J2	Q185J2	Q185J2_CLOD6	CD630_23180	Phosphohexomutase	0.00166379	1.67737
Q185J3	Q185J3	Q185J3_CLOD6	rpiB1	Ribose-5-phosphate isomerase B1 (Phosphoriboisomerase B)	0.00571699	1.70445
Q185J4	Q185J4	Q185J4_CLOD6	rpe	Ribulose-phosphate 3-epimerase	0.208859	0.879595
Q185J5	Q185J5	Q185J5_CLOD6	tkt'	Transketolase, central and C-terminal (Sedoheptulose-7-phosphate:D-glyceraldehyde-3-phosphate glycolaldehydetransferase)	0.004967	1.65237
Q185J6	Q185J6	Q185J6_CLOD6	tkt1	Transketolase, N-terminal (Sedoheptulose-7-phosphate:D-glyceraldehyde-3-phosphate glycolaldehydetransferase)	0.00737735	1.39307
Q185J7	Q185J7	Q185J7_CLOD6	CD630_23230	Sugar-phosphate dehydrogenase	0.0413451	0.475349
Q185J8	Q185J8	Q185J8_CLOD6	CD630_23250	PTS system, fructose/mannitol family IIC component	0.00357752	0.313579
Q185J9	Q185J9	Q185J9_CLOD6	CD630_23240	Sugar-phosphate dehydrogenase	0.00393007	0.523902
Q185K0	Q185K0	Q185K0_CLOD6	CD630_23270	PTS system, fructose/mannitol family IIA component	0.109886	0.750068
Q185K1	Q185K1	Q185K1_CLOD6	CD630_23260	PTS system, fructose/mannitol family IIB component	0.0866319	0.662122
Q185K2	Q185K2	Q185K2_CLOD6	CD630_23280	Transcription antiterminator, PTS operon regulator	0.0130495	0.845728
Q185K3	Q185K3	TAL_CLOD6	tal	Probable transaldolase	0.00661126	2.43334
Q185K4	Q185K4	XPT_CLOD6	xpt	Xanthine phosphoribosyltransferase	0.0344928	0.840988
Q185K5	Q185K5	Q185K5_CLOD6	mtlD	Mannitol-1-phosphate 5-dehydrogenase	0.0597624	0.798172
Q185K6	Q185K6	Q185K6_CLOD6	mtlF	Mannitol-specific phosphotransferase enzyme IIA component	0.259709	0.916675
Q185K7	Q185K7	Q185K7_CLOD6	mtlR	Transcription antiterminator, PTS operon regulator	0.0826427	0.62756
Q185K8	Q185K8	Q185K8_CLOD6	mtlA	PTS system mannitol-specific EIICB component	0.0358518	0.428153
Q185K9	Q185K9	Q185K9_CLOD6	guaB	Inositol-5'-monophosphate dehydrogenase (IMP dehydrogenase) (IMPDH) (IMPD)	0.00254536	1.92401
Q185L0	Q185L0	Q185L0_CLOD6	CD630_23370	Membrane protein	0.005799	0.675708
Q185L1	Q185L1	Q185L1_CLOD6	CD630_23360	Toxic anion resistance protein	0.167359	0.874853
Q185L2	Q185L2	Q185L2_CLOD6	cat2	4-hydroxybutyrate CoA transferase	0.0352575	2.2815
Q185L3	Q185L3	Q185L3_CLOD6	4hbD	4-hydroxybutyrate dehydrogenase (4-hydroxybutanoate:NAD+ oxidoreductase)	0.00268017	2.33824
Q185L4	Q185L4	Q185L4_CLOD6	abfD	Gamma-aminobutyrate metabolism dehydratase/isomerase [includes: 4-hydroxybutyryl-coa dehydratase vinylacetyl-coa-delta-isomerase]	0.0234288	2.14187
Q185L5	Q185L5	Q185L5_CLOD6	CD630_23400	Uncharacterized protein	0.0974038	1.62913
Q185L6	Q185L6	Q185L6_CLOD6	cat1	Succinyl-CoA:coenzyme A transferase	0.139788	1.73264
Q185L7	Q185L7	Q185L7_CLOD6	sucD	Succinate-semialdehyde dehydrogenase (NAD(P)+)	0.00109338	2.19775
Q185L8	Q185L8	Q185L8_CLOD6	CD630_23440	Membrane protein	0.0137932	2.02577
Q185L9	Q185L9	Q185L9_CLOD6	CD630_23450	Transcriptional regulator, LysR family	0.420092	1.07287
Q185M1	Q185M1	Q185M1_CLOD6	grdD	Glycine reductase complex component C subunit alpha (Protein PC alpha)	1.02544e-05	3.79504
Q185M2	Q185M2	Q185M2_CLOD6	proP	Xaa-Pro dipeptidase	0.418112	0.876765
Q185M3	Q185M3	Q185M3_CLOD6	grdB	Glycine reductase complex component B gamma subunit (Selenocysteine)	3.09719e-05	2.47934
Q185M4	Q185M4	Q185M4_CLOD6	grdC	Glycine reductase complex component C subunit beta (Protein PC beta)	1.25883e-05	3.42449
Q185M5	Q185M5	Q185M5_CLOD6	grdE	Glycine reductase complex component B subunits alpha and beta (Selenoprotein PB alpha/beta)	0.000445322	2.10723
Q185M6	Q185M6	Q185M6_CLOD6	grdA	Glycine reductase complex selenoprotein A (Selenocysteine)	0.136696	1.57937
Q185M7	Q185M7	Q185M7_CLOD6	trxB3	Thioredoxin reductase	0.008303	1.79171
Q185M8	Q185M8	Q185M8_CLOD6	trxA2	Thioredoxin	1.41886e-05	3.0604
Q185M9	Q185M9	Q185M9_CLOD6	grdX	Glycine reductase complex component	0.0150428	1.59108
Q185N0	Q185N0	Q185N0_CLOD6	CD630_23590	Hydrolase, HAD superfamily, subfamily IIB	0.0329588	0.682247
Q185N1	Q185N1	Q185N1_CLOD6	CD630_23580	Oligoendopeptidase-related, clade2, M3B family	0.000248739	0.516956
Q185N2	Q185N2	Q185N2_CLOD6	CD630_23610	ABC-type transport system,nitrate/sulfonate/taurine ATP-binding protein	0.000804658	0.377057
Q185N3	Q185N3	Q185N3_CLOD6	CD630_23600	Alkylmercury lyase	0.112481	0.696538
Q185N5	Q185N5	Q185N5_CLOD6	CD630_23650	ABC-type transport system,nitrate/sulfonate/taurine extracellular solute-binding protein	0.110097	1.64622
Q185N7	Q185N7	Q185N7_CLOD6	CD630_23670	ABC-type transport system, multidrug-family permease	0.0136819	0.348247
Q185N8	Q185N8	Q185N8_CLOD6	CD630_23660	Lipoprotein	0.000529513	0.497072
Q185N9	Q185N9	Q185N9_CLOD6	CD630_23680	Uncharacterized protein	4.84732e-05	0.457816
Q185P0	Q185P0	Q185P0_CLOD6	nadB	L-aspartate oxidase	0.00894041	0.60212
Q185P2	Q185P2	Q185P2_CLOD6	CD630_23690	Uncharacterized protein	0.137457	1.26416
Q185P4	Q185P4	NADA_CLOD6	nadA	Quinolinate synthase	0.187989	0.732865
Q185P9	Q185P9	Q185P9_CLOD6	CD630_21100	Transaldolase C-like	0.0849367	1.24416
Q185Q0	Q185Q0	Q185Q0_CLOD6	CD630_21110	Transcriptional regulator, DeoR family	0.020325	1.26291
Q185Q1	Q185Q1	Q185Q1_CLOD6	CD630_21140	Stage 0 sporulation protein A homolog	0.0702996	1.46565
Q185Q2	Q185Q2	Q185Q2_CLOD6	CD630_21130	histidine kinase	0.0533199	1.38654
Q185Q4	Q185Q4	Q185Q4_CLOD6	CD630_21150	Copper-exporting P-type ATPase	0.21909	0.844607
Q185Q5	Q185Q5	Q185Q5_CLOD6	trxB2	Thioredoxin reductase	0.26124	1.1348
Q185Q6	Q185Q6	Q185Q6_CLOD6	bipA	Large ribosomal subunit assembly factor BipA	0.0135411	0.64652
Q185Q7	Q185Q7	Q185Q7_CLOD6	CD630_21200	2-nitropropane dioxygenase	0.265982	0.872692
Q185Q8	Q185Q8	Q185Q8_CLOD6	thrB	Homoserine kinase	0.0450708	0.658568
Q185Q9	Q185Q9	Q185Q9_CLOD6	thrC	Threonine synthase	0.126174	1.12632
Q185R0	Q185R0	Q185R0_CLOD6	CD630_21220	Cations transporter	0.0164864	0.761563
Q185R2	Q185R2	Q185R2_CLOD6	CD630_21230	Multiprotein-complex assembly TPR repeat-containing protein	0.223672	0.902214
Q185R3	Q185R3	Q185R3_CLOD6	CD630_21250	Acetyltransferase	0.00286593	1.27401
Q185R6	Q185R6	Q185R6_CLOD6	CD630_21260	Membrane protein	0.697087	1.03046
Q185R7	Q185R7	Q185R7_CLOD6	ispG	4-hydroxy-3-methylbut-2-en-1-yl diphosphate synthase (flavodoxin)	0.0375263	0.729429
Q185R8	Q185R8	DXR_CLOD6	dxr	1-deoxy-D-xylulose 5-phosphate reductoisomerase	0.247004	0.943683
Q185R9	Q185R9	Q185R9_CLOD6	CD630_21290	Zinc metalloprotease	0.968544	1.00732
Q185S0	Q185S0	Q185S0_CLOD6	CD630_21330	Uncharacterized protein	0.115089	1.28971
Q185S1	Q185S1	Q185S1_CLOD6	CD630_21320	Transcriptional regulator	0.126358	0.786502
Q185S4	Q185S4	Q185S4_CLOD6	uppS	Isoprenyl transferase	0.148298	0.915652
Q185S5	Q185S5	RRF_CLOD6	frr	Ribosome-recycling factor	0.00879812	1.84634
Q185S6	Q185S6	Q185S6_CLOD6	CD630_21361	PASTA domain-containing protein	0.184142	0.864988
Q185S7	Q185S7	PYRH_CLOD6	pyrH	Uridylate kinase	0.00185187	1.65594
Q185S8	Q185S8	RS2_CLOD6	rpsB	Small ribosomal subunit protein uS2	2.46971e-05	0.667766
Q185S9	Q185S9	EFTS_CLOD6	tsf	Elongation factor Ts	0.047249	0.87676
Q185T3	Q185T3	Q185T3_CLOD6	CD630_21450	DNA mismatch repair protein	0.0611043	0.735766
Q185T5	Q185T5	Q185T5_CLOD6	CD630_21480	Serine/threonine protein kinase	0.496468	1.07437
Q185T6	Q185T6	Q185T6_CLOD6	CD630_21460	3'-phosphate/5'-hydroxy nucleic acid ligase	0.00709244	0.852928
Q185T7	Q185T7	Q185T7_CLOD6	CD630_21490	Vancomycin resistance protein, vanW family	0.00144099	4.84859
Q185T8	Q185T8	Q185T8_CLOD6	CD630_21510	Membrane protein, DUF819 family	0.00217747	0.353065
Q185U0	Q185U0	Q185U0_CLOD6	CD630_21520	Glutamyl-aminopeptidase, M42 family	0.111817	0.836864
Q185U1	Q185U1	Q185U1_CLOD6	CD630_21540	ATP/GTP-binding protein	0.396949	0.910763
Q185U2	Q185U2	Q185U2_CLOD6	CD630_21530	Iron-only hydrogenase system regulator	0.0727867	1.19295
Q185U3	Q185U3	Q185U3_CLOD6	CD630_21570	Uncharacterized protein	0.0982893	0.718439
Q185U4	Q185U4	Q185U4_CLOD6	thiH	Thiamine biosynthesis protein ThiH	0.0158164	0.632347
Q185U5	Q185U5	Q185U5_CLOD6	bioB1	Biotin synthase	0.226777	0.853118
Q185U6	Q185U6	Q185U6_CLOD6	gabT	4-aminobutyrate aminotransferase	0.00478999	1.66378
Q185U9	Q185U9	Q185U9_CLOD6	CD630_21620	GCN5-related N-acetyltransferase-like protein	0.154457	1.24635
Q185V1	Q185V1	Q185V1_CLOD6	ldh	L-lactate dehydrogenase	0.000835831	2.07584
Q185V2	Q185V2	Q185V2_CLOD6	CD630_21630	Alanyl-tRNA synthetase	0.00662089	1.44345
Q185V3	Q185V3	Q185V3_CLOD6	msrAB	Multifunctional fusion protein	0.327384	0.876348
Q185V4	Q185V4	Q185V4_CLOD6	CD630_21650	Transcriptional regulator, HTH-type	0.104841	1.10416
Q185V5	Q185V5	Q185V5_CLOD6	hcp	Hydroxylamine reductase	0.120678	0.654264
Q185V7	Q185V7	Q185V7_CLOD6	CD630_21700	cNMP-binding regulatory protein	0.463999	0.90578
Q185V8	Q185V8	Q185V8_CLOD6	CD630_21690	Iron-sulfur binding protein	0.454859	0.899814
Q185W0	Q185W0	Q185W0_CLOD6	CD630_21730	Peptidase, M20D family	0.260352	0.894407
Q185W1	Q185W1	Q185W1_CLOD6	CD630_21720	ABC-type transport system,cystine/aminoacid-family ATP-binding protein	0.211592	0.870502
Q185W2	Q185W2	Q185W2_CLOD6	CD630_21740	ABC-type transport system,cystine/aminoacid-family extracellular solute-binding protein	0.414697	1.0828
Q185W4	Q185W4	Q185W4_CLOD6	CD630_21750	ABC-type transport system,cystine/aminoacid-family permease	0.0428191	0.731869
Q185W5	Q185W5	Q185W5_CLOD6	CD630_21770	ABC-type transport system,cystine/aminoacid-family extracellular solute-binding protein	0.0542923	1.15241
Q185W6	Q185W6	Q185W6_CLOD6	CD630_21780	Oxidoreductase, Fe-S subunit	0.825158	1.00694
Q185W7	Q185W7	Q185W7_CLOD6	CD630_21800	DEAD-like helicase	8.37405e-05	0.610991
Q185W8	Q185W8	Q185W8_CLOD6	CD630_21790	Anaerobic dehydrogenase	0.0445679	0.831338
Q185W9	Q185W9	Q185W9_CLOD6	CD630_21810	Alpha/beta hydrolase	0.064084	0.654897
Q185X0	Q185X0	Q185X0_CLOD6	csdA	ATP-dependent RNA helicase	0.00994828	0.542534
Q185X5	Q185X5	Q185X5_CLOD6	CD630_21870	Phage-related cell wall hydrolase	0.272893	1.07536
Q185X6	Q185X6	Q185X6_CLOD6	CD630_21900	Cyclomaltodextrinase (Maltogenic alpha-amylase) (Cyclomaltodextrin dextrin-hydrolase (Decyclizing))	0.000442189	1.31618
Q185X7	Q185X7	Q185X7_CLOD6	pgmB	Beta-phosphoglucomutase	0.661986	1.0489
Q185X8	Q185X8	Q185X8_CLOD6	mapA	Maltose phosphorylase/glycosyl hydrolase/vacuolar acid trehalase	0.0536607	1.21768
Q185Y2	Q185Y2	Q185Y2_CLOD6	ftnA	Ferritin	0.0102711	1.7015
Q185Y3	Q185Y3	Q185Y3_CLOD6	CD630_21940	ROK protein	0.218807	0.833201
Q185Z0	Q185Z0	Q185Z0_CLOD6	CD630_22030	Transcriptional regulator, TetR family	0.157715	1.17188
Q185Z3	Q185Z3	Q185Z3_CLOD6	aldH	Aldehyde dehydrogenase	0.00986652	1.16872
Q185Z4	Q185Z4	Q185Z4_CLOD6	CD630_22050	Membrane protein	0.197983	0.847191
Q185Z5	Q185Z5	Q185Z5_CLOD6	CD630_22040	Esterase	0.197504	0.861728
Q185Z6	Q185Z6	Q185Z6_CLOD6	CD630_22080	Transcriptional regulator, MarR family	0.00187418	1.53286
Q185Z7	Q185Z7	Q185Z7_CLOD6	CD630_22070	Flavodoxin	0.857746	1.01843
Q185Z8	Q185Z8	Q185Z8_CLOD6	CD630_22100	ABC-type transport system, multidrug-family ATP-binding/permease	0.0852008	1.15164
Q185Z9	Q185Z9	Q185Z9_CLOD6	hflX	GTPase HflX	0.163706	0.814112
Q186A0	Q186A0	Q186A0_CLOD6	CD630_22120	Transcriptional regulator, MarR family	0.000174182	2.18025
Q186A1	Q186A1	Q186A1_CLOD6	CD630_22110	ABC-type transport system, multidrug-family ATP-binding/permease	0.0100346	1.12685
Q186A4	Q186A4	Q186A4_CLOD6	cynT	Carbonic anhydrase	0.00342734	1.47388
Q186A6	Q186A6	AROD_CLOD6	aroD	3-dehydroquinate dehydratase	0.235459	1.11812
Q186A7	Q186A7	Q186A7_CLOD6	CD630_22160	Uncharacterized protein	0.143835	1.1607
Q186B1	Q186B1	Q186B1_CLOD6	CD630_22200	Cyclic nucleotides-binding protein	0.0345434	0.817551
Q186B3	Q186B3	Q186B3_CLOD6	CD630_22270	Radical SAM superfamily lipoprotein	0.00342988	1.896
Q186B9	Q186B9	Q186B9_CLOD6	CD630_22280	Alpha/beta hydrolase fold-5 domain-containing protein	0.319145	0.934644
Q186C2	Q186C2	Q186C2_CLOD6	CD630_15690	Transcriptional regulator, MarR family	0.746092	0.969781
Q186C3	Q186C3	Q186C3_CLOD6	CD630_15680	DUF255 domain-containing protein	0.0208131	0.819609
Q186C7	Q186C7	Q186C7_CLOD6	CD630_15730	Transcriptional regulator, HTH-type	0.00907091	0.643819
Q186C9	Q186C9	Q186C9_CLOD6	CD630_15740	N-acetyltransferase domain-containing protein	0.0114897	0.588931
Q186D0	Q186D0	Q186D0_CLOD6	pgm	Phosphoglucomutase	0.0118091	1.35417
Q186D1	Q186D1	Q186D1_CLOD6	CD630_15760	Esterase, SGNH hydrolase-type	0.000912428	1.70913
Q186D3	Q186D3	Q186D3_CLOD6	CD630_15790	histidine kinase	0.358721	1.05859
Q186D4	Q186D4	Q186D4_CLOD6	hom2	Homoserine dehydrogenase	0.118079	0.467906
Q186D5	Q186D5	Q186D5_CLOD6	hisD	Histidinol dehydrogenase	0.724135	1.02746
Q186D8	Q186D8	Q186D8_CLOD6	CD630_15830	AB hydrolase-1 domain-containing protein	0.0229162	0.617517
Q186D9	Q186D9	Q186D9_CLOD6	CD630_15850	N-acetylglucosamine kinase NAGK-like	0.0209403	0.576601
Q186E0	Q186E0	Q186E0_CLOD6	CD630_15840	Transcriptional regulator, repressor ROK family	0.380566	1.20595
Q186E1	Q186E1	Q186E1_CLOD6	CD630_15860	DUF4015 domain-containing protein	0.265347	1.14407
Q186E2	Q186E2	Q186E2_CLOD6	CD630_15870	ABC-type transport system, sugar-family ATP-binding protein	0.892158	0.996062
Q186E4	Q186E4	Q186E4_CLOD6	CD630_15890	ABC-type transport system, sugar-family extracellular solute-binding protein	0.950456	0.999266
Q186F0	Q186F0	Q186F0_CLOD6	cysK	Cysteine synthase	0.0302203	0.364071
Q186F1	Q186F1	Q186F1_CLOD6	map2	Methionine aminopeptidase	0.20353	0.82986
Q186F3	Q186F3	Q186F3_CLOD6	CD630_15970	ATLF-like domain-containing protein	0.274503	1.17097
Q186F4	Q186F4	THIM_CLOD6	thiM	Hydroxyethylthiazole kinase	0.494053	1.07019
Q186F5	Q186F5	Q186F5_CLOD6	thiD	Hydroxymethylpyrimidine/phosphomethylpyrimidine kinase	0.000200294	0.580149
Q186F7	Q186F7	Q186F7_CLOD6	CD630_16020	PTS system, lactose/cellobiose-family IIB component	0.513478	0.935352
Q186F8	Q186F8	THIE_CLOD6	thiE	Thiamine-phosphate synthase	0.0159085	0.67616
Q186F9	Q186F9	Q186F9_CLOD6	CD630_16040	ABC-type transport system, multidrug-family ATP-binding protein	0.04396	1.63132
Q186G1	Q186G1	Q186G1_CLOD6	CD630_16050	Transcriptional regulator	0.00516289	1.98341
Q186G2	Q186G2	Q186G2_CLOD6	CD630_16070	ABC-type transport system, multidrug-family ATP-binding protein	0.215735	0.918124
Q186G6	Q186G6	Q186G6_CLOD6	CD630_16110	Membrane fusion protein	0.823947	1.02315
Q186G7	Q186G7	Q186G7_CLOD6	CD630_16120	Amidohydrolase	0.00296342	1.69019
Q186G9	Q186G9	Q186G9_CLOD6	CD630_16140	ABC-type transport system, ATP-binding protein	0.812869	0.986638
Q186H0	Q186H0	Q186H0_CLOD6	CD630_16150	ABC-type transport system, permease	0.175525	0.91406
Q186H1	Q186H1	Q186H1_CLOD6	CD630_16170	Transcriptional regulator, GntR family	0.0222554	1.9492
Q186H2	Q186H2	Q186H2_CLOD6	CD630_16160	Diguanylate kinase signaling protein	0.00824125	0.568482
Q186H3	Q186H3	Q186H3_CLOD6	CD630_16180	ABC-type transport system, multidrug-family ATP-binding protein	0.00125827	1.52747
Q186H6	Q186H6	Q186H6_CLOD6	CD630_16210	Mechanosensitive ion channel protein,MscS family	0.0865914	0.733061
Q186H7	Q186H7	Q186H7_CLOD6	CD630_16230	Oxidoreductase	0.0270794	1.29792
Q186H8	Q186H8	Q186H8_CLOD6	CD630_16220	Peptidase propeptide and ypeb domain protein	0.00036039	1.43158
Q186H9	Q186H9	Q186H9_CLOD6	vanR	Stage 0 sporulation protein A homolog	0.0999429	0.734751
Q186I0	Q186I0	Q186I0_CLOD6	vanS	histidine kinase	0.600826	1.0542
Q186I7	Q186I7	Q186I7_CLOD6	terD	Tellurium resistance protein terD	0.984499	1.01172
Q186I8	Q186I8	Q186I8_CLOD6	CD630_16330	Serine protease	0.491478	0.949337
Q186J0	Q186J0	Q186J0_CLOD6	terD2	Tellurium resistance protein terD2	0.609772	1.03049
Q186J1	Q186J1	Q186J1_CLOD6	terD1	Tellurium resistance protein terD1	4.36109e-05	1.94228
Q186J2	Q186J2	Q186J2_CLOD6	CD630_16370	P-type Ca(2+) transporter	0.484974	0.943066
Q186J3	Q186J3	Q186J3_CLOD6	CD630_16390	Tellurite associated resistance protein	0.0212581	1.17901
Q186J4	Q186J4	Q186J4_CLOD6	CD630_16380	Putative component of 'biosynthetic module' domain-containing protein	0.427716	1.03587
Q186J5	Q186J5	Q186J5_CLOD6	CD630_16420	Uncharacterized protein	0.0317272	0.789753
Q186J6	Q186J6	Q186J6_CLOD6	CD630_16410	TRSP domain C terminus to PRTase_2	0.0237666	0.864944
Q186J7	Q186J7	Q186J7_CLOD6	CD630_16400	ATP/GTP-binding protein	0.00531487	1.91518
Q186J9	Q186J9	Q186J9_CLOD6	CD630_16440	Transcriptional regulator, RmlC-type	0.0866727	0.896906
Q186K0	Q186K0	Q186K0_CLOD6	CD630_16430	Uncharacterized protein	0.0248676	0.824188
Q186K2	Q186K2	Q186K2_CLOD6	CD630_16460	Peptidase, M19 family	0.04669	0.817799
Q186K5	Q186K5	Q186K5_CLOD6	CD630_16490	ABC-type transport system, iron-family ATP-binding protein	0.0498786	0.42387
Q186K7	Q186K7	Q186K7_CLOD6	CD630_16530	Lipoprotein	0.2966	0.906709
Q186K8	Q186K8	Q186K8_CLOD6	CD630_16520	Tellurium resistance protein	0.000120414	2.15621
Q186K9	Q186K9	Q186K9_CLOD6	CD630_16550	Na+/H+ antiporter NhaC-like	0.00403432	0.519909
Q186L0	Q186L0	Q186L0_CLOD6	lplA	lipoate--protein ligase	0.423201	1.09454
Q186L1	Q186L1	Q186L1_CLOD6	gcvTPA	Multifunctional fusion protein	0.00573744	1.81964
Q186L4	Q186L4	Q186L4_CLOD6	gcvPB	Probable glycine dehydrogenase (decarboxylating) subunit 2	0.013737	1.94468
Q186L5	Q186L5	PPNP_CLOD6	ppnP	Pyrimidine/purine nucleoside phosphorylase	0.0199029	0.65194
Q186L8	Q186L8	Q186L8_CLOD6	guaD	Guanine deaminase (Guanase) (Guanine aminase) (Guanine aminohydrolase) (GAH)	0.00391308	0.822751
Q186L9	Q186L9	Q186L9_CLOD6	CD630_16620	DUF1835 domain-containing protein	0.0348161	0.680635
Q186M0	Q186M0	Q186M0_CLOD6	cysM	O-acetylserine (Thiol)-lyase (O-acetylserine sulfhydrylase) (OAS-TL)	0.527479	1.10621
Q186M1	Q186M1	Q186M1_CLOD6	CD630_16640	Transcriptional regulator, RmlC-type	0.88717	1.04634
Q186M7	Q186M7	Q186M7_CLOD6	CD630_16710	Stage 0 sporulation protein A homolog	0.458643	0.903464
Q186N0	Q186N0	Q186N0_CLOD6	CD630_16750	Transcriptional regulator, hxlR family	0.0550944	0.705233
Q186N1	Q186N1	Q186N1_CLOD6	CD630_16740	NADPH-dependent FMN reductase	0.000412709	1.91659
Q186N3	Q186N3	PCP_CLOD6	pcp	Pyrrolidone-carboxylate peptidase	0.596756	0.910681
Q186N5	Q186N5	Q186N5_CLOD6	CD630_16790	Flavodoxin	0.00104077	3.05393
Q186N7	Q186N7	Q186N7_CLOD6	CD630_16810	Transcriptional regulator, TetR family	0.000429563	4.21527
Q186N9	Q186N9	Q186N9_CLOD6	iunH	Nucleoside hydrolase, IUNH family	0.00134416	0.550379
Q186P0	Q186P0	Q186P0_CLOD6	CD630_16840	Radical SAM superfamily protein	0.000103197	0.529273
Q186P2	Q186P2	Q186P2_CLOD6	CD630_16870	Lipoprotein	3.02996e-05	1.55819
Q186P3	Q186P3	Q186P3_CLOD6	CD630_16860	Transcriptional regulator, repressor-like	0.00223007	0.720763
Q186P4	Q186P4	Q186P4_CLOD6	CD630_16850	Binding protein	0.00287835	1.67567
Q186P5	Q186P5	Q186P5_CLOD6	CD630_16880	Stage 0 sporulation protein A homolog	0.961373	1.00323
Q186P6	Q186P6	Q186P6_CLOD6	trxA	Thioredoxin	0.0691723	1.24719
Q186P7	Q186P7	Q186P7_CLOD6	CD630_16890	histidine kinase	0.0204763	0.835824
Q186P8	Q186P8	Q186P8_CLOD6	CD630_16920	Transcriptional regulator, ArsR family	0.019619	0.736857
Q186P9	Q186P9	Q186P9_CLOD6	trxB	Thioredoxin-disulfide reductase	0.0774858	0.705074
Q186Q1	Q186Q1	Q186Q1_CLOD6	CD630_16940	Phage protein	0.00951706	1.3622
Q186Q2	Q186Q2	Q186Q2_CLOD6	CD630_16930	Dinitrogenase iron-molybdenum cofactor	0.0165521	1.52973
Q186Q3	Q186Q3	Q186Q3_CLOD6	CD630_16960	Sodium:alanine symporter	0.203603	0.897675
Q186Q4	Q186Q4	Q186Q4_CLOD6	ribBA	Riboflavin biosynthesis protein RibBA	0.0052413	0.240931
Q186Q5	Q186Q5	Q186Q5_CLOD6	ribH	6,7-dimethyl-8-ribityllumazine synthase	0.0104905	0.458075
Q186Q7	Q186Q7	Q186Q7_CLOD6	ribD	Riboflavin biosynthesis protein RibD	0.241158	0.757293
Q186Q8	Q186Q8	Q186Q8_CLOD6	recQ	DNA helicase RecQ	0.000734733	0.688475
Q186Q9	Q186Q9	Q186Q9_CLOD6	thiS	Thiamine biosynthesis protein ThiS	0.267726	0.625375
Q186R0	Q186R0	THIC_CLOD6	thiC	Phosphomethylpyrimidine synthase	0.00967293	0.818873
Q186R6	Q186R6	Q186R6_CLOD6	CD630_17080	Rela/spot domain protein	0.144851	1.10515
Q186R7	Q186R7	Y1711_CLOD6	CD630_17110	UPF0145 protein CD630_17110	0.0372092	1.21834
Q186R8	Q186R8	Q186R8_CLOD6	CD630_17100	NAD(P)-binding protein	0.154627	1.16819
Q186R9	Q186R9	Q186R9_CLOD6	mobA	Probable molybdenum cofactor guanylyltransferase	0.106601	0.738964
Q186S0	Q186S0	Q186S0_CLOD6	moaA	GTP 3',8-cyclase	0.00465403	0.646655
Q186S1	Q186S1	Q186S1_CLOD6	moaB	Molybdenum cofactor biosynthesis protein MoaB	0.262964	1.26703
Q186S2	Q186S2	Q186S2_CLOD6	CD630_17150	Molybdenum cofactor sulfurase	0.00134789	0.631033
Q186S3	Q186S3	Q186S3_CLOD6	moaC	Cyclic pyranopterin monophosphate synthase	0.112272	0.883351
Q186S4	Q186S4	Q186S4_CLOD6	CD630_17160	Permease	0.0404497	2.23396
Q186S6	Q186S6	Q186S6_CLOD6	CD630_17170	DUF917 domain-containing protein	0.000502101	2.81182
Q186S8	Q186S8	Q186S8_CLOD6	CD630_17210	DUF1697 domain-containing protein	0.61957	0.955179
Q186S9	Q186S9	Q186S9_CLOD6	CD630_17230	Acyltransferase	0.125016	0.912127
Q186T0	Q186T0	Q186T0_CLOD6	CD630_17220	Transcriptional regulator	0.380232	1.12906
Q186T1	Q186T1	Q186T1_CLOD6	CD630_17250	Transcriptional regulator, AraC family	0.0313175	0.846087
Q186T4	Q186T4	Q186T4_CLOD6	CD630_17260	Phage protein	0.00874366	0.745653
Q186T5	Q186T5	Q186T5_CLOD6	CD630_17290	Sodium:phosphate symporter	0.000770439	1.46885
Q186T6	Q186T6	Q186T6_CLOD6	CD630_17280	Phage protein	0.213055	1.1173
Q186T8	Q186T8	Q186T8_CLOD6	CD630_17310	Acetyltransferase	0.0669566	0.827388
Q186T9	Q186T9	Q186T9_CLOD6	CD630_17300	Iron-sulfur cluster carrier protein	0.0432595	0.646256
Q186U0	Q186U0	Q186U0_CLOD6	hemE	Uroporphyrinogen decarboxylase (URO-D)	0.020108	0.603723
Q186U1	Q186U1	Q186U1_CLOD6	CD630_17320	Cobalamin-binding protein	0.32683	0.872371
Q186U2	Q186U2	Q186U2_CLOD6	CD630_17360	Transcriptional regulator, HTH-type	0.476646	1.27032
Q186U3	Q186U3	Q186U3_CLOD6	CD630_17350	Hydrolase	0.406947	0.973875
Q186U4	Q186U4	Q186U4_CLOD6	CD630_17340	Vitamin B12 dependent methionine synthase, activation domain	0.000736717	0.612169
Q186U6	Q186U6	Q186U6_CLOD6	CD630_17380	histidine kinase	0.378291	1.09304
Q186U7	Q186U7	Q186U7_CLOD6	CD630_17390	Stage 0 sporulation protein A homolog	0.2389	0.890285
Q186U9	Q186U9	Q186U9_CLOD6	CD630_17430	Stage 0 sporulation protein A homolog	0.0203717	0.476862
Q186V3	Q186V3	Q186V3_CLOD6	feoA3	Ferrous iron transport protein	0.00238391	0.698067
Q186V5	Q186V5	Q186V5_CLOD6	add	Adenosine deaminase	0.0024863	1.37738
Q186V6	Q186V6	Q186V6_CLOD6	CD630_17500	CoA enzyme activase	0.021569	0.748032
Q186V7	Q186V7	Q186V7_CLOD6	CD630_17490	2-hydroxyacyl-CoA dehydratase	0.02087	1.26555
Q186V8	Q186V8	Q186V8_CLOD6	CD630_17480	EcsC family protein	0.824781	1.00254
Q186V9	Q186V9	Q186V9_CLOD6	cwp13	Cell wall binding protein cwp13	0.436262	1.10986
Q186W0	Q186W0	Q186W0_CLOD6	CD630_17520	Transcriptional regulator, TetR family	0.286331	1.0941
Q186W3	Q186W3	Q186W3_CLOD6	def1	Peptide deformylase	0.00750878	0.74787
Q186W6	Q186W6	Q186W6_CLOD6	CD630_17580	Radical SAM superfamily protein	0.00521524	0.637621
Q186W7	Q186W7	Q186W7_CLOD6	CD630_17570	Pyrimidine dimer DNA glycosylase	0.138458	0.844635
Q186W9	Q186W9	Q186W9_CLOD6	CD630_17590	Methyltransferase domain protein	0.00580737	0.794997
Q186X0	Q186X0	Q186X0_CLOD6	CD630_17610	Phenazine biosynthesis PhzC/PhzF protein	0.864023	0.993109
Q186X2	Q186X2	Q186X2_CLOD6	CD630_17640	Phenylalanyl-tRNA synthetase beta chain	0.356892	1.14115
Q186X5	Q186X5	Q186X5_CLOD6	CD630_17650	Hydrolase, NUDIX family	0.000987004	2.59889
Q186X6	Q186X6	Q186X6_CLOD6	gapB	Glyceraldehyde-3-phosphate dehydrogenase	0.159045	0.81968
Q186X8	Q186X8	Q186X8_CLOD6	CD630_17680	Membrane protein	0.00423857	0.825184
Q186X9	Q186X9	Q186X9_CLOD6	CD630_17690	CoA enzyme activase	0.0368149	0.857247
Q186Y0	Q186Y0	Q186Y0_CLOD6	ogt2	Methylated-DNA-[protein]-cysteine S-methyltransferase 2	0.00119182	0.720641
Q186Y1	Q186Y1	Q186Y1_CLOD6	CD630_17720	N-acetyltransferase GCN5	0.238584	0.854675
Q186Y2	Q186Y2	Q186Y2_CLOD6	CD630_17710	Monooxygenase	0.00545915	0.624546
Q186Y3	Q186Y3	Q186Y3_CLOD6	CD630_17740	ABC-type transport system, aminoacid-family extracellular solute-binding protein	0.350998	0.952436
Q186Y4	Q186Y4	Q186Y4_CLOD6	CD630_17730	ApeA N-terminal domain-containing protein	0.733506	0.96345
Q186Y5	Q186Y5	Q186Y5_CLOD6	CD630_17760	ABC-type transport system, aminoacid-family ATP-binding protein	0.842117	0.994546
Q186Y6	Q186Y6	Q186Y6_CLOD6	CD630_17750	ABC-type transport system, aminoacid-family permease	0.403642	1.11614
Q186Y7	Q186Y7	Q186Y7_CLOD6	CD630_17800	RNA methylase	0.00203757	0.773756
Q186Y8	Q186Y8	Q186Y8_CLOD6	CD630_17790	tRNA(Ile)-lysidine/2-thiocytidine synthase N-terminal domain-containing protein	0.000183308	0.680267
Q186Y9	Q186Y9	Q186Y9_CLOD6	CD630_17780	DUF4253 domain-containing protein	0.00530902	0.652446
Q186Z0	Q186Z0	Q186Z0_CLOD6	CD630_17770	Arsenate reductase	0.0191473	0.656336
Q186Z1	Q186Z1	Q186Z1_CLOD6	CD630_17830	histidine kinase	0.0434652	0.770439
Q186Z2	Q186Z2	Q186Z2_CLOD6	CD630_17820	Stage 0 sporulation protein A homolog	0.00680209	0.71758
Q186Z3	Q186Z3	Q186Z3_CLOD6	CD630_17810	Lipoprotein	0.83379	0.991103
Q186Z4	Q186Z4	Q186Z4_CLOD6	truA2	tRNA pseudouridine synthase A	0.115103	0.853567
Q186Z5	Q186Z5	Q186Z5_CLOD6	CD630_17860	DUF4872 domain-containing protein	0.0041704	8.28882
Q186Z6	Q186Z6	ASSY_CLOD6	argG	Argininosuccinate synthase	0.000928151	3.12147
Q186Z8	Q186Z8	Q186Z8_CLOD6	CD630_17870	Transcriptional regulator, MerR family	0.159828	1.2024
Q187A1	Q187A1	Q187A1_CLOD6	CD630_17930	Oxidoreductase	0.25991	1.17692
Q187A2	Q187A2	Q187A2_CLOD6	CD630_17920	L-threonine 3-dehydrogenase	0.0636877	0.790038
Q187A3	Q187A3	Q187A3_CLOD6	CD630_17910	Uncharacterized protein	0.303476	1.08471
Q187A4	Q187A4	Q187A4_CLOD6	CD630_17960	Nitrite and sulfite reductase subunit	0.0321875	0.476328
Q187A7	Q187A7	Q187A7_CLOD6	CD630_17970	Coenzyme A disulfide reductase (CoA-disulfide reductase) (CoADR)	0.607032	0.927168
Q187A8	Q187A8	Q187A8_CLOD6	CD630_17980	Transcriptional regulator, LysR family	0.162651	0.885145
Q187A9	Q187A9	Q187A9_CLOD6	terD4	Tellurium resistance protein terD4	0.00392298	1.47642
Q187B0	Q187B0	Q187B0_CLOD6	terD3	Tellurium resistance protein terD3	0.760041	1.03227
Q187B1	Q187B1	Q187B1_CLOD6	CD630_18020	Hydrolase, metallo-beta-lactamase superfamily	0.000988434	2.02928
Q187B2	Q187B2	Q187B2_CLOD6	CD630_18010	Membrane protein	0.13736	0.850628
Q187B3	Q187B3	Q187B3_CLOD6	scrR	Transcriptional regulator, LacI family	0.0350736	1.47251
Q187B6	Q187B6	Q187B6_CLOD6	scrK	Fructokinase	0.00646693	1.47813
Q187B7	Q187B7	Q187B7_CLOD6	CD630_18080	Pyridoxal-dependent decarboxylase, group IV decarboxylase family	0.00701955	1.75292
Q187B8	Q187B8	Q187B8_CLOD6	CD630_18070	NADPH-dependent FMN reductase	0.0006225	1.71062
Q187B9	Q187B9	Q187B9_CLOD6	CD630_18130	DUF1653 domain-containing protein	0.0779849	0.675058
Q187C2	Q187C2	Q187C2_CLOD6	CD630_18100	Transcriptional regulator, beta-lactams repressor	0.258342	0.909336
Q187C3	Q187C3	Q187C3_CLOD6	CD630_18140	Phosphoglycerate mutase	0.0035912	1.49943
Q187C4	Q187C4	KCY_CLOD6	cmk	Cytidylate kinase	0.391615	0.9571
Q187C5	Q187C5	Q187C5_CLOD6	CD630_18150	Uncharacterized protein	0.031487	0.806064
Q187C6	Q187C6	ISPH_CLOD6	ispH	4-hydroxy-3-methylbut-2-enyl diphosphate reductase	0.0696307	0.792075
Q187C7	Q187C7	Q187C7_CLOD6	CD630_18170	1-acyl-sn-glycerol-3-phosphate acyltransferase	0.600868	1.02258
Q187D1	Q187D1	Q187D1_CLOD6	CD630_18240	P-type calcium transport ATPase	0.0622538	1.18867
Q187D2	Q187D2	Y1823_CLOD6	CD630_18230	UPF0246 protein CD630_18230	0.00102869	0.375061
Q187D3	Q187D3	Q187D3_CLOD6	bcp	thioredoxin-dependent peroxiredoxin	0.0500953	1.43618
Q187D4	Q187D4	Q187D4_CLOD6	metY	O-acetylhomoserine sulfhydrylase	0.00797847	1.59954
Q187D5	Q187D5	Q187D5_CLOD6	CD630_18270	Transcriptional regulator, MarR family	0.0682718	1.18402
Q187D6	Q187D6	Q187D6_CLOD6	metA	Homoserine O-acetyltransferase	0.830572	1.27383
Q187D7	Q187D7	Q187D7_CLOD6	ftsH1	ATP-dependent zinc metalloprotease FtsH	0.00403603	1.55288
Q187D8	Q187D8	Q187D8_CLOD6	kdpD	histidine kinase	0.0585664	1.2504
Q187D9	Q187D9	Q187D9_CLOD6	CD630_18310	Cation (Mg2+ and Co2+) transport-related, membrane protein	0.533225	0.950827
Q187E0	Q187E0	Q187E0_CLOD6	kdpE	Stage 0 sporulation protein A homolog	0.00374425	1.37368
Q187E1	Q187E1	Q187E1_CLOD6	aroF1	3-deoxy-D-arabino-heptulosonate 7-phosphate synthase	0.00017742	1.60299
Q187E3	Q187E3	AROA_CLOD6	aroA	3-phosphoshikimate 1-carboxyvinyltransferase	0.0147207	2.22245
Q187E4	Q187E4	Q187E4_CLOD6	aroB	3-dehydroquinate synthase	0.0161308	1.94183
Q187E5	Q187E5	Q187E5_CLOD6	aroC	Chorismate synthase	0.000384948	1.98815
Q187E6	Q187E6	Q187E6_CLOD6	pheA	Bifunctional chorismate mutase/prephenate dehydratase	0.0117487	2.12025
Q187E7	Q187E7	Q187E7_CLOD6	aroE1	Shikimate dehydrogenase (NADP(+))	0.00564052	1.28309
Q187E8	Q187E8	Q187E8_CLOD6	tyrC	Prephenate dehydrogenase	0.246149	0.898106
Q187E9	Q187E9	Q187E9_CLOD6	aroK	Shikimate kinase	0.648595	0.977576
Q187F0	Q187F0	Q187F0_CLOD6	CD630_18400	Two-component response regulator	0.489832	0.815753
Q187F1	Q187F1	Q187F1_CLOD6	CD630_18410	Two-component sensor histidine kinase	0.00238756	0.797286
Q187F2	Q187F2	Q187F2_CLOD6	CD630_18420	DUF218 domain-containing protein	0.266322	0.960543
Q187G0	Q187G0	Q187G0_CLOD6	CD630_18500	Transcriptional regulator, AraC family Tn1549-like, CTn5-Orf6	0.000172948	1.91888
Q187H1	Q187H1	Q187H1_CLOD6	CD630_18600	Conjugative transposon protein DUF1016 family, Tn1549-like, CTn5-Orf18	0.0030874	1.68142
Q187H4	Q187H4	Q187H4_CLOD6	CD630_18610	Conjugative transposon protein Tn1549-like, CTn5-Orf19	0.240821	0.872021
Q187H6	Q187H6	Q187H6_CLOD6	CD630_18650	DNA recombination protein Tn1549-like,CTn5-Orf24	0.182793	0.891389
Q187H8	Q187H8	Q187H8_CLOD6	CD630_18680	Conjugative transposon protein Tn1549-like, CTn5-Orf27	0.41498	1.10826
Q187H9	Q187H9	Q187H9_CLOD6	CD630_18670	Conjugative transposon protein Tn1549-like, CTn5-Orf26	0.190817	1.23621
Q187I0	Q187I0	Q187I0_CLOD6	CD630_18660	Conjugative transposon protein tn1549-like, CTn5-Orf25	0.499605	0.924384
Q187I1	Q187I1	Q187I1_CLOD6	CD630_18710	Oxidoreductase Tn1549-like,CTn5-Orf30	0.006609	1.35486
Q187I2	Q187I2;Q188L6	Q187I2_CLOD6	CD630_18700	Conjugative transposon protein Tn1549-like, CTn5-Orf29	0.362849	0.855065
Q187I7	Q187I7	Q187I7_CLOD6	vexP3	ABC-type transport system, permease Tn1549-like,CTn5-Orf35	0.322253	0.845854
Q187I8	Q187I8	Q187I8_CLOD6	vexP2	ABC-type transport system, ATP-binding protein Tn1549-like, CTn5-Orf34	0.0878914	1.51196
Q187I9	Q187I9	Q187I9_CLOD6	vncR	Stage 0 sporulation protein A homolog	0.0245767	0.602053
Q187J0	Q187J0	Q187J0_CLOD6	vncS	histidine kinase	0.018142	1.30197
Q187J3	Q187J3	Q187J3_CLOD6	CD630_18800	Cupin type-2 domain-containing protein	0.00616282	2.05835
Q187J4	Q187J4	Q187J4_CLOD6	CD630_18830	Transcriptional regulator, AraC family	0.00277632	1.28886
Q187K0	Q187K0	Q187K0_CLOD6	CD630_18890	ABC-type transport system, multidrug-family ATP-binding protein	0.0308001	1.57674
Q187K3	Q187K3	Q187K3_CLOD6	CD630_18920	Methyltransferase, type 11 family	0.371246	1.21201
Q187K4	Q187K4	Q187K4_CLOD6	CD630_18950	Membrane protein	0.0148667	1.66298
Q187K6	Q187K6	Q187K6_CLOD6	CD630_18930	Oligonucleotide binding regulator	0.084411	1.61435
Q187K7	Q187K7	Q187K7_CLOD6	CD630_18970	Uncharacterized protein	0.714045	0.945718
Q187K8	Q187K8	Q187K8_CLOD6	CD630_18960	Lipoprotein	0.031773	1.66115
Q187L0	Q187L0	Q187L0_CLOD6	CD630_18990	dCMP deaminase	0.747026	0.971501
Q187L1	Q187L1	Q187L1_CLOD6	CD630_18980	Phage-related cell wall hydrolase (Endolysin)	0.000348618	2.8699
Q187L6	Q187L6	Q187L6_CLOD6	eutG	Ethanolamine iron-dependent Alcohol dehydrogenase	0.146203	0.819013
Q187M0	Q187M0	EUTS_CLOD6	eutS	Bacterial microcompartment shell protein EutS	0.185258	0.893024
Q187M1	Q187M1	Q187M1_CLOD6	eutW	Two-component sensor histidine kinase,Ethanolamine specific	0.147489	0.799896
Q187M2	Q187M2	Q187M2_CLOD6	eutV	Stage 0 sporulation protein A homolog	0.870563	0.995425
Q187M3	Q187M3	Q187M3_CLOD6	eutB	Ethanolamine ammonia-lyase large subunit	0.271423	0.875234
Q187M4	Q187M4	Q187M4_CLOD6	eutA	Ethanolamine reactivating factor for ammonia lyase eutBC	0.030695	0.672149
Q187M5	Q187M5	Q187M5_CLOD6	eutL	Ethanolamine carboxysome structural protein	0.0667129	0.694487
Q187M6	Q187M6	EUTC_CLOD6	eutC	Ethanolamine ammonia-lyase small subunit	0.126262	0.779508
Q187M7	Q187M7	Q187M7_CLOD6	eutE	Ethanolamine acetaldehyde oxydoreductase	0.0370646	0.719845
Q187M8	Q187M8	Q187M8_CLOD6	eutM	Ethanolamine carboxysome strutural protein	0.0651215	0.647305
Q187M9	Q187M9	Q187M9_CLOD6	eutT	Ethanolamine corrinoid cobalamin adenosyltransferase	0.136782	0.806336
Q187N0	Q187N0	EUTM_CLOD6	eutM	Bacterial microcompartment shell protein EutM	0.158372	0.789966
Q187N1	Q187N1	Q187N1_CLOD6	CD630_19210	Ethanolamine utilization protein	0.148279	0.785953
Q187N2	Q187N2	PDUL_CLOD6	pduL	Phosphate propanoyltransferase	0.0642379	0.612005
Q187N7	Q187N7	EUTQ_CLOD6	eutQ	Acetate kinase EutQ	0.136228	0.820059
Q187P1	Q187P1	LEXA_CLOD6	lexA	LexA repressor	0.0595527	0.785913
Q187P3	Q187P3	Q187P3_CLOD6	CD630_19320	Phage integrase	0.00559131	0.656253
Q187P4	Q187P4	Q187P4_CLOD6	spoVS	Stage V sporulation protein S	0.0393326	1.63768
Q187P5	Q187P5	Q187P5_CLOD6	CD630_19340	Uncharacterized protein	0.000480463	2.62463
Q187P6	Q187P6	ACCD_CLOD6	accD	Acetyl-coenzyme A carboxylase carboxyl transferase subunit beta	0.622775	0.962105
Q187P7	Q187P7	Q187P7_CLOD6	accA	Acetyl-coenzyme A carboxylase carboxyl transferase subunit alpha	0.193571	0.881171
Q187P8	Q187P8	Q187P8_CLOD6	accC	Biotin carboxylase	0.0174317	1.08291
Q187Q0	Q187Q0	Q187Q0_CLOD6	accB	Biotin carboxyl carrier protein of acetyl-CoA carboxylase	0.81985	1.03038
Q187Q1	Q187Q1	TRMB_CLOD6	trmB	tRNA (guanine-N(7)-)-methyltransferase	0.184817	0.847879
Q187Q3	Q187Q3	Q187Q3_CLOD6	CD630_19430	Uncharacterized protein	0.0130013	1.32407
Q187Q5	Q187Q5	Q187Q5_CLOD6	CD630_19450	Glyoxalase	0.000386557	1.80542
Q187Q9	Q187Q9	Q187Q9_CLOD6	CD630_19490	histidine kinase	0.286968	1.23556
Q187R0	Q187R0	Q187R0_CLOD6	CD630_19500	Membrane protein	0.266256	0.910053
Q187R2	Q187R2	Q187R2_CLOD6	CD630_19530	Coenzyme F420:L-glutamate ligase-like domain-containing protein	0.0475412	0.856829
Q187R3	Q187R3	Q187R3_CLOD6	CD630_19520	Transcriptional regulator, LysR family	0.170112	0.82332
Q187R7	Q187R7	Q187R7_CLOD6	CD630_19580	4Fe-4S binding protein putative ferredoxin putative dehydrogenase putative reductase	0.0258182	0.583414
Q187R8	Q187R8	Q187R8_CLOD6	CD630_19570	Stage 0 sporulation protein A homolog	0.555138	0.920855
Q187S0	Q187S0	Q187S0_CLOD6	CD630_19610	ABC-type transport system, ATP-binding protein	0.194933	1.10274
Q187S4	Q187S4	Q187S4_CLOD6	CD630_19640	Transcriptional regulator	0.235583	0.740191
Q187S5	Q187S5	Q187S5_CLOD6	CD630_19630	Methyltransferase	0.0184949	0.667359
Q187S6	Q187S6	Q187S6_CLOD6	CD630_19670	Kinase	0.0457349	0.699407
Q187S7	Q187S7	Q187S7_CLOD6	CD630_19660	Acyl-CoA thioesterase	0.0392386	0.516897
Q187S8	Q187S8	Q187S8_CLOD6	CD630_19690	Oligonucleotide binding regulator	0.438311	0.902811
Q187T0	Q187T0	Q187T0_CLOD6	CD630_19710	SIR2-like domain-containing protein	0.0314489	0.718301
Q187T1	Q187T1	Q187T1_CLOD6	CD630_19700	Enzyme, cyclase family	0.00445477	1.65494
Q187T2	Q187T2	HFQ_CLOD6	hfq	RNA-binding protein Hfq	0.291451	1.22237
Q187T3	Q187T3	Q187T3_CLOD6	CD630_19730	Aluminum resistance protein	0.0287899	1.50972
Q187T4	Q187T4	Q187T4_CLOD6	CD630_19720	Peptidase, M20A family	0.00309861	1.63288
Q187T5	Q187T5	MIAA_CLOD6	miaA	tRNA dimethylallyltransferase	0.0330972	1.10798
Q187T6	Q187T6	MUTS_CLOD6	mutS	DNA mismatch repair protein MutS	0.0267689	0.838938
Q187T7	Q187T7	Q187T7_CLOD6	mutL	DNA mismatch repair protein MutL	0.0438792	0.730784
Q187T8	Q187T8	Q187T8_CLOD6	CD630_19780	ABC-type transport system, ATP-binding protein	0.00930187	0.579637
Q187U0	Q187U0	Q187U0_CLOD6	CD630_19790	ABC-type transport system, extracellular solute-binding protein	0.000775235	0.620329
Q187U2	Q187U2	Q187U2_CLOD6	CD630_19801	Thiamine-binding protein domain-containing protein	0.15936	1.4919
Q187U3	Q187U3	Q187U3_CLOD6	CD630_19840	Hydrolase, NUDIX family	0.852548	0.984519
Q187U4	Q187U4	Q187U4_CLOD6	CD630_19850	Membrane protein	0.754878	0.871647
Q187U6	Q187U6	MIAB_CLOD6	miaB	tRNA-2-methylthio-N(6)-dimethylallyladenosine synthase	0.00325449	0.551155
Q187V4	Q187V4	Q187V4_CLOD6	CD630_19930	Decarboxylase	0.000615774	1.82794
Q187V6	Q187V6	Q187V6_CLOD6	CD630_19950	Probable membrane transporter protein	0.829762	1.19552
Q187V8	Q187V8	Q187V8_CLOD6	CD630_19970	Proline iminopeptidase	0.000806772	1.26113
Q187V9	Q187V9	Q187V9_CLOD6	CD630_19960	Transcriptional regulator, AraC family	0.618803	0.895511
Q187W0	Q187W0	Q187W0_CLOD6	CD630_19980	Transcriptional regulator, TetR family	0.313007	0.858899
Q187W1	Q187W1	Q187W1_CLOD6	fldX	Flavodoxin	0.363424	0.713411
Q187W6	Q187W6	Q187W6_CLOD6	effR	Transcriptional regulator, MarR family	0.76175	1.02235
Q187X3	Q187X3	Q187X3_CLOD6	ermB	rRNA adenine N-6-methyltransferase	0.0340658	0.761539
Q187X6	Q187X6	Q187X6_CLOD6	CD630_20080	Hydrolase	0.511121	1.1127
Q187X9	Q187X9	Q187X9_CLOD6	hydR	Transcriptional regulator, TetR family	0.54145	0.941661
Q187Y0	Q187Y0	Q187Y0_CLOD6	hydD	Hydrolase	0.0224058	0.861437
Q187Y2	Q187Y2	Q187Y2_CLOD6	ilvD	Dihydroxy-acid dehydratase	0.537208	1.08923
Q187Y4	Q187Y4	Q187Y4_CLOD6	CD630_20170	Transcriptional regulator, HTH-type	0.0851029	1.33106
Q187Y8	Q187Y8	Q187Y8_CLOD6	clpB	Chaperone protein ClpB	0.000705384	2.24036
Q187Y9	Q187Y9	Q187Y9_CLOD6	CD630_20230	Transcriptional regulator, GntR family	0.21199	0.813982
Q187Z0	Q187Z0	Q187Z0_CLOD6	CD630_20220	Plasmid replication protein RepL domain-containing protein	0.00224968	2.24079
Q187Z1	Q187Z1	Q187Z1_CLOD6	CD630_20210	Uncharacterized protein	0.00167012	1.3948
Q187Z3	Q187Z3	Q187Z3_CLOD6	CD630_20240	ABC-type transport system, multidrug-family ATP-binding protein	0.0399932	0.817319
Q187Z4	Q187Z4	Q187Z4_CLOD6	CD630_20270	N-carbamoyl-L-amino acid hydrolase	0.0026832	1.49276
Q187Z6	Q187Z6	Q187Z6_CLOD6	racX	Aspartate racemase RacX	0.717248	1.06875
Q187Z7	Q187Z7	Q187Z7_CLOD6	argF	ornithine carbamoyltransferase	0.0281992	1.64552
Q187Z8	Q187Z8	Q187Z8_CLOD6	CD630_20290	Lipoprotein	0.00323013	1.81593
Q188B2	Q188B2	Q188B2_CLOD6	CD630_20420	Transcriptional regulator, TetR family	0.565811	0.807536
Q188B4	Q188B4	Q188B4_CLOD6	CD630_20460	Phage protein	0.0101752	0.455417
Q188B5	Q188B5	Q188B5_CLOD6	CD630_20450	Transcriptional regulator, HTH-type	0.209418	1.43129
Q188B6	Q188B6	Q188B6_CLOD6	CD630_20480	Transcriptional regulator, RpiR family	0.135569	1.3956
Q188B7	Q188B7	Q188B7_CLOD6	rluB	Pseudouridine synthase	0.583648	0.945808
Q188B8	Q188B8	Q188B8_CLOD6	CD630_20490	rRNA methylase	0.108571	0.685882
Q188C0	Q188C0	Q188C0_CLOD6	lysC	Aspartokinase	0.000136291	1.66233
Q188C1	Q188C1	Q188C1_CLOD6	lysA	Diaminopimelate decarboxylase	0.000115993	2.06038
Q188C2	Q188C2	Q188C2_CLOD6	CD630_20520	Lipoprotein	0.00326463	2.49579
Q188C4	Q188C4	Q188C4_CLOD6	CD630_20580	DUF2140 family protein	0.00109291	3.43614
Q188C6	Q188C6	Q188C6_CLOD6	CD630_20560	Membrane protein	0.122845	1.21769
Q188C7	Q188C7	Q188C7_CLOD6	CD630_20600	Lipid kinase	0.00329103	1.69462
Q188C8	Q188C8	SYQ_CLOD6	glnS	Glutamine--tRNA ligase	0.145521	0.895507
Q188C9	Q188C9	Q188C9_CLOD6	CD630_20620	DUF4003 domain-containing protein	0.00148833	1.42988
Q188D0	Q188D0	Q188D0_CLOD6	CD630_20610	LUD domain-containing protein	7.80255e-05	1.97176
Q188D1	Q188D1	Q188D1_CLOD6	CD630_20640	Transcriptional regulator	0.0265942	1.82944
Q188D5	Q188D5	Q188D5_CLOD6	CD630_20650	Transcriptional regulator, beta-lactams repressor	0.0903076	0.811778
Q188D6	Q188D6	Q188D6_CLOD6	CD630_20690	Molybdopterin molybdenumtransferase	0.0114426	0.734396
Q188D7	Q188D7	Q188D7_CLOD6	CD630_20680	ABC-type transport system, ATP-binding protein	0.00265474	0.848585
Q188D8	Q188D8	Q188D8_CLOD6	CD630_20720	Transposase	0.0144686	0.695658
Q188E0	Q188E0	Q188E0_CLOD6	CD630_20700	Molybdopterin-guanine dinucleotide biosynthesis protein	0.000171575	0.435107
Q188E4	Q188E4	Q188E4_CLOD6	CD630_20760	Chromosome segregation protein	0.0282951	1.471
Q188E6	Q188E6	Q188E6_CLOD6	pyrD1	Dihydroorotate dehydrogenase B (NAD(+)), catalytic subunit	0.843995	1.08903
Q188F2	Q188F2	Q188F2_CLOD6	dpaL	Diaminopropionate ammonia-lyase	0.236667	1.59877
Q188F3	Q188F3	Q188F3_CLOD6	CD630_20840	Peptidase, M20 family	0.00172052	1.50969
Q188F6	Q188F6	Q188F6_CLOD6	xdhC2	Xanthine dehydrogenase iron-sulfur binding subunit XdhC2	0.00084477	0.540063
Q188F8	Q188F8	Q188F8_CLOD6	CD630_20890	Metal-dependent hydrolase	0.201973	0.932671
Q188F9	Q188F9	Q188F9_CLOD6	CD630_20920	Transcriptional regulator, sigma-54-dependent	0.0097214	0.527844
Q188G1	Q188G1	Q188G1_CLOD6	CD630_20940	Restriction enzyme	0.742034	0.972064
Q188G4	Q188G4	Q188G4_CLOD6	CD630_20950	Cell division GTPase	0.00528332	1.41024
Q188G6	Q188G6	Q188G6_CLOD6	XdhD	Xanthine dehydrogenase subunit XdhD,molybdopterin-binding	0.016405	0.635027
Q188G7	Q188G7	Q188G7_CLOD6	CD630_20980	Uncharacterized protein	0.496283	0.617124
Q188G8	Q188G8	Q188G8_CLOD6	xdhB	Xanthine dehydrogenase subunit XdhB,FAD-binding	0.0519236	0.746804
Q188G9	Q188G9	Q188G9_CLOD6	XdhC3	Xanthine dehydrogenase iron-sulfur binding subunit XdhC3	0.0105269	0.824987
Q188H1	Q188H1	Q188H1_CLOD6	CD630_21040	ABC-type transport system, permease	0.140411	0.628317
Q188H3	Q188H3	Q188H3_CLOD6	CD630_21050	ABC-type transport system, multidrug-family ATP-binding protein	0.00820197	0.644206
Q188H4	Q188H4	Q188H4_CLOD6	CD630_21070	Xanthine/uracil/thiamine/ascorbate permease family protein	0.000328356	0.572533
Q188H5	Q188H5	Q188H5_CLOD6	CD630_21060	ATP-dependent RNA helicase	0.00061454	0.784395
Q188H7	Q188H7	Q188H7_CLOD6	ldhA	D-lactate dehydrogenase	0.127518	0.798881
Q188H9	Q188H9	Q188H9_CLOD6	CD630_03920	Radical SAM-family protein	0.00458778	0.774845
Q188I0	Q188I0	Q188I0_CLOD6	asnB	asparagine synthase (glutamine-hydrolyzing)	0.58992	0.869102
Q188I1	Q188I1	Q188I1_CLOD6	hadB	Subunit of oxygen-sensitive 2-hydroxyisocaproyl-CoA dehydratase B	0.0730121	1.26185
Q188I2	Q188I2	Q188I2_CLOD6	hadI	Activator of 2-hydroxyisocaproyl-CoA dehydratase	0.528354	0.925662
Q188I3	Q188I3	Q188I3_CLOD6	hadA	Isocaprenoyl-CoA:2-hydroxyisocaproate CoA-transferase	0.000293796	1.32568
Q188I4	Q188I4	Q188I4_CLOD6	etfB1	Electron transfer flavoprotein small subunit	0.000818279	1.4927
Q188I5	Q188I5	Q188I5_CLOD6	acdB	Acyl-CoA dehydrogenase, short-chain specific	0.000850155	1.25355
Q188I6	Q188I6	Q188I6_CLOD6	hadC	Subunit of oxygen-sensitive 2-hydroxyisocaproyl-CoA dehydratase C	0.000482859	1.62898
Q188I7	Q188I7	Q188I7_CLOD6	CD630_04020	Transcriptional regulator, sigma-54-dependent	0.787668	1.07433
Q188I8	Q188I8	Q188I8_CLOD6	etfA1	Alpha-subunit of electron transfer flavoprotein	0.0355146	1.15026
Q188I9	Q188I9	Q188I9_CLOD6	rluA	Pseudouridine synthase	0.0964709	0.644819
Q188J0	Q188J0	Q188J0_CLOD6	CD630_04040	DUF1904 domain-containing protein	0.0250403	1.68367
Q188J1	Q188J1	Q188J1_CLOD6	fba	Fructose-1,6-bisphosphate aldolase	0.0321068	1.41461
Q188J6	Q188J6	Q188J6_CLOD6	CD630_04060	tRNA (Uracil-5-)-methyltransferase	0.00803273	1.34533
Q188L3	Q188L3	Q188L3_CLOD6	CD630_04220	Conjugative transposon protein Tn1549-like, CTn2-Orf17	0.000159563	2.18366
Q188L4	Q188L4	Q188L4_CLOD6	CD630_04280	Transcriptional regulator, AraC family Tn1549-like, CTn2-Orf23	0.0196195	1.11379
Q188M4	Q188M4	Q188M4_CLOD6	CD630_04360	Recombinase Tn1549-like, CTn2-Orf34	0.00388851	0.774453
Q188M7	Q188M7	Q188M7_CLOD6	cwp27	Cell wall binding protein cwp27	0.354154	0.751079
Q188P1	Q188P1	Q188P1_CLOD6	CD630_04520	Hydrolase, NUDIX family	0.00600987	0.734724
Q188P2	Q188P2	Q188P2_CLOD6	CD630_04510	Dioxygenase	0.0021843	0.685508
Q188Q2	Q188Q2	Q188Q2_CLOD6	CD630_04590	ABC-type transport system, ATP-binding protein	0.801399	0.967169
Q188Q3	Q188Q3	Q188Q3_CLOD6	CD630_04580	Beta-lactamase	0.0456315	1.86944
Q188Q4	Q188Q4	Q188Q4_CLOD6	CD630_04620	Stage 0 sporulation protein A homolog	0.0782325	0.395746
Q188Q6	Q188Q6	Q188Q6_CLOD6	CD630_04660	Transcriptional regulator, RpiR family	0.0862916	0.863081
Q188Q7	Q188Q7	Q188Q7_CLOD6	CD630_04650	Transcriptional regulator, RpiR family	0.0204821	0.537225
Q188R0	Q188R0	Q188R0_CLOD6	CD630_04690	PTS system, sucrose-specific IIABC component	0.500805	1.1217
Q188R3	Q188R3	Q188R3_CLOD6	blaR	Beta-lactamase-inducing penicillin-binding protein	0.147305	1.13771
Q188R4	Q188R4	Q188R4_CLOD6	CD630_04750	Uracil-DNA glycosylase-like domain-containing protein	0.886456	1.00721
Q188R5	Q188R5	Q188R5_CLOD6	CD630_04740	Iron-sulfur protein	0.00387245	1.35495
Q188R6	Q188R6	Q188R6_CLOD6	CD630_04730	Transcriptional regulator, MarR family	0.0890702	1.73514
Q188R8	Q188R8	Q188R8_CLOD6	blaI	Transcriptional regulator, Penicillinase repressor	0.028197	1.5077
Q188S0	Q188S0	Q188S0_CLOD6	spaF	ABC-type transport system,lantibiotic/multidrug-family ATP-binding protein	0.00887998	0.514999
Q188S1	Q188S1	Q188S1_CLOD6	CD630_04770	Phage protein	0.773683	0.972394
Q188S2	Q188S2	Q188S2_CLOD6	CD630_04760	DUF2007 domain-containing protein	0.42599	1.19282
Q188S3	Q188S3	Q188S3_CLOD6	spaK	histidine kinase	0.736328	0.943687
Q188S4	Q188S4	Q188S4_CLOD6	spaR	Stage 0 sporulation protein A homolog	0.00180926	0.565315
Q188T0	Q188T0	Q188T0_CLOD6	CD630_04890	phosphoribosylaminoimidazolesuccinocarboxamide synthase	0.410339	0.89622
Q188T2	Q188T2	Q188T2_CLOD6	CD630_04870	Carbon-nitrogen hydrolase	0.027179	1.65482
Q188T4	Q188T4	Q188T4_CLOD6	CD630_04920	PTS system, mannose/fructose/sorbose IIB component	0.986891	1.01717
Q188T5	Q188T5	Q188T5_CLOD6	CD630_04910	PTS system, mannose/fructose/sorbose IIA component	0.0373039	1.30786
Q188T8	Q188T8	Q188T8_CLOD6	CD630_04960	Conjugative transposon protein DUF961 family Tn5397, CTn3-Orf23	0.168463	1.36851
Q188V1	Q188V1	Q188V1_CLOD6	tetM	Tetracycline resistance protein Tn5397	5.64244e-05	0.714788
Q188V4	Q188V4	Q188V4_CLOD6	CD630_05101	Conjugative transposon protein Tn5397,CTn3-Orf8	0.00258776	0.39911
Q188V5	Q188V5	Q188V5_CLOD6	CD630_05100	RNA polymerase sigma factor Tn5397,CTn3-Orf7	0.000130421	0.3599
Q188V8	Q188V8	Q188V8_CLOD6	CD630_05081	Conjugative transposon protein Tn5397,CTn3-Orf6	0.0151574	0.633913
Q188W0	Q188W0	Q188W0_CLOD6	cwpV	Hemagglutinin/adhesin cwpV	0.0648918	1.29509
Q188W2	Q188W2	Q188W2_CLOD6	CD630_05160	Transcription antiterminator	0.0380947	0.600334
Q188W3	Q188W3	Q188W3_CLOD6	CD630_05150	serine-type D-Ala-D-Ala carboxypeptidase	0.146127	0.743046
Q188W4	Q188W4	Q188W4_CLOD6	CD630_05190	Transporter gate domain protein	0.00372939	1.41028
Q188W6	Q188W6	Q188W6_CLOD6	CD630_05170	Membrane protein	0.064227	0.66674
Q188W8	Q188W8	Q188W8_CLOD6	CD630_05210	Stage 0 sporulation protein A homolog	0.263254	0.89138
Q188W9	Q188W9	Q188W9_CLOD6	CD630_05200	histidine kinase	0.891435	0.998137
Q188X0	Q188X0	Q188X0_CLOD6	CD630_05240	Peptidase, M20 family	0.0818539	0.790817
Q188X2	Q188X2	Q188X2_CLOD6	CD630_05280	Peptidase M20 domain-containing protein 2	0.000204518	2.2647
Q188X5	Q188X5	Q188X5_CLOD6	CD630_05300	Membrane protein	0.851616	1.06109
Q188X9	Q188X9	Q188X9_CLOD6	cheY	Stage 0 sporulation protein A homolog	0.0150008	0.743474
Q188Y1	Q188Y1	Q188Y1_CLOD6	CD630_05380	Methyl-accepting chemotaxis receptor,MCP family	0.0416239	0.833377
Q188Y2	Q188Y2	Q188Y2_CLOD6	CD630_05370	Stage 0 sporulation protein A homolog	0.0256926	0.679156
Q188Y3	Q188Y3	Q188Y3_CLOD6	cheW	Purine-binding chemotaxis protein CheW	0.0164673	0.606543
Q188Y4	Q188Y4	Q188Y4_CLOD6	cheW	Chemotaxis protein CheW	0.311087	0.755068
Q188Y5	Q188Y5	Q188Y5_CLOD6	cheA	Chemotaxis protein CheA	0.000304354	0.560736
Q188Y6	Q188Y6	Q188Y6_CLOD6	CD630_05440	Ornithine cyclodeaminase	0.0108348	1.35102
Q188Y7	Q188Y7	Q188Y7_CLOD6	CD630_05450	Lipoprotein	0.00355296	0.760612
Q188Z2	Q188Z2	Q188Z2_CLOD6	CD630_05470	Transcriptional regulator, beta-lactams repressor	0.476626	1.05869
Q188Z3	Q188Z3	Q188Z3_CLOD6	CD630_05460	Membrane protein, DUF975 family	0.00757875	0.777727
Q188Z9	Q188Z9	Q188Z9_CLOD6	sip2	Signal peptidase I	0.01197	1.1782
Q189A0	Q189A0	Q189A0_CLOD6	CD630_05530	RNA methyltransferase	0.637267	0.960126
Q189A1	Q189A1	Q189A1_CLOD6	CD630_05570	Uridine kinase	0.0071768	1.33208
Q189A2	Q189A2	Q189A2_CLOD6	CD630_05560	Sugar isomerase / endonuclease	0.0832843	1.13542
Q189A3	Q189A3	Q189A3_CLOD6	CD630_05610	Aldo/keto reductase putative ferredoxin	0.0132416	0.51987
Q189A4	Q189A4	END4_CLOD6	nfo	Probable endonuclease 4	0.00358305	0.674178
Q189A5	Q189A5	Q189A5_CLOD6	CD630_05590	Transcriptional regulator, ArsR family	0.1021	1.14572
Q189A6	Q189A6	GLSA_CLOD6	glsA	Glutaminase	0.61264	0.954416
Q189A7	Q189A7	Q189A7_CLOD6	CD630_05640	endopeptidase La	0.734193	0.98049
Q189B0	Q189B0	Q189B0_CLOD6	CD630_05670	DegV family protein	0.0234276	1.54655
Q189B1	Q189B1	Q189B1_CLOD6	CD630_05660	Putative tRNA (cytidine(34)-2'-O)-methyltransferase	0.016164	1.32284
Q189B2	Q189B2	Q189B2_CLOD6	nth	Endonuclease III	0.0543828	0.707885
Q189B5	Q189B5	Q189B5_CLOD6	CD630_05690	Lipoprotein	0.0262446	1.31161
Q189B6	Q189B6	Q189B6_CLOD6	CD630_05730	Membrane protein	0.0220391	1.27806
Q189B8	Q189B8	SYT_CLOD6	thrS	Threonine--tRNA ligase	0.00220837	0.379925
Q189C0	Q189C0	Q189C0_CLOD6	CD630_05750	PD-(D/E)XK nuclease family transposase	0.41381	1.48891
Q189C2	Q189C2	Q189C2_CLOD6	CD630_05770	Hydrolase	0.00328279	1.67671
Q189C3	Q189C3	Q189C3_CLOD6	CD630_05810	Transcriptional regulator, TetR family	0.108568	1.36287
Q189C4	Q189C4	Q189C4_CLOD6	gapN	Glyceraldehyde-3-phosphate dehydrogenase (NADP(+)) (GADPH)	0.106118	1.44034
Q189C5	Q189C5	Q189C5_CLOD6	CD630_05790	Transcriptional regulator, TetR family	0.545082	0.620916
Q189C7	Q189C7	Q189C7_CLOD6	CD630_05830	Diguanylate kinase signaling protein	0.0933925	0.847404
Q189C8	Q189C8	Q189C8_CLOD6	CD630_05820	Phosphoenolpyruvate synthase	0.0885851	1.1499
Q189C9	Q189C9	Q189C9_CLOD6	CD630_05870	Cystatin domain-containing protein	0.0575136	1.54914
Q189D0	Q189D0	Q189D0_CLOD6	CD630_05860	DUF6440 domain-containing protein	0.202408	1.5825
Q189D2	Q189D2	Q189D2_CLOD6	CD630_05910	Cd(2+)-exporting ATPase	0.00170689	0.619162
Q189D3	Q189D3	Q189D3_CLOD6	CD630_05900	Uncharacterized protein	0.357729	0.815063
Q189D4	Q189D4	Q189D4_CLOD6	CD630_05890	ATP-binding protein	0.282794	1.09344
Q189D5	Q189D5	Q189D5_CLOD6	CD630_05880	Uncharacterized protein	0.0261774	2.1625
Q189D7	Q189D7	Q189D7_CLOD6	CD630_05950	Nuclease, ParB-like	0.214979	0.820273
Q189D8	Q189D8	Q189D8_CLOD6	CD630_05940	Phosphoadenosine phosphosulphate reductase domain-containing protein	0.00337002	0.760691
Q189E0	Q189E0	Q189E0_CLOD6	CD630_05920	Uncharacterized protein	0.0584479	0.597243
Q189E1	Q189E1	Q189E1_CLOD6	ogt1	Methylated-DNA--protein-cysteine methyltransferase	0.820743	0.994158
Q189F0	Q189F0	Q189F0_CLOD6	CD630_06020	Plasmid-related protein	0.0177772	1.9529
Q189F4	Q189F4	Q189F4_CLOD6	CD630_06080	DUF1989 domain-containing protein	0.0103601	1.30077
Q189F7	Q189F7	Q189F7_CLOD6	CD630_06110	Stage 0 sporulation protein A homolog	0.308577	0.834235
Q189G1	Q189G1	Q189G1_CLOD6	CD630_06150	Transcriptional regulator, TetR family	0.852595	0.996343
Q189G9	Q189G9	Q189G9_CLOD6	CD630_06280	Membrane protein	0.000738297	0.129982
Q189H0	Q189H0	Q189H0_CLOD6	CD630_06271	Ferredoxin	1.58624e-05	0.406486
Q189H4	Q189H4	Q189H4_CLOD6	CD630_06310	Transcriptional regulator	0.529936	1.04694
Q189H6	Q189H6	Q189H6_CLOD6	CD630_06290	Transcriptional regulator, Crp family	0.182544	0.881798
Q189H7	Q189H7	Q189H7_CLOD6	CD630_06370	Acetyltransferase	0.000909206	0.651609
Q189I1	Q189I1	Q189I1_CLOD6	CD630_06330	DNA alkylation repair protein	0.567948	0.938152
Q189I4	Q189I4	Q189I4_CLOD6	CD630_06400	DUF3841 domain-containing protein	0.599905	1.10301
Q189I8	Q189I8	Q189I8_CLOD6	CD630_06430	Stage 0 sporulation protein A homolog	0.000431433	0.571441
Q189J0	Q189J0	Q189J0_CLOD6	CD630_06450	ABC-type transport system,lantibiotic/multidrug-family ATP-binding protein	0.213277	1.74578
Q189J4	Q189J4	Q189J4_CLOD6	CD630_06480	Transcriptional regulator, GntR family	0.492734	0.977111
Q189J6	Q189J6	Q189J6_CLOD6	CD630_06550	Beta-lactamase-like protein	0.0338344	1.21302
Q189J8	Q189J8	Q189J8_CLOD6	CD630_06530	ABC-type transport system, multidrug-family ATP-binding protein	0.247024	0.870643
Q189J9	Q189J9	Q189J9_CLOD6	CD630_06520	Transcriptional regulator, GntR family	0.894133	1.0176
Q189K0	Q189K0	Q189K0_CLOD6	cdu2	Na(+)/H(+) antiporter	0.00159137	0.617676
Q189K2	Q189K2	Q189K2_CLOD6	cdu1	Transcriptional regulator, beta-lactams repressor	0.14266	0.716955
Q189K5	Q189K5	Q189K5_CLOD6	tcdA	Toxin A	9.65195e-05	0.549249
Q189L1	Q189L1	Q189L1_CLOD6	CD630_06642	DUF3795 domain-containing protein	0.00714965	2.03316
Q189L2	Q189L2	Q189L2_CLOD6	CD630_06641	Pathogenicity locus	0.730042	0.963821
Q189L3	Q189L3	Q189L3_CLOD6	CD630_06690	histidine kinase	0.0174488	0.38877
Q189L4	Q189L4	Q189L4_CLOD6	CD630_06680	Stage 0 sporulation protein A homolog	0.0166375	0.736185
Q189L5	Q189L5	Q189L5_CLOD6	CD630_06730	Methyltransferase	0.0954805	0.805637
Q189L6	Q189L6	Q189L6_CLOD6	CD630_06720	GTP cyclohydrolase 1 type 2 homolog	0.254461	1.06089
Q189L7	Q189L7	Q189L7_CLOD6	CD630_06710	Enzyme, glyoxalase family	0.81236	1.02216
Q189M1	Q189M1	Q189M1_CLOD6	CD630_06750	Acetyltransferase	0.0196815	1.33796
Q189M9	Q189M9	Q189M9_CLOD6	CD630_06830	Transcriptional regulator, LacI family	0.324425	1.31608
Q189N0	Q189N0	RL35_CLOD6	rpmI	Large ribosomal subunit protein bL35	0.0461902	1.827
Q189N1	Q189N1	Q189N1_CLOD6	infC	Translation initiation factor IF-3	0.0031006	1.63076
Q189N3	Q189N3	Q189N3_CLOD6	CD630_06880	ArsR family transcriptional regulator	0.00898826	1.72119
Q189N4	Q189N4	RL20_CLOD6	rplT	Large ribosomal subunit protein bL20	0.109232	1.32344
Q189N6	Q189N2;Q189N6	Q189N6_CLOD6	CD630_06900	Nucleotide phosphodiesterase	0.0320848	1.46971
Q189N7	Q189N7	Q189N7_CLOD6	CD630_06920	Metallo-hydrolase/oxidoreductase	0.0895868	0.822746
Q189N9	Q189N9	Q189N9_CLOD6	CD630_06940	Transcriptional regulator, TetR family	0.00170229	2.39127
Q189P0	Q189P0	Q189P0_CLOD6	CD630_06930	Transcriptional regulator, MerR family	0.000127435	14.5858
Q189P1	Q189P1	Q189P1_CLOD6	CD630_06980	tRNA/rRNA methyltransferase, SpoU	0.00783158	1.20002
Q189P2	Q189P2	Q189P2_CLOD6	CD630_06970	Regulator of K+ conductance	0.038653	1.21583
Q189P3	Q189P3	Q189P3_CLOD6	CD630_06960	Cation transport protein, Trk family	0.802204	0.948672
Q189P4	Q189P4	Q189P4_CLOD6	pheS	Phenylalanine--tRNA ligase alpha subunit	0.00368982	1.64335
Q189P5	Q189P5	Q189P5_CLOD6	CD630_07010	Cell division protein ZapA	0.0345384	1.22884
Q189P6	Q189P6	Q189P6_CLOD6	pheT	Phenylalanine--tRNA ligase beta subunit	0.00201458	1.70167
Q189P8	Q189P8	Q189P8_CLOD6	CD630_07040	Metal-dependent phosphohydrolase	0.0673459	0.622519
Q189P9	Q189P9	Q189P9_CLOD6	CD630_07030	Peptidase, U32 family	0.000216483	0.720419
Q189Q0	Q189Q0	Q189Q0_CLOD6	CD630_07050	Hydrolase, NUDIX family	0.00251957	1.30248
Q189Q1	Q189Q1	Q189Q1_CLOD6	CD630_07070	Diguanylate kinase signaling protein	0.013695	0.698003
Q189Q2	Q189Q2	Q189Q2_CLOD6	CD630_07060	4fe-4s binding domain protein	0.0778988	1.20758
Q189Q3	Q189Q3	MUTS2_CLOD6	mutS2	Endonuclease MutS2	0.00525718	0.865897
Q189Q4	Q189Q4	Q189Q4_CLOD6	pepD	Peptidase D, aminoacyl-histidine dipeptidase	0.00920065	1.63817
Q189Q5	Q189Q5	Q189Q5_CLOD6	CD630_07130	Radical SAM domain-containing protein	0.00161848	0.736035
Q189Q6	Q189Q6	Q189Q6_CLOD6	CD630_07120	Uncharacterized protein	0.10917	0.782536
Q189Q7	Q189Q7	SYR_CLOD6	argS	Arginine--tRNA ligase	0.00302693	1.6474
Q189Q9	Q189Q9	Q189Q9_CLOD6	ptb1	Phosphate butyryltransferase (Phosphotransbutyrylase)	6.49839e-05	2.10644
Q189R1	Q189R1	Q189R1_CLOD6	CD630_07140	Tetratricopeptide repeat protein	0.0877037	0.862649
Q189R2	Q189R2	FTHS_CLOD6	fhs	Formate--tetrahydrofolate ligase	7.00949e-05	2.30867
Q189R3	Q189R3	Q189R3_CLOD6	CD630_07170	Bifunctional carbon monoxide dehydrogenase/acetyl-CoA synthase, accessory protein	0.169106	0.867446
Q189R4	Q189R4	Q189R4_CLOD6	cooS1	Carbon monoxide dehydrogenase	0.0262338	0.750476
Q189R5	Q189R5	Q189R5_CLOD6	CD630_07230	Dihydrolipoyl dehydrogenase	0.0104608	1.8724
Q189R6	Q189R6	Q189R6_CLOD6	metF	Methylenetetrahydrofolate reductase	0.0221202	1.13209
Q189R7	Q189R7	Q189R7_CLOD6	CD630_07210	Methylene-tetrahydrofolate reductase C-terminal-like domain-containing protein	0.949576	0.991444
Q189R8	Q189R8	FOLD_CLOD6	folD	Bifunctional protein FolD	0.000591578	1.49646
Q189R9	Q189R9	Q189R9_CLOD6	fchA	Methenyltetrahydrofolate cyclohydrolase (5,10-methenyltetrahydrofolate 5-hydrolase)	0.000565045	2.61787
Q189S0	Q189S0	Q189S0_CLOD6	CD630_07260	Bifunctional carbon monoxide dehydrogenase/acetyl-CoA synthase, delta subunit	0.793834	1.02544
Q189S1	Q189S1	Q189S1_CLOD6	CD630_07250	Bifunctional carbon monoxide dehydrogenase/acetyl-CoA synthase, subunit delta	0.786517	0.980575
Q189S2	Q189S2	Q189S2_CLOD6	CD630_07240	Bifunctional carbon monoxide dehydrogenase/acetyl-CoA synthase,nickel-inserting subunit	0.159223	0.872415
Q189S3	Q189S3	Q189S3_CLOD6	CD630_07300	Iron-sulfur protein	0.161675	1.13185
Q189S4	Q189S4	GCSH_CLOD6	gcvH	Glycine cleavage system H protein	0.0534994	2.14892
Q189S5	Q189S5	Q189S5_CLOD6	CD630_07280	CO-methylating acetyl-CoA synthase	0.179393	0.810522
Q189S6	Q189S6	Q189S6_CLOD6	CD630_07270	Bifunctional carbon monoxide dehydrogenase/acetyl-CoA synthase, methyltransferase subunit	0.514679	0.924608
Q189S8	Q189S8	Q189S8_CLOD6	CD630_07360	Zinc transporter	0.40665	0.884122
Q189S9	Q189S9	Q189S9_CLOD6	CD630_07350	DUF3842 family protein	0.199117	1.18807
Q189T0	Q189T0	Q189T0_CLOD6	CD630_07340	RNA-binding protein	0.00779543	0.51047
Q189T1	Q189T1	LIPM_CLOD6	lipM	Octanoyltransferase LipM	0.714316	1.09143
Q189T2	Q189T2	Q189T2_CLOD6	CD630_07320	Radical SAM superfamily protein	0.000838476	1.38992
Q189T7	Q189T7	Q189T7_CLOD6	hisK	Histidinol-phosphatase	0.129289	0.878865
Q189T8	Q189T8	Q189T8_CLOD6	CD630_07430	Transcriptional regulator, DeoR family	0.25297	1.04967
Q189U1	Q189U1	Q189U1_CLOD6	CD630_07450	OmpA/MotB proton channel	0.00827994	0.510219
Q189U2	Q189U2	Q189U2_CLOD6	CD630_07440	MotA/TolQ/ExbB proton channel	0.000945541	0.477984
Q189U3	Q189U3	Q189U3_CLOD6	CD630_07490	DNA 3'-5' helicase	0.242472	0.815416
Q189U4	Q189U4	Q189U4_CLOD6	CD630_07480	Diguanylate kinase signaling protein	0.757008	1.01823
Q189U5	Q189U5	Q189U5_CLOD6	CD630_07470	Lipoprotein	8.94142e-05	1.21723
Q189U6	Q189U6	Q189U6_CLOD6	CD630_07510	ABC-type transport system, aminoacid-family permease	0.893646	1.00187
Q189U7	Q189U7	Q189U7_CLOD6	CD630_07500	ABC-type transport system, aminoacid-family extracellular solute-binding protein	0.682527	1.06293
Q189U8	Q189U8	THII_CLOD6	thiI	Probable tRNA sulfurtransferase	0.185842	0.905985
Q189U9	Q189U9	Q189U9_CLOD6	iscS1	Cysteine desulfurase	0.531552	0.945145
Q189V0	Q189V0	Q189V0_CLOD6	CD630_07520	ABC-type transport system, aminoacid-family ATP-binding protein	0.847547	0.990376
Q189V2	Q189V2	Q189V2_CLOD6	CD630_07560	Nitroreductase	0.00103279	1.90819
Q189V3	Q189V3	Q189V3_CLOD6	CD630_07550	Cell surface protein	0.015929	1.49719
Q189V5	Q189V5	Q189V5_CLOD6	plfB	Formate acetyltransferase	0.00869872	0.737458
Q189V6	Q189V6	Q189V6_CLOD6	pflA	Pyruvate formate-lyase-activating enzyme	0.461351	1.101
Q189V7	Q189V7	Q189V7_CLOD6	CD630_07610	RNA helicase	0.0261113	0.606562
Q189W4	Q189W4	Q189W4_CLOD6	spoIIAB	Anti-sigma F factor	0.621391	0.971948
Q189W5	Q189W5	Q189W5_CLOD6	spoIIAA	Anti-sigma F factor antagonist	0.0171834	0.722973
Q189W6	Q189W6	Q189W6_CLOD6	CD630_07690	Oxidoreductase subunit	0.0258966	1.4262
Q189W9	Q189W9	Q189W9_CLOD6	CD630_07760	Transcriptional regulator, LacI family	0.0666684	0.737186
Q189X3	Q189X3	Q189X3_CLOD6	CD630_07800	DUF1177 domain-containing protein	0.0192887	1.31997
Q189X4	Q189X4	Q189X4_CLOD6	CD630_07790	Peptidase M20 domain-containing protein 2	0.202969	1.15092
Q189X6	Q189X6	Q189X6_CLOD6	CD630_07770	Membrane protein	0.000226032	0.546885
Q189X7	Q189X7	Q189X7_CLOD6	CD630_07810	Penicillin-binding protein 1A	7.68192e-05	1.63774
Q189Y0	Q189Y0	Q189Y0_CLOD6	CD630_07850	ABC-type transport system, ATP-binding protein	0.0277566	0.709934
Q189Y1	Q189Y1	Q189Y1_CLOD6	CD630_07840	N-acetylmuramoyl-L-alanine amidase	0.00140198	1.58024
Q189Y2	Q189Y2	Q189Y2_CLOD6	CD630_07870	Metal-binding protein	0.0029817	2.00732
Q189Y5	Q189Y5	Q189Y5_CLOD6	CD630_07910	YigZ family protein	0.260352	0.933448
Q189Y6	Q189Y6	Q189Y6_CLOD6	CD630_07900	Hydrolase, NUDIX family	0.000164054	2.52861
Q189Y7	Q189Y7	Q189Y7_CLOD6	CD630_07890	HEAT repeat domain-containing protein	0.635089	0.954866
Q189Y8	Q189Y8	Q189Y8_CLOD6	hflX	GTPase HflX	0.307112	1.09389
Q189Y9	Q189Y9	Y795_CLOD6	CD630_07950	Probable transcriptional regulatory protein CD630_07950	0.00641212	0.67222
Q189Z0	Q189Z0	Q189Z0_CLOD6	nadE	NH(3)-dependent NAD(+) synthetase	0.00745642	1.16498
Q189Z4	Q189Z4	Q189Z4_CLOD6	CD630_07960	Transcriptional regulator, LacI family	0.857323	0.99307
Q18A00	Q18A00	Q18A00_CLOD6	CD630_08060	Transcriptional regulator, sigma-54-dependent	0.0705739	0.689281
Q18A02	Q18A02	Q18A02_CLOD6	etfB2	Electron transfer flavoprotein small subunit	0.0820142	1.38972
Q18A03	Q18A03	Q18A03_CLOD6	CD630_08100	Flavodoxin/nitric oxide synthase	0.00787352	1.87858
Q18A04	Q18A04	Q18A04_CLOD6	CD630_08090	DUF4116 domain-containing protein	0.0259732	1.20331
Q18A06	Q18A06	Q18A06_CLOD6	CD630_08070	Uncharacterized protein	0.001404	0.812659
Q18A07	Q18A07	Q18A07_CLOD6	CD630_08140	Transcriptional regulator, GntR family	0.725561	1.05533
Q18A08	Q18A08	Q18A08_CLOD6	CD630_08130	PTS system, IIB component	0.000437542	0.580772
Q18A09	Q18A09	Q18A09_CLOD6	CD630_08120	Universal stress protein A (UspA)	4.61899e-05	1.5127
Q18A14	Q18A14	Q18A14_CLOD6	CD630_08190	Transcription antiterminator, PTS operon regulator	0.216434	0.82255
Q18A15	Q18A15	Q18A15_CLOD6	CD630_08180	6-phospho-beta-glucosidase	0.0144928	1.50549
Q18A16	Q18A16	Q18A16_CLOD6	CD630_08210	histidine kinase	0.0565743	0.409223
Q18A17	Q18A17	Q18A17_CLOD6	CD630_08200	Stage 0 sporulation protein A homolog	0.0217976	0.706788
Q18A21	Q18A21	Q18A21_CLOD6	CD630_08280	Oxidative stress glutamate synthase	0.0084214	1.24147
Q18A22	Q18A22	Q18A22_CLOD6	rbo	Desulfoferrodoxin	0.00763474	2.05087
Q18A23	Q18A23	Q18A23_CLOD6	CD630_08260	Ferric-uptake regulator	0.296496	0.804712
Q18A24	Q18A24	Q18A24_CLOD6	rbr	Rubrerythrin	0.0100417	2.1027
Q18A25	Q18A25	Q18A25_CLOD6	CD630_08310	ATP-dependent RNA helicase	0.0543565	1.13916
Q18A26	Q18A26	Q18A26_CLOD6	CD630_08300	Membrane protein	0.0538131	0.72709
Q18A27	Q18A27	Q18A27_CLOD6	CD630_08290	Metallo-beta-lactamase superfamily protein	0.00402895	1.28071
Q18A28	Q18A28	Q18A28_CLOD6	acnB	Iron-responsive protein-like	0.00372811	2.19507
Q18A29	Q18A29	Q18A29_CLOD6	aksA	Homocitrate synthase	0.0007807	1.83609
Q18A30	Q18A30	Q18A30_CLOD6	CD630_08370	Nitroreductase	0.00409158	1.78879
Q18A31	Q18A31	Q18A31_CLOD6	CD630_08360	Acetyltransferase	0.0164479	0.831219
Q18A32	Q18A32	Q18A32_CLOD6	CD630_08350	Transcriptional regulator, MarR family	0.154726	1.14704
Q18A33	Q18A33	Q18A33_CLOD6	icd	Isocitrate dehydrogenase NAD-dependent	0.00929901	1.76581
Q18A34	Q18A34	Q18A34_CLOD6	CD630_08410	5-aminoimidazole-4-carboxamide ribonucleotide transformylase	0.468734	1.0748
Q18A35	Q18A35	Q18A35_CLOD6	CD630_08400	Isomerase/hydrolase	0.0590339	1.42487
Q18A38	Q18A38	Q18A38_CLOD6	CD630_08420	Uncharacterized protein	0.0117554	0.723306
Q18A39	Q18A39	Q18A39_CLOD6	CD630_08450	Nuclease	0.0245251	0.473118
Q18A40	Q18A40	Q18A40_CLOD6	cwp25	Cell wall-binding protein cwp25	0.502093	1.23766
Q18A41	Q18A41	Q18A41_CLOD6	CD630_08430	Glycosyl transferase, group 1	0.031158	0.667548
Q18A43	Q18A43	Q18A43_CLOD6	CD630_08500	NifU-like protein	0.00598062	1.64935
Q18A44	Q18A44	Q18A44_CLOD6	CD630_08490	Glutamate carboxypeptidase	0.219972	0.944345
Q18A47	Q18A47	Q18A47_CLOD6	CD630_08460	CGNR zinc finger domain-containing protein	0.210879	0.825075
Q18A48	Q18A48	Q18A48_CLOD6	oppC	ABC-type transport system, oligopeptide-family permease	0.442643	0.868307
Q18A49	Q18A49	Q18A49_CLOD6	oppB	ABC-type transport system, oligopeptide-family permease	0.117552	0.669497
Q18A51	Q18A51	Q18A51_CLOD6	oppA	ABC-type transport system, oligopeptide-family extracellular solute-binding protein	6.14213e-07	1.3905
Q18A52	Q18A52	Q18A52_CLOD6	oppD	ABC-type transport system, ATP-binding component	0.35536	0.887853
Q18A53	Q18A53	Q18A53_CLOD6	CD630_08640	Maltose-6'-phosphate glucosidase	0.00160981	0.774585
Q18A58	Q18A58	Q18A58_CLOD6	CD630_08680	Dna binding domain, excisionase family	0.145687	0.847759
Q18A61	Q18A61	Q18A61_CLOD6	CD630_08650	ADP-ribose binding protein	0.164702	0.89443
Q18A62	Q18A62	Q18A62_CLOD6	modC	ABC-type transport system, molybdenum-specific ATP-binding protein	0.0833858	0.844241
Q18A63	Q18A63	Q18A63_CLOD6	modB	Molybdenum transport system permease	0.132815	0.765047
Q18A64	Q18A64	Q18A64_CLOD6	modA	ABC-type transport system, molybdenum-specific extracellular solute-binding protein	0.400379	0.930781
Q18A65	Q18A65	Q18A65_CLOD6	CD630_08730	ABC-type transport system, sugar-family extracellular solute-binding protein	0.688453	0.974027
Q18A66	Q18A66	Q18A66_CLOD6	maa	Acetyltransferase	0.116661	1.34699
Q18A68	Q18A68;Q18A70	Q18A68_CLOD6	CD630_08740	ABC-type transport system, sugar-family ATP-binding protein	0.0150054	0.662765
Q18A71	Q18A71	Q18A71_CLOD6	CD630_08760	ABC-type transport system, sugar-family extracellular solute-binding protein	0.0199449	1.21593
Q18A72	Q18A72	Q18A72_CLOD6	CD630_08810	Band 7 domain-containing protein	0.0160431	1.44414
Q18A73	Q18A73	Q18A73_CLOD6	CD630_08800	Protease	0.894285	0.996326
Q18A74	Q18A74	Q18A74_CLOD6	nnrD	Bifunctional NAD(P)H-hydrate repair enzyme	0.000119909	2.40837
Q18A75	Q18A75	GLGC_CLOD6	glgC	Glucose-1-phosphate adenylyltransferase	0.000825439	1.31507
Q18A76	Q18A76	Q18A76_CLOD6	CD630_08870	Transcriptional regulator, GntR family	0.00269546	0.825573
Q18A77	Q18A77	Q18A77_CLOD6	CD630_08860	Alpha-amylase	0.0450434	1.66087
Q18A78	Q18A78	Q18A78_CLOD6	glgP	Alpha-1,4 glucan phosphorylase	0.0022921	1.36717
Q18A79	Q18A79	GLGA_CLOD6	glgA	Glycogen synthase	0.0023299	1.56288
Q18A80	Q18A80	Q18A80_CLOD6	glgD	Glycogen biosynthesis protein	5.7755e-05	1.42763
Q18A81	Q18A81	Q18A81_CLOD6	speH	S-adenosylmethionine decarboxylase proenzyme	0.359266	0.733516
Q18A83	Q18A83	Q18A83_CLOD6	cspA	Cold shock protein	0.0965797	0.533244
Q18A84	Q18A84	Q18A84_CLOD6	speB	Agmatinase (Agmatine ureohydrolase) (AUH)	0.00315992	1.54099
Q18A85	Q18A85	SPEE_CLOD6	speE	Polyamine aminopropyltransferase	0.00934818	2.06201
Q18A86	Q18A86	Q18A86_CLOD6	CD630_08940	Iron-dependent hydrogenase	3.26476e-05	0.359851
Q18A87	Q18A86;Q18A87	Q18A87_CLOD6	CD630_08930	Iron-dependent hydrogenase	0.0173932	0.695182
Q18A90	Q18A90;Q17ZV9	Q18A90_CLOD6	opuCA	Quaternary amine transport ATP-binding protein	0.0993092	1.22057
Q18A92	Q18A92	Y898_CLOD6	CD630_08980	UPF0371 protein CD630_08980	0.0327143	0.74741
Q18A93	Q18A93	Q18A93_CLOD6	CD630_08970	Uncharacterized protein	0.00686092	0.659463
Q18A95	Q18A95	Q18A95_CLOD6	opuCC	ABC-type transport system, glycine betaine/carnitine/choline permease	0.0175147	1.36351
Q18A96	Q18A96	Q18A96_CLOD6	CD630_09040	Phage integrase	0.000697273	0.6808
Q18A97	Q18A97	Q18A97_CLOD6	CD630_09070	Transcriptional regulator, Phage-type	0.688457	0.973303
Q18A98	Q18A98	Q18A98_CLOD6	CD630_09060	Phage DNA-binding protein	0.393503	0.888604
Q18A99	Q18A99	Q18A99_CLOD6	CD630_09050	Phage protein	0.157524	0.783517
Q18AA3	Q18AA3	Q18AA3_CLOD6	CD630_09100	Phage protein	0.450282	0.927625
Q18AD5	Q184B5;Q18AD5	Q18AD5_CLOD6	CD630_09400	Phage protein	0.00153875	1.21785
Q18AD6	Q18AD6	Q18AD6_CLOD6	CD630_09390	Phage protein	0.0120915	1.89956
Q18AI1	Q18AI1	Q18AI1_CLOD6	CD630_09830	Hydrolase, HAD superfamily, subfamily IB	0.947596	0.99212
Q18AI2	Q18AI2	Q18AI2_CLOD6	ubiA	UbiA prenyltransferase	0.127536	1.28074
Q18AI3	Q18AI3	Q18AI3_CLOD6	CD630_09810	Membrane protein	0.385754	1.1164
Q18AI4	Q18AI4	Q18AI4_CLOD6	rpsA	30S ribosomal protein S1	0.351301	0.899068
Q18AI5	Q18AI5	Q18AI5_CLOD6	CD630_09850	Multidrug export protein MepA	0.025943	0.724209
Q18AI8	Q18AI8	Q18AI8_CLOD6	CD630_09880	Uncharacterized protein	0.0465995	0.685012
Q18AI9	Q18AI9	Q18AI9_CLOD6	CD630_09870	Phosphatase/hydrolase	0.00044266	1.78084
Q18AJ3	Q18AJ3	Q18AJ3_CLOD6	serA	D-3-phosphoglycerate dehydrogenase	0.365167	1.10286
Q18AJ4	Q18AJ4	Q18AJ4_CLOD6	CD630_09940	Serine-pyruvate aminotransferase	0.0230585	1.19493
Q18AJ5	Q18AJ5	Q18AJ5_CLOD6	CD630_09930	Acyl-coenzyme A thioesterase THEM4	0.0846668	1.15096
Q18AJ7	Q18AJ7	Q18AJ7_CLOD6	CD630_09960	SpoOJ/ParA/ParB/repB family protein	0.869917	1.01813
Q18AJ9	Q18AJ9	Q18AJ9_CLOD6	CD630_09990	ABC-type transport system,nitrate/sulfonate/taurine extracellular solute-binding protein	0.0146171	1.36577
Q18AK0	Q18AK0	Q18AK0_CLOD6	CD630_09980	Iron-sulfur protein	0.00227766	0.638239
Q18AK1	Q18AK1	Q18AK1_CLOD6	fumB	L(+)-tartrate dehydratase subunit beta	0.0459878	0.719604
Q18AK2	Q18AK2	Q18AK2_CLOD6	fumA	Fumarate hydratase class I, subunit A	0.0683801	0.761658
Q18AK3	Q18AK3	Q18AK3_CLOD6	CD630_10020	Cys-tRNA(Pro)/Cys-tRNA(Cys) deacylase	0.132388	1.18764
Q18AK4	Q18AK4	Q18AK4_CLOD6	CD630_10010	ABC-type transport system,nitrate/sulfonate/taurine ATP-binding protein	0.043164	0.792628
Q18AK5	Q18AK5	Q18AK5_CLOD6	CD630_10080	S1 rna binding domain protein	0.514921	1.04883
Q18AK6	Q18AK6	Q18AK6_CLOD6	CD630_10070	Putative zinc ribbon domain-containing protein	0.00509833	1.30954
Q18AK7	Q18AK7	Q18AK7_CLOD6	CD630_10060	Acyl-CoA N-acyltransferase	0.000915736	1.81907
Q18AK8	Q18AK8	Q18AK8_CLOD6	CD630_10050	NAD-dependent malic enzyme	0.00310886	1.7683
Q18AL0	Q18AL0	NAGB_CLOD6	nagB	Glucosamine-6-phosphate deaminase	0.00487903	1.324
Q18AL1	Q18AL1	Q18AL1_CLOD6	nagA	N-acetylglucosamine-6-phosphate deacetylase (GlcNAc 6-P deacetylase)	0.00779407	2.01141
Q18AL2	Q18AL2	Q18AL2_CLOD6	CD630_10090	Transcriptional regulator, GntR family	0.24241	1.19734
Q18AL3	Q18AL3	Q18AL3_CLOD6	CD630_10140	histidine kinase	0.464896	0.939685
Q18AL4	Q18AL4	Q18AL4_CLOD6	CD630_10130	Stage 0 sporulation protein A homolog	0.714868	0.972351
Q18AL6	Q18AL6	Q18AL6_CLOD6	CD630_10160	Transcriptional regulator, MerR family	0.49047	1.07036
Q18AM3	Q18AM3	POTA_CLOD6	potA	Spermidine/putrescine import ATP-binding protein PotA	0.0786808	0.815301
Q18AM4	Q18AM4	Q18AM4_CLOD6	CD630_10230	Transcriptional regulator, HTH	0.00947642	1.75858
Q18AM5	Q18AM5	Q18AM5_CLOD6	potD	ABC-type transport system,spermidine/putrescine solute-binding protein	0.127876	0.922922
Q18AM7	Q18AM7	Q18AM7_CLOD6	potB	ABC-type transport system,spermidine/putrescine permease	0.719578	0.973798
Q18AN5	Q18AN5;Q18AN8	Q18AN5_CLOD6	cwp16	N-acetylmuramoyl-L-alanine amidase,autolysin cwp16	0.0324205	0.589381
Q18AN6	Q18AN6	Q18AN6_CLOD6	CD630_10380	DNA 3'-5' helicase	0.625995	1.06944
Q18AN7	Q18AN7	Q18AN7_CLOD6	CD630_10370	DNA helicase	0.734722	0.974342
Q18AN9	Q18AN9	ADDA_CLOD6	addA	ATP-dependent helicase/nuclease subunit A	3.22633e-05	0.699357
Q18AP0	Q18AP0	ADDB_CLOD6	addB	ATP-dependent helicase/deoxyribonuclease subunit B	0.514689	0.962745
Q18AP1	Q18AP1	Q18AP1_CLOD6	CD630_10390	PD-(D/E)XK endonuclease-like domain-containing protein	0.637616	0.957017
Q18AP2	Q18AP2	Q18AP2_CLOD6	CD630_10440	Membrane protein	0.00225322	1.46724
Q18AP3	Q18AP3	Q18AP3_CLOD6	sbcC	Nuclease SbcCD subunit C	0.000822532	0.653657
Q18AP4	Q18AP4	Q18AP4_CLOD6	sbcD	Nuclease SbcCD subunit D	0.00378874	0.665539
Q18AP5	Q18AP5	Q18AP5_CLOD6	cwp18	Cell wall-binding protein cwp18	0.00738891	2.02473
Q18AP6	Q18AP6	Q18AP6_CLOD6	pepT	Peptidase T	0.000922207	1.74021
Q18AP8	Q18AP8	Q18AP8_CLOD6	CD630_10500	ABC-type transport system, multidrug-family ATP-binding protein	0.0317174	0.880517
Q18AP9	Q18AP9	Q18AP9_CLOD6	ppnK	NAD kinase	0.179738	0.914228
Q18AQ0	Q18AQ0	Q18AQ0_CLOD6	CD630_10480	Phosphoesterase	0.218537	1.09494
Q18AQ1	Q18AQ1	Q18AQ1_CLOD6	bcd2	Butyryl-CoA dehydrogenase	0.00557997	1.54252
Q18AQ2	Q18AQ2	Q18AQ2_CLOD6	CD630_10530	Oligonucleotide binding protein possibly involved in recognition/discrimination or editing of prolyl-tRNA	0.00937479	0.86126
Q18AQ3	Q18AQ3	Q18AQ3_CLOD6	CD630_10520	Uncharacterized protein	0.900037	1.05294
Q18AQ4	Q18AQ4	Q18AQ4_CLOD6	CD630_10510	ABC-type transport system, multidrug-family permease	0.888307	0.977294
Q18AQ5	Q18AQ5	Q18AQ5_CLOD6	etfA3	Electron transfer flavoprotein subunit alpha	0.0237359	1.31587
Q18AQ6	Q18AQ6	Q18AQ6_CLOD6	etfB3	Electron transfer flavoprotein small subunit	0.00307888	1.45343
Q18AQ7	Q18AQ7	Q18AQ7_CLOD6	hbd	3-hydroxybutyryl-CoA dehydrogenase	0.000779644	1.70805
Q18AQ8	Q18AQ8	Q18AQ8_CLOD6	crt2	3-hydroxybutyryl-CoA dehydratase (Crotonase)	0.00838914	1.77771
Q18AQ9	Q18AQ9	Q18AQ9_CLOD6	CD630_10600	Pseudouridine synthase	0.00710247	1.37405
Q18AR0	Q18AR0	THLA_CLOD6	thlA	Acetyl-CoA acetyltransferase	0.000352271	2.30294
Q18AR4	Q18AR4	Q18AR4_CLOD6	acpP	Acyl carrier protein	0.000183017	3.28745
Q18AR5	Q18AR5	Q18AR5_CLOD6	CD630_10610	37-kD nucleoid-associated bacterial protein	0.0275885	1.32547
Q18AR8	Q18AR8	Q18AR8_CLOD6	ccpA	Transcriptional regulator, LacI family	0.204977	1.0694
Q18AR9	Q18AR9	Q18AR9_CLOD6	CD630_10700	Aminotransferase	0.223102	1.17303
Q18AS0	Q18AS0	Q18AS0_CLOD6	CD630_10690	Histidinol-phosphatase	3.87398e-05	0.689411
Q18AS5	Q18AS5	Q18AS5_CLOD6	CD630_10720	M18 family aminopeptidase	0.00131549	2.2496
Q18AS6	Q18AS6	Y1071_CLOD6	CD630_10710	UPF0291 protein CD630_10710	0.830364	0.983125
Q18AS8	Q18AS8	Q18AS8_CLOD6	CD630_10760	PTS system, mannose/fructose/sorbose IIB component	0.515256	0.889936
Q18AS9	Q18AS9	Q18AS9_CLOD6	CD630_10750	Membrane complex biogenesis protein, btpa family	0.0401085	0.679495
Q18AT0	Q18AT0	Q18AT0_CLOD6	CD630_10740	PTS system, mannose/fructose/sorbose IIA component	0.0835963	0.800928
Q18AT1	Q18AT1	Q18AT1_CLOD6	CD630_10790	Transcriptional regulator, LysR family	0.0142423	0.689413
Q18AT3	Q18AT3	Q18AT3_CLOD6	CD630_10800	Lipoprotein	8.60159e-05	2.37794
Q18AT4	Q18AT4	Q18AT4_CLOD6	CD630_10830	PTS system, IIB component	0.00222746	0.716312
Q18AT5	Q18AT5	Q18AT5_CLOD6	mobB	Molybdopterin-guanine dinucleotide biosynthesis protein B	0.00581621	0.777351
Q18AT6	Q18AT6	Q18AT6_CLOD6	moeA	Molybdopterin molybdenumtransferase	0.0146733	0.852717
Q18AT7	Q18AT7	Q18AT7_CLOD6	CD630_10850	Membrane protein	0.908327	0.957321
Q18AT8	Q18AT8	Q18AT8_CLOD6	CD630_10840	ABC-type transport system, multidrug-family ATP-binding/permease protein	0.00293329	0.57532
Q18AU1	Q18AU1	Q18AU1_CLOD6	CD630_10860	Peptidase, M20D family	0.0046823	2.14944
Q18AU8	Q18AU8	Q18AU8_CLOD6	CD630_10980	histidine kinase	0.230165	1.37398
Q18AU9	Q18A20;Q18AU9	Q18AU9_CLOD6	CD630_10970	ABC-type transport system, multidrug-family ATP-binding protein Tn1549-like, CTn4-Orf28	0.000199524	0.629064
Q18AV3	Q18AV3	Q18AV3_CLOD6	CD630_10990	Stage 0 sporulation protein A homolog	0.389417	1.0827
Q18AV4	Q18AV4	Q18AV4_CLOD6	CD630_11040	Conjugative transposon protein Tn1549-like, CTn4-Orf19	0.0325928	1.16692
Q18AX8	Q18AX8	Q18AX8_CLOD6	pflD	Formate acetyltransferase (Pyruvate formate-lyase)	0.013799	0.686601
Q18AY0	Q18AY0	Q18AY0_CLOD6	CD630_11230	Phosphoesterase	0.450865	0.925145
Q18AY1	Q18AY1	Q18AY1_CLOD6	CD630_11220	Transcriptional regulator, RmlC-type	0.0318226	0.863286
Q18AY2	Q18AY2	Q18AY2_CLOD6	CD630_11261	Transcriptional regulator, HTH-type	0.131324	0.731585
Q18AY3	Q18AY3	Q18AY3_CLOD6	CD630_11260	Transcriptional regulator, AraC family	0.638992	0.975149
Q18AY4	Q18AY4	Q18AY4_CLOD6	CD630_11250	Nitroreductase-family protein	0.00501453	1.47806
Q18AY6	Q18AY6	Q18AY6_CLOD6	CD630_11240	Phage protein	0.040708	0.802929
Q18AY7	Q18AY7	Q18AY7_CLOD6	polA	DNA polymerase I	0.13133	0.881081
Q18AY8	Q18AY8	Q18AY8_CLOD6	CD630_11270	Membrane protein	0.287849	1.37201
Q18AY9	Q18AY9	Q18AY9_CLOD6	CD630_11300	Lytic transglycosylase-like protein	0.974832	0.999505
Q18AZ0	Q18AZ0	Q18AZ0_CLOD6	coaE	Dephospho-CoA kinase	0.00307003	2.38244
Q18AZ1	Q18AZ1	Q18AZ1_CLOD6	gloA	Lactoylglutathione lyase	0.863029	1.02617
Q18AZ3	Q18AZ3	Q18AZ3_CLOD6	CD630_11320	Heavy-metal transport/detoxification protein	0.00168427	2.92451
Q18AZ4	Q18AZ4	Q18AZ4_CLOD6	CD630_11310	Solute-binding lipoprotein	0.000898726	1.44101
Q18AZ5	Q18AZ5	Q18AZ5_CLOD6	rnfC	Ion-translocating oxidoreductase complex subunit C	0.0260467	0.760831
Q18AZ7	Q18AZ7	Q18AZ7_CLOD6	CD630_11350	SH3-domain protein	0.0111257	1.4305
Q18AZ8	Q18AZ8	Q18AZ8_CLOD6	rnfE	Ion-translocating oxidoreductase complex subunit E	0.0398753	0.806173
Q18AZ9	Q18AZ9	Q18AZ9_CLOD6	rnfG	Ion-translocating oxidoreductase complex subunit G	0.012127	0.844229
Q18B00	Q18B00	Q18B00_CLOD6	rnfD	Ion-translocating oxidoreductase complex subunit D	0.0510739	0.716049
Q18B01	Q18B01	Q18B01_CLOD6	rnfB	Ion-translocating oxidoreductase complex subunit B	0.000292303	0.704399
Q18B02	Q18B02	Q18B02_CLOD6	rnfA	Ion-translocating oxidoreductase complex subunit A	0.217964	1.32791
Q18B04	Q18B04	Q18B04_CLOD6	mreC	Cell shape-determining protein MreC	0.00343084	1.42074
Q18B05	Q18B05	Q18B05_CLOD6	mreB2	Cell shape-determining protein MreB	0.0044578	1.14452
Q18B07	Q18B07	NTPPA_CLOD6	CD630_11430	dTTP/UTP pyrophosphatase	0.0119496	1.38505
Q18B08	Q18B08	Q18B08_CLOD6	CD630_11480	Penicillin-binding protein with a N-terminal TonB-box	8.11452e-05	4.17092
Q18B10	Q18B10	Q18B10_CLOD6	mrdB	Rod shape-determining protein MrdB	0.559729	0.917582
Q18B11	Q18B11	MINE_CLOD6	minE	Cell division topological specificity factor	0.000211021	0.341086
Q18B12	Q18B12	Q18B12_CLOD6	minD	Septum site-determining protein MinD	0.000634886	0.602231
Q18B13	Q18B13	MINC_CLOD6	minC	Probable septum site-determining protein MinC	0.00807764	0.658943
Q18B16	Q18B16	MGSA_CLOD6	mgsA	Methylglyoxal synthase	0.00306784	2.11581
Q18B17	Q18B17	Q18B17_CLOD6	CD630_11590	DUF2344 domain-containing protein	0.129919	0.775452
Q18B18	Q18B18	Q18B18_CLOD6	CD630_11580	Radical SAM-superfamily protein	0.118166	0.851302
Q18B19	Q18B19	Q18B19_CLOD6	norV	Anaerobic nitric oxide reductase flavorubredoxin (FlRd) (FlavoRb)	0.616587	1.03638
Q18B21	Q18B21	Q18B21_CLOD6	rng	Ribonuclease G (RNase G) (Cytoplasmic axial filament protein)	0.576057	0.958688
Q18B22	Q18B22	RL27_CLOD6	rpmA	Large ribosomal subunit protein bL27	0.122417	1.31888
Q18B23	Q18B23	Q18B23_CLOD6	CD630_11620	Ribosomal processing cysteine protease Prp	0.469622	0.909155
Q18B24	Q18B24	RL21_CLOD6	rplU	Large ribosomal subunit protein bL21	0.0125438	0.774702
Q18B25	Q18B25	Q18B25_CLOD6	hom1	Homoserine dehydrogenase	0.391209	1.11301
Q18B26	Q18B26	Q18B26_CLOD6	CD630_11650	Rna-binding protein, yhby family	0.173568	1.2864
Q18B27	Q18B27	OBG_CLOD6	obg	GTPase Obg	0.221142	0.867541
Q18B28	Q18B28	Q18B28_CLOD6	CD630_11690	Transcriptional regulator, GntR family	0.0197317	1.61476
Q18B31	Q18B31	Q18B31_CLOD6	CD630_11730	FAD-linked oxidase	0.215568	1.42829
Q18B32	Q18B32	Q18B32_CLOD6	etfA4	Electron transfer flavoprotein subunit alpha	0.769486	1.1131
Q18B33	Q18B33	Q18B33_CLOD6	etfB4	Electron transfer flavoprotein small subunit	0.945096	1.06686
Q18B34	Q18B34	Q18B34_CLOD6	CD630_11700	Uncharacterized protein	0.245114	0.816201
Q18B35	Q18B35	Q18B35_CLOD6	CD630_11760	DUF177 domain-containing protein	0.357429	0.887192
Q18B36	Q18B36	ACKA_CLOD6	ackA	Acetate kinase	0.367387	1.03302
Q18B37	Q18B37	TMCAL_CLOD6	tmcAL	tRNA(Met) cytidine acetate ligase	0.449927	1.4626
Q18B38	Q18B38	RL32_CLOD6	rpmF	Large ribosomal subunit protein bL32	0.0107072	2.03778
Q18B39	Q18B39	Q18B39_CLOD6	fabK	Enoyl-(Acyl-carrier-protein) reductase II	0.00493653	0.752632
Q18B40	Q18B40	FABH_CLOD6	fabH	Beta-ketoacyl-[acyl-carrier-protein] synthase III	0.0212126	0.858983
Q18B41	Q18B41	PLSX_CLOD6	plsX	Phosphate acyltransferase	0.634612	0.981344
Q18B42	Q18B42	Q18B42_CLOD6	fapR	Transcriptional regulator, DeoR family (Fatty acid and phospholipid biosynthesis regulator)	0.799257	0.994832
Q18B43	Q18B43	Q18B43_CLOD6	fabF	3-oxoacyl-[acyl-carrier-protein] synthase 2	0.00269178	0.80252
Q18B44	Q18B44	Q18B44_CLOD6	acpP1	Acyl carrier protein	0.0521401	1.86787
Q18B45	Q18B45	Q18B45_CLOD6	fabG	3-oxoacyl-[acyl-carrier-protein] reductase	0.530232	1.0354
Q18B46	Q18B46	Q18B46_CLOD6	fabD	Malonyl CoA-acyl carrier protein transacylase	0.0337604	0.765748
Q18B48	Q18B48	Q18B48_CLOD6	CD630_11850	Diguanylate kinase signaling protein	0.983577	1.00062
Q18B55	Q18B55	F16PC_CLOD6	fbp	Fructose-1,6-bisphosphatase class 3	0.011494	1.15271
Q18B56	Q18B56	Q18B56_CLOD6	CD630_11900	Acetyltransferase	0.0713502	0.757811
Q18B61	Q18B61	NUSB_CLOD6	nusB	Transcription antitermination protein NusB	0.0129345	1.2572
Q18B62	Q18B62	Q18B62_CLOD6	CD630_12000	Asp23/Gls24 family envelope stress response protein	0.00139649	2.28823
Q18B64	Q18B64	Q18B64_CLOD6	ispA	Geranyltranstransferase	0.0389383	0.851143
Q18B65	Q18B65	Q18B65_CLOD6	xseB	Exodeoxyribonuclease 7 small subunit	0.146018	0.783274
Q18B66	Q18B66	EX7L_CLOD6	xseA	Exodeoxyribonuclease 7 large subunit	0.528817	1.14153
Q18B67	Q18B67	Q18B67_CLOD6	gcp1	N(6)-L-threonylcarbamoyladenine synthase	0.169737	0.847224
Q18B68	Q18B68	DXS_CLOD6	dxs	1-deoxy-D-xylulose-5-phosphate synthase	0.00201041	0.695607
Q18B69	Q18B69	Q18B69_CLOD6	CD630_12060	Membrane protein	0.96058	0.977911
Q18B70	Q18B70	ATSE_CLOD6	CD630_12110	Acetyltransferase CD1211	0.000310338	2.093
Q18B71	Q18B71	Q18B71_CLOD6	CD630_12100	Uncharacterized protein	0.0850607	0.861268
Q18B72	Q18B72	Q18B72_CLOD6	recN	DNA repair protein RecN	0.00553177	0.799007
Q18B73	Q18B73	Q18B73_CLOD6	CD630_12080	RNA-binding S4-domain protein	0.00197334	0.602337
Q18B74	Q18B74	Q18B74_CLOD6	spo0A	Stage 0 sporulation protein A homolog	0.450279	1.04508
Q18B76	Q18B76	Q18B76_CLOD6	bltD	Diamine N-acetyltransferase	0.0263759	0.72359
Q18B77	Q18B77	Q18B77_CLOD6	CD630_12170	Glycosyl transferase, family 2	0.85712	1.00661
Q18B78	Q18B78	Q18B78_CLOD6	CD630_12160	Copper transporter	0.00170347	1.2833
Q18B79	Q18B79	Q18B79_CLOD6	CD630_12150	Thiamine diphosphokinase	0.114174	0.800078
Q18B80	Q18B80	Q18B80_CLOD6	CD630_12180	Glycosyl transferase	0.770974	1.01934
Q18B82	Q18B82	Q18B82_CLOD6	nudF	Hydrolase, NUDIX family	0.073716	0.881447
Q18B83	Q18B83	Q18B83_CLOD6	CD630_12190	DUF3866 family protein	0.338791	0.966866
Q18B84	Q18B84	Q18B84_CLOD6	pdp	Pyrimidine-nucleoside phosphorylase	0.0120284	1.46337
Q18B85	Q18B85	Q18B85_CLOD6	pupG	Purine nucleoside phosphorylase	0.0867152	1.24448
Q18B86	Q18B86	DEOB_CLOD6	deoB	Phosphopentomutase	0.099831	1.15724
Q18B87	Q18B87	Q18B87_CLOD6	CD630_12220	Phage integrase site-specific recombinase XerD-like	0.00957329	0.728945
Q18B88	Q18B88	Q18B88_CLOD6	CD630_12280	Peptidase, U32 family	0.0137081	0.657423
Q18B89	Q18B89	Q18B89_CLOD6	trmR	tRNA 5-hydroxyuridine methyltransferase	0.00036072	0.604704
Q18B90	Q18B90	Q18B90_CLOD6	mltG	Endolytic murein transglycosylase	0.00352569	1.30715
Q18B93	Q18B93	Q18B93_CLOD6	CD630_12320	Lipoprotein	0.00107498	0.787901
Q18B94	Q18B94	Q18B94_CLOD6	CD630_12310	Site-specific recombinase	0.0808581	0.898424
Q18B98	Q18B98	Q18B98_CLOD6	CD630_12350	Phage protein	0.0817076	1.24038
Q18BA7	Q18BA7	Q18BA7_CLOD6	rnc	Ribonuclease 3	0.754246	1.02037
Q18BA8	Q18BA8	Q18BA8_CLOD6	CD630_12470	Zinc ribbon domain-containing protein	0.704238	0.968241
Q18BA9	Q18BA9	EFP_CLOD6	efp	Elongation factor P	0.00739665	1.80395
Q18BB1	Q18BB1	Q18BB1_CLOD6	ftsY	Signal recognition particle receptor FtsY	0.000531232	1.55915
Q18BB2	Q18BB2	Q18BB2_CLOD6	smc	Chromosome partition protein Smc	0.023507	0.758291
Q18BB3	Q18BB3	Q18BB3_CLOD6	CD630_12490	Radical SAM-superfamily protein	0.126716	0.798043
Q18BB4	Q18BB4	Q18BB4_CLOD6	ffh	Signal recognition particle protein	0.0378372	1.26094
Q18BB5	Q18BB5	Q18BB5_CLOD6	CD630_12511	UPF0122 protein CD630_12511	0.272065	0.860607
Q18BB6	Q18BB6	RIMM_CLOD6	rimM	Ribosome maturation factor RimM	0.718765	1.02257
Q18BB7	Q18BB7	Q18BB7_CLOD6	khpA	RNA-binding protein KhpA	0.503718	1.0885
Q18BB8	Q18BB8	RS16_CLOD6	rpsP	Small ribosomal subunit protein bS16	0.0474015	1.28154
Q18BC0	Q18BC0	Q18BC0_CLOD6	CD630_12580	Ribosome biogenesis GTPase A	0.0244092	0.877223
Q18BC1	Q18BC1	RL19_CLOD6	rplS	Large ribosomal subunit protein bL19	0.00189962	0.844221
Q18BC3	Q18BC3	Q18BC3_CLOD6	CD630_12610	Vitamin B12-dependent ribonucleotide reductase	0.042817	0.719239
Q18BC4	Q18BC4	Q18BC4_CLOD6	brnQ-2	Branched-chain amino acid transport system carrier protein	0.00935497	1.6312
Q18BC7	Q18BC7	Q18BC7_CLOD6	CD630_12640	Phage protein	0.00525005	2.26007
Q18BC8	Q18BC8	Q18BC8_CLOD6	CD630_12630	L-lactate oxidase	0.00291766	1.47376
Q18BC9	Q18BC9	RNH2_CLOD6	rnhB	Ribonuclease HII	0.000368685	0.466463
Q18BD1	Q18BD1	Q18BD1_CLOD6	CD630_12690	Stage 0 sporulation protein A homolog	0.124231	1.21804
Q18BD6	Q18BD6	Q18BD6_CLOD6	topA	DNA topoisomerase 1	0.00466743	0.5871
Q18BD8	Q18BD8	Q18BD8_CLOD6	iscR	Transcriptional regulator, Rrf2 family (Transcriptional regulator of cysteine biosynthesis)	0.0108237	0.793556
Q18BD9	Q18BD9	Q18BD9_CLOD6	CD630_12770	Acetyltransferase	0.00187026	0.534378
Q18BE0	Q18BE0	Q18BE0_CLOD6	CD630_12760	Replication-associated recombination protein a rara	0.00124262	0.577052
Q18BE1	Q18BE1	Q18BE1_CLOD6	codY	Global transcriptional regulator CodY	0.0717195	0.833325
Q18BE2	Q18BE2	MNMA_CLOD6	mnmA	tRNA-specific 2-thiouridylase MnmA	0.0378858	0.759343
Q18BE3	Q18BE3	Q18BE3_CLOD6	CD630_12800	Fe-s iron-sulfur cluster assembly protein, nifu family	0.0024856	0.588048
Q18BE4	Q18BE4	Q18BE4_CLOD6	iscS2	Cysteine desulfurase IscS	0.13286	0.805212
Q18BE5	Q18BE5;Q18CB5	Q18BE5_CLOD6	CD630_12840	Membrane protein	0.828227	0.98938
Q18BE6	Q18BE6	Y1283_CLOD6	CD630_12830	UPF0297 protein CD630_12830	0.167715	1.30132
Q18BE7	Q18BE7	SYA_CLOD6	alaS	Alanine--tRNA ligase	0.00750353	0.673574
Q18BE9	Q18BE9	Q18BE9_CLOD6	fur	Transcriptional regulator, Fur family	0.0431229	0.802628
Q18BF1	Q18BF1	YQGF_CLOD6	CD630_12850	Putative pre-16S rRNA nuclease	0.0245175	1.17907
Q18BF2	Q18BF2	Q18BF2_CLOD6	CD630_12930	Transcriptional regulator, AraC family	0.79806	0.951262
Q18BF3	Q18BF3	Q18BF3_CLOD6	CD630_12920	DUF2000 domain-containing protein	0.224967	0.765894
Q18BF6	Q18BF6	Q18BF6_CLOD6	rnj	Ribonuclease J	0.00377552	1.23502
Q18BF7	Q18BF7	Q18BF7_CLOD6	scpA	Segregation and condensation protein A	0.0225775	0.488577
Q18BF8	Q18BF8	Q18BF8_CLOD6	CD630_12940	Membrane-associated peptidase, M25 family	0.219968	1.28976
Q18BF9	Q18BF9	Q18BF9_CLOD6	pepA	Probable cytosol aminopeptidase	0.00156738	2.30518
Q18BG0	Q18BG0	Q18BG0_CLOD6	CD630_12990	Transcriptional regulator, MarR family	0.000827703	0.741189
Q18BG3	Q18BG3	SCPB_CLOD6	scpB	Segregation and condensation protein B	0.0435188	0.718263
Q18BG4	Q18BG4	Q18BG4_CLOD6	npdA	NAD-dependent protein deacetylase	0.186648	0.817772
Q18BG5	Q18BG5	Q18BG5_CLOD6	CD630_13020	MazG-like pyrophosphohydrolase	6.83232e-05	0.488911
Q18BG8	Q18BG8	Q18BG8_CLOD6	polC	DNA polymerase III PolC-type	0.0227321	0.690575
Q18BH0	Q18BH0	Q18BH0_CLOD6	CD630_13080	Ribosomal protein L7Ae/L30e/S12e/Gadd45	0.0984976	1.28001
Q18BH1	Q18BH1	Q18BH1_CLOD6	CD630_13071	YlxR domain-containing protein	0.0265467	1.91671
Q18BH2	Q18BH2	Q18BH2_CLOD6	nusA	Transcription termination/antitermination protein NusA	0.119946	0.813675
Q18BH3	Q18BH3	RIMP_CLOD6	rimP	Ribosome maturation factor RimP	0.123886	0.867441
Q18BH4	Q18BH4	IF2_CLOD6	infB	Translation initiation factor IF-2	0.0549422	0.744535
Q18BH6	Q18BH6	RBFA_CLOD6	rbfA	Ribosome-binding factor A	0.0619606	1.67644
Q18BH7	Q18BH7	TRUB_CLOD6	truB	tRNA pseudouridine synthase B	0.00107474	0.559664
Q18BH8	Q18A13;Q18BH8	Q18BH8_CLOD6	tlpB2	Transposase-like protein B	0.528023	0.93101
Q18BH9	Q18BH9	Q18BH9_CLOD6	CD630_13170	DegV family protein	0.384805	0.956547
Q18BI0	Q18BI0	RS15_CLOD6	rpsO	Small ribosomal subunit protein uS15	0.191315	1.32808
Q18BI2	Q18BI2	Q18BI2_CLOD6	ribC	Riboflavin biosynthesis protein	0.50188	1.06069
Q18BI4	Q18BI4	PNP_CLOD6	pnp	Polyribonucleotide nucleotidyltransferase	0.0053831	1.51517
Q18BI5	Q18BI5	Q18BI5_CLOD6	dapG	Aspartokinase	0.200481	1.13491
Q18BI7	Q18BI7	Q18BI7_CLOD6	CD630_13200	Peptidase, M16 family	0.000107713	1.51676
Q18BI8	Q18BI8	Q18BI8_CLOD6	CD630_13250	tRNA 2-selenouridine synthase,selenophosphate-dependent Rhodanese-like domain protein	0.00966809	0.729751
Q18BI9	Q18BI9	Q18BI9_CLOD6	ftsK	DNA FtsK/SpoIIIE translocase	0.000342927	0.792763
Q18BJ1	Q18BJ1	Q18BJ1_CLOD6	pgsA	CDP-diacylglycerol--glycerol-3-phosphate 3-phosphatidyltransferase	0.297017	1.08592
Q18BJ2	Q18BJ2	RIMO_CLOD6	rimO	Ribosomal protein uS12 methylthiotransferase RimO	0.00625772	0.653029
Q18BJ3	Q18BJ3	RNY_CLOD6	rny	Ribonuclease Y	0.0323774	0.785655
Q18BJ4	Q18BJ4	RECA_CLOD6	recA	Protein RecA	0.0209774	0.627752
Q18BJ5	Q18BJ5	UPPP1_CLOD6	uppP1	Undecaprenyl-diphosphatase 1	0.139762	1.19378
Q18BJ6	Q18BJ6	Q18BJ6_CLOD6	sip3	Signal peptidase I	3.16996e-05	3.87849
Q18BJ7	Q18BJ7	Q18BJ7_CLOD6	CD630_13300	DNA helicase, UvrD/REP type	0.644596	0.969733
Q18BJ8	Q18BJ8	Q18BJ8_CLOD6	CD630_13350	Transcriptional regulator, MarR family	0.000989907	2.33262
Q18BJ9	Q18BJ9	Q18BJ9_CLOD6	purB	Adenylosuccinate lyase	0.00188198	2.07931
Q18BK0	Q18BK0	Q18BK0_CLOD6	CD630_13330	Phage tyrosine recombinase	0.649325	0.987899
Q18BK1	Q18BK1	Q18BK1_CLOD6	CD630_13380	6-phospho-beta-glucosidase	0.0200469	0.819334
Q18BK2	Q18BK2	Q18BK2_CLOD6	CD630_13370	Transcriptional regulator, RpiR family	0.170889	0.64177
Q18BK4	Q18BK4	Q18BK4_CLOD6	exoA	Exodeoxyribonuclease	0.106931	0.880319
Q18BK5	Q18BK5	Q18BK5_CLOD6	CD630_13400	Galactose-1-phosphate uridylyltransferase	0.384282	1.0943
Q18BK6	Q18BK6	Q18BK6_CLOD6	aspB	Aminotransferase	0.0283024	1.31477
Q18BK7	Q18BK7	Q18BK7_CLOD6	CD630_13460	DUF1700 domain-containing protein	0.246185	0.799657
Q18BK8	Q18BK8	Q18BK8_CLOD6	CD630_13450	Transcriptional regulator, PadR family	0.0806347	0.783884
Q18BK9	Q18BK9	Q18BK9_CLOD6	CD630_13440	Cell wall biosynthesis protein	0.000657048	1.59105
Q18BL0	Q18BL0	Q18BL0_CLOD6	glnA	glutamine synthetase	0.000217919	2.63934
Q18BL1	Q18BL1	Q18BL1_CLOD6	CD630_13420	Ribonuclease	0.13142	0.803661
Q18BL4	Q18BL4	Q18BL4_CLOD6	CD630_13470	DUF4097 domain-containing protein	0.9992	0.994844
Q18BL5	Q18BL5	Q18BL5_CLOD6	cprK	histidine kinase	0.74414	1.05038
Q18BL8	Q18BL8	Q18BL8_CLOD6	CD630_13560	CBS domain-containing protein	0.070531	0.859595
Q18BL9	Q18BL9	Q18BL9_CLOD6	cspB	Cold shock protein CspB	0.032686	1.23604
Q18BM1	Q18BM1	Q18BM1_CLOD6	CD630_13530	pyridoxal kinase	0.043806	1.11303
Q18BM2	Q18BM2	Q18BM2_CLOD6	CD630_13600	Transcriptional regulator, Phage-type	0.00247237	1.76157
Q18BM5	Q18BM5	Q18BM5_CLOD6	CD630_13570	peptidylprolyl isomerase	0.0426568	0.622607
Q18BP4	Q18BP4	Q18BP4_CLOD6	CD630_13800	Transporter, Major Facilitator Superfamily (MFS)	0.126578	1.20324
Q18BP5	Q18BP5	Q18BP5_CLOD6	CD630_13790	Transcriptional regulator, Phage-type	0.0380388	1.78613
Q18BP8	Q18BP8	Q18BP8_CLOD6	CD630_13780	Transcriptional regulator, Phage-type	0.28386	1.22533
Q18BP9	Q18BP9	Q18BP9_CLOD6	CD630_13770	Membrane protein	0.0415537	0.848764
Q18BQ0	Q18BQ0	Q18BQ0_CLOD6	glpK2	Glycerol kinase	0.000631345	1.91805
Q18BQ1	Q18BQ1	Q18BQ1_CLOD6	CD630_13810	Transcriptional regulator, TetR family	0.369787	0.661754
Q18BQ2	Q18BQ2	Q18BQ2_CLOD6	CD630_13850	Probable transporter	0.00761538	1.20041
Q18BQ3	Q18BQ3	PXPA_CLOD6	pxpA	5-oxoprolinase subunit A	0.00648301	2.02627
Q18BQ4	Q18BQ4	Q18BQ4_CLOD6	CD630_13830	Transcriptional regulator, GntR family	0.0284957	1.30523
Q18BQ6	Q18BQ6	Q18BQ6_CLOD6	CD630_13890	Dipeptide epimerase	0.406109	1.13198
Q18BQ7	Q18BQ7	Q18BQ7_CLOD6	CD630_13870	Allophanate hydrolase subunit 2	0.00251382	3.17597
Q18BQ8	Q18BQ8	Q18BQ8_CLOD6	CD630_13860	Allophanate hydrolase subunit 1	0.3717	1.10202
Q18BR0	Q18BR0	Q18BR0_CLOD6	CD630_13920	Endoribonuclease	0.0004139	2.8756
Q18BR2	Q18BR2	Q18BR2_CLOD6	CD630_13960	Amino acid amidase	0.124473	1.29082
Q18BR4	Q18BR4	Q18BR4_CLOD6	CD630_13940	NAD(P)-binding oxidoreductase,GFO/IDH/MOCA family	0.0857875	0.736759
Q18BR6	Q18BR6	Q18BR6_CLOD6	CD630_14010	Isochorismatase	5.37375e-05	3.09929
Q18BR7	Q18BR7	Q18BR7_CLOD6	CD630_14000	DUF3867 domain-containing protein	0.987081	0.999833
Q18BR8	Q18BR8	Q18BR8_CLOD6	CD630_13990	Muramoyltetrapeptide carboxypeptidase,S66 family	0.00591967	1.35272
Q18BS0	Q18BS0	Q18BS0_CLOD6	CD630_13970	TsaA-like domain-containing protein	0.00160889	3.75587
Q18BS1	Q18BS1	Q18BS1_CLOD6	CD630_14050	ABC-type transport system, ATP-binding protein	0.0799866	0.797553
Q18BS2	Q18BS2	Q18BS2_CLOD6	CD630_14041	Coenzyme PQQ synthesis protein D (PqqD)	0.00334807	0.551599
Q18BS3	Q18BS3	Q18BS3_CLOD6	CD630_14040	Oligopeptide transporter	0.00187231	0.559097
Q18BS4	Q18BS4	Q18BS4_CLOD6	CD630_14030	Synthetase	0.000288131	2.27524
Q18BS5	Q18BS5	Q18BS5_CLOD6	CD630_14070	Transcriptional regulator, GntR family	0.0981469	0.83749
Q18BS6	Q18BS6	Q18BS6_CLOD6	CD630_14060	Peptidase M15C domain-containing protein	0.0221286	3.36681
Q18BS7	Q18BS7	Q18BS7_CLOD6	CD630_14100	Hydrolase, HAD superfamily, subfamily IIB	0.00426568	1.31707
Q18BS8	Q18BS8	CINA_CLOD6	cinA	Putative competence-damage inducible protein	0.0707393	0.877435
Q18BS9	Q18BS9	Q18BS9_CLOD6	ddl	D-alanine--D-alanine ligase	0.024894	0.585953
Q18BT0	Q18BT0	Q18BT0_CLOD6	CD630_14120	Transcriptional regulator, sigma-54-dependent	0.0415	0.727088
Q18BT3	Q18BT3	Q18BT3_CLOD6	CD630_14140	Oxidoreductase, Fe-S subunit	0.0355424	0.694576
Q18BT6	Q18BT6	Q18BT6_CLOD6	CD630_14170	ATP-binding protein	0.420153	0.926246
Q18BU0	Q18BU0	Q18BU0_CLOD6	CD630_14190	Diguanylate kinase signaling protein	0.0426415	1.12312
Q18BU2	Q18BU2	Q18BU2_CLOD6	CD630_14220	Transcriptional regulator, MerR family	0.0433185	0.742915
Q18BU3	Q18BU3	Q18BU3_CLOD6	CD630_14210	Diguanylate kinase signaling protein	0.0353959	0.858109
Q18BU4	Q18BU4	Q18BU4_CLOD6	dccA	Diguanylate kinase signaling protein	0.0163343	1.54083
Q18BU7	Q18BU7	Q18BU7_CLOD6	CD630_14280	Transcriptional regulator, hxlR family	8.72528e-05	0.376651
Q18BU8	Q18BU8	Q18BU8_CLOD6	CD630_14250	Magnesium transporter	0.730531	0.975927
Q18BV0	Q18BV0	Q18BV0_CLOD6	CD630_14320	Ribonuclease	0.641769	0.961007
Q18BV1	Q18BV1	Q18BV1_CLOD6	CD630_14310	DNA 5'-3' helicase	0.575713	0.92885
Q18BV3	Q18BV3	Q18BV3_CLOD6	CD630_14350	UbiD family decarboxylase	0.000143758	1.95905
Q18BV6	Q18BV6	Q18BV6_CLOD6	CD630_14380	TPR repeat-containing protein	0.907434	1.02017
Q18BV8	Q18BV8	Q18BV8_CLOD6	CD630_14360	Hydrolase	0.0005126	2.00396
Q18BV9	Q18BV9	Q18BV9_CLOD6	CD630_14400	Transporter, LrgB family	6.14153e-05	1.51856
Q18BW1	Q18BW1	Q18BW1_CLOD6	CD630_14410	Membrane protein	0.00871645	0.628225
Q18BW2	Q18BW2	Q18BW2_CLOD6	CD630_14430	Ca++-chelating serine protease,SCP-like extracellular domain protein	0.0218786	1.47495
Q18BW3	Q18BW3	Q18BW3_CLOD6	CD630_14420	MORN repeat-containing protein	0.0773664	0.798973
Q18BW5	Q18BW5	Q18BW5_CLOD6	pabB	aminodeoxychorismate synthase	0.680006	0.974707
Q18BW6	Q18BW6	Q18BW6_CLOD6	pabA	Para-aminobenzoate/anthranilate synthase glutamine amidotransferase component II	0.104936	0.899928
Q18BW7	Q18BW7	GCH1_CLOD6	folE	GTP cyclohydrolase 1	0.0118491	1.5356
Q18BW8	Q18BW8	Q18BW8_CLOD6	CD630_14480	Nucleotidyltransferase domain-containing protein	0.323519	0.765139
Q18BW9	Q18BW9	Q18BW9_CLOD6	pabC	Aminodeoxychorismate lyase (4-amino-4-deoxychorismate lyase) (ADC lyase) (ADCL)	0.00349397	0.774397
Q18BX0	Q18BX0	Q18BX0_CLOD6	folP	Dihydropteroate synthase	0.397209	0.905303
Q18BX1	Q18BX1	Q18BX1_CLOD6	folB	7,8-dihydroneopterin aldolase	0.159983	0.605357
Q18BX2	Q18BX2	Q18BX2_CLOD6	dnaG	DNA primase	0.304712	0.958251
Q18BX3	Q18BX3	Q18BX3_CLOD6	aroF	Phospho-2-dehydro-3-deoxyheptonate aldolase	0.00367761	0.802947
Q18BX4	Q18BX4	Q18BX4_CLOD6	folK	2-amino-4-hydroxy-6-hydroxymethyldihydropteridine diphosphokinase	0.0207476	0.551141
Q18BX5	Q18BX5	Q18BX5_CLOD6	sigA1	RNA polymerase sigma factor SigA	0.00776171	1.73514
Q18BX6	Q18BX6	Q18BX6_CLOD6	CD630_14560	SAM-dependent methyltransferase	0.0943749	0.83253
Q18BX7	Q18BX7	Q18BX7_CLOD6	CD630_14590	5-nitroimidazole antibiotic resistance protein	0.220847	1.16872
Q18BX8	Q18BX8	Q18BX8_CLOD6	wrbA	Flavodoxin protein	0.533269	1.09608
Q18BX9	Q18BX9	Q18BX9_CLOD6	CD630_14570	GTP cyclohydrolase 1 type 2 homolog	0.00201421	1.67914
Q18BY0	Q18BY0	Q18BY0_CLOD6	CD630_14620	Transcriptional regulator, GntR family	0.0081445	0.656782
Q18BY3	Q18BY3	Q18BY3_CLOD6	CD630_14640	Stage 0 sporulation protein A homolog	0.329216	0.782398
Q18BY7	Q18BY7	Q18BY7_CLOD6	CD630_14660	Putative hemin import ATP-binding protein HrtA	0.128479	0.677238
Q18BY8	Q18BY8	Q18BY8_CLOD6	CD630_14680	Iron-sulfur protein	0.0348044	0.685874
Q18BY9	Q18BY9	Q18BY9_CLOD6	cwp20	Cell surface protein putative penicillin-binding protein cwp20	0.853118	1.04398
Q18BZ0	Q18BZ0	Q18BZ0_CLOD6	CD630_14710	Membrane protein	0.501567	0.956962
Q18BZ1	Q18BZ1	Q18BZ1_CLOD6	CD630_14700	Rhodanese-like domain-containing protein	0.0139393	0.713403
Q18BZ2	Q18BZ2	Q18BZ2_CLOD6	CD630_14720	ABC-type transport system, multidrug-family ATP-binding protein/permease	0.784232	1.0503
Q18BZ3	Q18BZ3	Q18BZ3_CLOD6	CD630_14730	ABC-type transport system, multidrug-family ATP-binding/permease	0.625331	1.05463
Q18BZ4	Q18BZ4	Q18BZ4_CLOD6	CD630_14740	Rubrerythrin (Rr)	0.0175755	1.70883
Q18BZ5	Q18BZ5	Q18BZ5_CLOD6	CD630_14760	Signaling protein	0.149334	0.902961
Q18BZ6	Q18BZ6	Q18BZ6_CLOD6	CD630_14750	Hydrolase	3.04717e-05	2.44624
Q18BZ7	Q18BZ7	Q18BZ7_CLOD6	feoA	Ferrous iron transport protein	0.0547995	0.565366
Q18BZ8	Q18BZ8	Q18BZ8_CLOD6	feoB1	Ferrous iron transport protein B	0.00548718	0.662562
Q18BZ9	Q18BZ9	Q18BZ9_CLOD6	feoA1	Ferrous iron transport protein	3.11309e-05	0.255324
Q18C00	Q18C00	Q18C00_CLOD6	CD630_14810	Tryptophan RNA-binding attenuation protein	0.618131	1.04184
Q18C02	Q18C02	Q18C02_CLOD6	ssuB	ABC-type transport system, sulfonates-family ATP-binding protein	0.275687	1.16834
Q18C04	Q18C04	Q18C04_CLOD6	ssuA	ABC-type transport system,alkanesulfonates-family extracellular solute-binding protein	0.259007	1.07563
Q18C06	Q18C06	Q18C06_CLOD6	CD630_14850	DUF3793 family protein	0.0752913	0.740824
Q18C09	Q18C09	METN_CLOD6	metN	Methionine import ATP-binding protein MetN	0.0158772	0.712938
Q18C10	Q18C10	Q18C10_CLOD6	metI	ABC-type transport system, methionine-specific permease	0.0805842	0.460373
Q18C11	Q18C11	Q18C11_CLOD6	metQ	ABC-type transport system, methionine-specific substrate-binding lipoprotein	0.634314	0.984429
Q18C12	Q18C12	Q18C12_CLOD6	CD630_14920	histidine kinase	0.013839	0.794621
Q18C13	Q18C13	3MGH_CLOD6	CD630_14930	Putative 3-methyladenine DNA glycosylase	0.200482	1.26638
Q18C14	Q18C14	Q18C14_CLOD6	proC	Pyrroline-5-carboxylate reductase	0.000293188	2.61665
Q18C15	Q18C15	Q18C15_CLOD6	CD630_14940	Transcriptional regulator, HTH-type	0.00617237	2.32935
Q18C16	Q18C16	Q18C16_CLOD6	sigA2	RNA polymerase sigma factor	0.000612285	0.437176
Q18C17	Q18C17	Q18C17_CLOD6	CD630_14970	Type I restriction enzyme R protein N-terminal domain-containing protein	0.00645776	0.848735
Q18C18	Q18C18	Q18C18_CLOD6	CD630_14960	DUF1002 domain-containing protein	0.00155023	4.33683
Q18C22	Q18C22	DEOC_CLOD6	deoC	Deoxyribose-phosphate aldolase	0.16838	0.964578
Q18C24	Q18C24	Q18C24_CLOD6	CD630_15040	ABC-type transport system, multidrug-family ATP-binding protein	0.435169	0.914061
Q18C25	Q18C25	Q18C25_CLOD6	CD630_15070	Thioredoxin	0.157525	1.16286
Q18C30	Q18C30	Q18C30_CLOD6	CD630_15100	LUD domain-containing protein	0.000204974	1.38636
Q18C31	Q18C31	Q18C31_CLOD6	CD630_15090	Lipoprotein	0.163018	1.23207
Q18C32	Q18C32	PANB_CLOD6	panB	3-methyl-2-oxobutanoate hydroxymethyltransferase	8.41341e-05	2.05497
Q18C33	Q18C33	PANC_CLOD6	panC	Pantothenate synthetase	0.454565	1.12276
Q18C34	Q18C34	Q18C34_CLOD6	pdcA	Diguanylate kinase signaling protein	0.0265179	0.71143
Q18C35	Q18C35	Q18C35_CLOD6	CD630_15140	DUF2520 domain-containing protein	0.358088	1.14098
Q18C37	Q18C37	Q18C37_CLOD6	CD630_15190	Acyltransferase	0.0348358	1.42977
Q18C39	Q18C39	Q18C39_CLOD6	feoB	Ferrous iron transport protein B	0.328365	0.758406
Q18C40	Q18C40	Q18C40_CLOD6	tyrS	Tyrosine--tRNA ligase	0.68196	1.01913
Q18C42	Q18C42	Q18C42_CLOD6	CD630_15220	peptidoglycan-N-acetylglucosamine deacetylase	0.119694	1.12939
Q18C44	Q18C44	Q18C44_CLOD6	CD630_15250	Iron-sulfur protein	0.0023503	0.48197
Q18C45	Q18BZ4;Q18C45	Q18C45_CLOD6	CD630_15240	Rubrerythrin	0.0129141	1.77312
Q18C46	Q18C46	Q18C46_CLOD6	CD630_15270	ABC-type transport system, permease	0.0918058	1.12099
Q18C47	Q18C47	PYRC_CLOD6	pyrC	Dihydroorotase	0.000762616	0.70897
Q18C48	Q18C48	Q18C48_CLOD6	CD630_15280	ABC-type transport system, ATP-binding protein	0.00532901	1.37031
Q18C49	Q18C49	Q18C49_CLOD6	CD630_15290	ABC-type transport system, permease	0.158983	1.12643
Q18C50	Q18C50	Q18C50_CLOD6	CD630_15310	Stage 0 sporulation protein A homolog	0.00100363	4.96809
Q18C51	Q18C51	Q18C51_CLOD6	CD630_15300	histidine kinase	0.00090373	4.10955
Q18C53	Q18C53	Q18C53_CLOD6	CD630_15320	ABC-type transport system, ATP-binding protein	0.895267	1.07128
Q18C54	Q18C54	Q18C54_CLOD6	ggt	Glutathione hydrolase proenzyme	0.00688814	1.2376
Q18C55	Q18C55	Q18C55_CLOD6	CD630_15360	Ferredoxin--NADP(+) reductase subunit alpha	0.00102236	1.5233
Q18C56	Q18C56	Q18C56_CLOD6	sseA	3-mercaptopyruvate sulfurtransferase	0.210481	1.07042
Q18C57	Q18C57	Q18C57_CLOD6	CD630_15380	Signaling protein	0.478062	0.926489
Q18C58	Q18C58	Q18C58_CLOD6	aspB1	Glutamate synthase	0.0209271	1.21634
Q18C61	Q18C61	Q18C61_CLOD6	CD630_15410	Multidrug export protein MepA	0.00165899	0.169286
Q18C62	Q18C62	Q18C62_CLOD6	CD630_15431	Phage protein	0.0194395	1.6745
Q18C64	Q18C64	Q18C64_CLOD6	CD630_15420	Fic family protein	0.687845	0.979475
Q18C66	Q18C66	Q18C66_CLOD6	CD630_15450	DUF1836 domain-containing protein	0.125996	1.28778
Q18C67	Q18C67	HIS1_CLOD6	hisG	ATP phosphoribosyltransferase	0.0485943	1.95614
Q18C68	Q18C68	Q18C68_CLOD6	hisZ	ATP phosphoribosyltransferase regulatory subunit	0.0225076	2.11736
Q18C69	Q18C69	HIS7_CLOD6	hisB	Imidazoleglycerol-phosphate dehydratase	0.963628	1.18915
Q18C70	Q18C70	Q18C70_CLOD6	hisC	Histidinol-phosphate aminotransferase	0.157345	1.24069
Q18C71	Q18C71	HIS4_CLOD6	hisA	1-(5-phosphoribosyl)-5-[(5-phosphoribosylamino)methylideneamino] imidazole-4-carboxamide isomerase	0.00119217	2.5668
Q18C72	Q18C72	Q18C72_CLOD6	hisH	Imidazole glycerol phosphate synthase subunit HisH	8.74985e-06	1.37072
Q18C73	Q18C73	Q18C73_CLOD6	hisI	Histidine biosynthesis bifunctional protein HisIE	0.00892068	1.12822
Q18C74	Q18C74	HIS6_CLOD6	hisF	Imidazole glycerol phosphate synthase subunit HisF	0.119158	1.15829
Q18C75	Q18C75	Q18C75_CLOD6	CD630_15550	Amino acid permease	0.0765025	0.736007
Q18C76	Q18C76	Q18C76_CLOD6	CD630_15560	Polysaccharide deacetylase	0.00230653	2.2631
Q18C77	Q18C77	Q18C77_CLOD6	CD630_15570	peptidylprolyl isomerase	0.000101874	2.73133
Q18C78	Q18C78	Q18C78_CLOD6	csfV	Extracytoplasmic function (ECF) sigma factor csfV	0.109627	0.790231
Q18C81	Q18C81	Q18C81_CLOD6	CD630_15610	Xanthine dehydrogenase accessory factor	0.543747	0.977614
Q18C83	Q18C83	ILVC_CLOD6	ilvC	Ketol-acid reductoisomerase (NADP(+))	0.244229	0.841657
Q18C85	Q18C85	Q18C85_CLOD6	dnaA	Chromosomal replication initiator protein DnaA	0.00879541	0.690243
Q18C86	Q18C86	RECF_CLOD6	recF	DNA replication and repair protein RecF	0.788883	0.978575
Q18C87	Q18C87	Q18C87_CLOD6	CD630_00030	RNA-binding mediating protein	0.0111638	0.607534
Q18C88	Q18C88	Q18C88_CLOD6	dnaN	Beta sliding clamp	0.10166	1.38101
Q18C89	Q18C89	Q18C89_CLOD6	gyrB	DNA gyrase subunit B	0.080462	0.862723
Q18C90	Q18C90	Q18C90_CLOD6	gyrA	DNA gyrase subunit A	0.0026976	0.844152
Q18C91	Q18C91	Q18C91_CLOD6	CD630_00070	Spore protein	0.0331742	0.799097
Q18C92	Q18C92	Q18C92_CLOD6	sigB	RNA polymerase sigma-B factor (Sigma-37)	0.00544089	1.54977
Q18C93	Q18C93	Q18C93_CLOD6	rsbW	non-specific serine/threonine protein kinase	0.0089164	1.38507
Q18C94	Q18C94	Q18C94_CLOD6	rsbV	Anti-sigma factor antagonist	0.0846022	1.18407
Q18C95	Q18C95	Q18C95_CLOD6	CD630_00080	DUF948 domain-containing protein	0.0369578	0.498365
Q18C96	Q18C96	Q18C96_CLOD6	CD630_00120	Small-molecule-binding protein	0.318706	0.937504
Q18C97	Q18C97	Q18C97_CLOD6	serS1	Serine--tRNA ligase	0.0163389	1.28895
Q18C98	Q18C98	Q18C98_CLOD6	CD630_00130	Mechanosensitive ion channel protein	0.304635	0.404211
Q18C99	Q18C99	Q18C99_CLOD6	dnaX	DNA polymerase III subunit gamma/tau	0.504035	0.947757
Q18CA0	Q18CA0	Q18CA0_CLOD6	tadA	tRNA-specific adenosine deaminase	0.306977	0.880627
Q18CA1	Q18CA1	Q18CA1_CLOD6	CD630_00190	Glycosyl transferase	0.0887875	1.25313
Q18CA2	Q18CA2	RECR_CLOD6	recR	Recombination protein RecR	0.0696641	0.797928
Q18CA3	Q18CA3	Y017_CLOD6	CD630_00170	Nucleoid-associated protein CD630_00170	0.00257802	1.37012
Q18CA4	Q18CA4	Q18CA4_CLOD6	pycA	Pyruvate carboxylase	0.00889734	1.67323
Q18CA5	Q18CA5	Q18CA5_CLOD6	CD630_00200	Uncharacterized protein	0.0112318	0.767871
Q18CA6	Q18CA6	Q18CA6_CLOD6	fusA1	Elongation factor G (EF-G)	0.874508	1.01752
Q18CA7	Q18CA7	Q18CA7_CLOD6	mcsA	Activator of protein kinase McsB	0.0875622	1.16757
[truncated: 253 more rows]
