# Supplementary material for: Proteomic antibacterial characterization of flavonoid xanthohumol and probiotic Clostridium butyricum on pathogenic Clostridioides difficile
Source: Chin Med. 2026 Feb 3;21:64. doi: 10.1186/s13020-026-01343-x (PMC12870184; doi:10.1186/s13020-026-01343-x)
Supplement: Supplementary file 4 — Supplementary Material 4. Table S3 List of regulated proteins in C. difficile in response to CBs [file 13020_2026_1343_MOESM4_ESM.xls]

## Sheet: Sheet1
Table S3. List of regulated proteins in C. difficile in response to CBs
Protein.Group	Protein.Ids	Protein.Names	Genes	First.Protein.Description	P value	Fold change
F3Y5X8	F3Y5X8	F3Y5X8_CLOD6	CD630_06210	Membrane protein	1.87848e-06	0.0401859
Q188F3	Q188F3	Q188F3_CLOD6	CD630_20840	Peptidase, M20 family	0.928823	1.11698
Q183M8	Q183M8	Q183M8_CLOD6	slpA	Precursor of the S-layer proteins	6.75815e-08	0.0563599
Q182K0	Q182K0	Q182K0_CLOD6	CD630_25130	Translation inhibitor endoribonuclease	4.92948e-05	0.0611003
Q182F8	Q182F8	Q182F8_CLOD6	CD630_24720	Transcriptional regulator, ArsR family	0.338854	0.656366
Q186Q4	Q186Q4	Q186Q4_CLOD6	ribBA	Riboflavin biosynthesis protein RibBA	0.761404	0.98644
Q185K8	Q185K8	Q185K8_CLOD6	mtlA	PTS system mannitol-specific EIICB component	0.871526	0.917504
Q184W2	Q184W2	Q184W2_CLOD6	bglA5	6-phospho-beta-glucosidase, bglA5	0.393804	0.77846
Q18A41	Q18A41	Q18A41_CLOD6	CD630_08430	Glycosyl transferase, group 1	0.873971	1.03616
Q18A24	Q18A24	Q18A24_CLOD6	rbr	Rubrerythrin	2.30517e-05	0.061278
Q18BZ4	Q18BZ4	Q18BZ4_CLOD6	CD630_14740	Rubrerythrin (Rr)	5.33489e-06	0.0669475
Q180N4	Q180N4	Q180N4_CLOD6	CD630_33870	Conjugative transposon protein Tn916-like, CTn7-Orf24	0.297227	0.891498
Q185P1	Q185P1	Q185P1_CLOD6	nadC	nicotinate-nucleotide diphosphorylase (carboxylating)	0.644952	1.22853
Q18BS4	Q18BS4	Q18BS4_CLOD6	CD630_14030	Synthetase	0.516473	0.906419
Q189C3	Q189C3	Q189C3_CLOD6	CD630_05810	Transcriptional regulator, TetR family	0.252928	1.36904
Q18C34	Q18C34	Q18C34_CLOD6	pdcA	Diguanylate kinase signaling protein	0.276359	0.824358
Q18BP8	Q18BP8	Q18BP8_CLOD6	CD630_13780	Transcriptional regulator, Phage-type	0.680322	0.939065
Q18A22	Q18A22	Q18A22_CLOD6	rbo	Desulfoferrodoxin	2.6204e-06	0.0728055
Q187M7	Q187M7	Q187M7_CLOD6	eutE	Ethanolamine acetaldehyde oxydoreductase	0.195018	1.41515
Q18AL1	Q18AL1	Q18AL1_CLOD6	nagA	N-acetylglucosamine-6-phosphate deacetylase (GlcNAc 6-P deacetylase)	0.0889584	0.557466
Q182R4	Q182R4	Q182R4_CLOD6	thiN	Thiamine pyrophosphokinase (TPK) (Thiamine diphospho kinase)	0.563662	0.911065
Q184V1	Q184V1	Q184V1_CLOD6	bglA4	6-phospho-beta-glucosidase, bglA4	0.111382	0.696883
Q187V4	Q187V4	Q187V4_CLOD6	CD630_19930	Decarboxylase	3.25795e-06	0.0778933
Q183R5	Q183R5	Q183R5_CLOD6	CD630_28270	Transcriptional regulator, MarR family	0.115411	1.48144
Q18CS0	Q18CS0	Q18CS0_CLOD6	gluD	Glutamate dehydrogenase	2.86538e-06	0.079863
Q18BK9	Q18BK9	Q18BK9_CLOD6	CD630_13440	Cell wall biosynthesis protein	0.431903	0.865092
Q183M1	Q183M1	Q183M1_CLOD6	cwp84	Cell surface protein cwp84	5.7413e-06	0.0824404
Q18C45	Q18BZ4;Q18C45	Q18C45_CLOD6	CD630_15240	Rubrerythrin	6.75853e-05	0.0827574
Q180S1	Q180S1	Q180S1_CLOD6	cbiJ	Cobalt-precorrin-6A reductase	0.0929594	1.66926
Q182D5	Q182D5	RS21_CLOD6	rpsU	Small ribosomal subunit protein bS21	3.0479e-05	0.0829774
Q188J1	Q188J1	Q188J1_CLOD6	fba	Fructose-1,6-bisphosphate aldolase	3.59551e-06	0.0935777
Q185K3	Q185K3	TAL_CLOD6	tal	Probable transaldolase	9.10745e-08	0.0972277
Q184K5	Q184K5	Q184K5_CLOD6	CD630_30140	protein-N(pi)-phosphohistidine--D-fructose phosphotransferase	0.100793	0.790656
Q189J8	Q189J8	Q189J8_CLOD6	CD630_06530	ABC-type transport system, multidrug-family ATP-binding protein	0.376563	0.919314
Q183S9	Q183S9	Q183S9_CLOD6	CD630_28410	Amidohydrolase	0.0691478	0.469013
Q18A47	Q18A47	Q18A47_CLOD6	CD630_08460	CGNR zinc finger domain-containing protein	0.17337	0.725583
Q189M1	Q189M1	Q189M1_CLOD6	CD630_06750	Acetyltransferase	0.522333	0.89697
Q18BH6	Q18BH6	RBFA_CLOD6	rbfA	Ribosome-binding factor A	6.41689e-07	0.0989247
Q184S8	Q184S8	Q184S8_CLOD6	treR	Transcriptional regulator, GntR family	0.0941465	0.733112
Q180Z8	Q180Z8	Q180Z8_CLOD6	prsA1	peptidylprolyl isomerase	2.14356e-07	0.0992469
Q18A03	Q18A03	Q18A03_CLOD6	CD630_08100	Flavodoxin/nitric oxide synthase	1.67713e-07	0.10076
Q18AR0	Q18AR0	THLA_CLOD6	thlA	Acetyl-CoA acetyltransferase	2.8345e-06	0.103881
Q18AP0	Q18AP0	ADDB_CLOD6	addB	ATP-dependent helicase/deoxyribonuclease subunit B	0.0561252	0.688133
Q182N2	Q182N2	Q182N2_CLOD6	bcsA	Cellulose synthase catalytic subunit (UDP-forming)	0.148639	1.29782
Q189A2	Q189A2	Q189A2_CLOD6	CD630_05560	Sugar isomerase / endonuclease	0.300668	1.15155
Q183T7	Q183T7	Q183T7_CLOD6	dltB	Teichoic acid D-alanyltransferase	0.0839168	1.42567
Q185M8	Q185M8	Q185M8_CLOD6	trxA2	Thioredoxin	1.34229e-05	0.105767
Q185N3	Q185N3	Q185N3_CLOD6	CD630_23600	Alkylmercury lyase	0.781374	0.980998
Q181U3	Q181U3	Q181U3_CLOD6	CD630_31780	D-hydantoinase (Dihydropyrimidinase)	0.426667	0.849251
Q18CU3	Q18CU3	Q18CU3_CLOD6	CD630_02040	Signaling protein	0.0706121	0.718902
Q185B8	Q185B8	Q185B8_CLOD6	CD630_22420	Zinc ribbon domain-containing protein	8.07661e-05	0.109125
Q18CP5	Q18CP5	HPDL_CLOD6	hpdB	4-hydroxyphenylacetate decarboxylase glycyl radical subunit	0.163868	1.36113
Q18CT6	Q18CT6	CH10_CLOD6	groES	Co-chaperonin GroES	1.74648e-08	0.109908
Q18AN7	Q18AN7	Q18AN7_CLOD6	CD630_10370	DNA helicase	0.630739	0.882316
Q18A84	Q18A84	Q18A84_CLOD6	speB	Agmatinase (Agmatine ureohydrolase) (AUH)	0.146404	0.654422
Q189Q6	Q189Q6	Q189Q6_CLOD6	CD630_07120	Uncharacterized protein	0.204317	1.18639
Q180P1	Q180P1	Q180P1_CLOD6	rumA	23S rRNA (Uracil-5-)-methyltransferase RumA (23S rRNA(M-5-U1939)-methyltransferase)	0.595915	0.845335
Q18BZ1	Q18BZ1	Q18BZ1_CLOD6	CD630_14700	Rhodanese-like domain-containing protein	0.239312	1.37505
Q18AR9	Q18AR9	Q18AR9_CLOD6	CD630_10700	Aminotransferase	0.202605	1.17659
Q184I1	Q184I1	Q184I1_CLOD6	ssuA2	ABC-type transport system, sulfonate-family extracellular solute-binding protein	6.86709e-07	0.113911
Q18AS5	Q18AS5	Q18AS5_CLOD6	CD630_10720	M18 family aminopeptidase	1.38394e-06	0.114061
Q183N2	Q183N2	Q183N2_CLOD6	cwp10	Cell surface protein cwp10	2.60599e-06	0.115828
Q182Z6	Q182Z6	Q182Z6_CLOD6	CD630_26630	Signaling protein	0.0750299	1.31606
Q186K0	Q186K0	Q186K0_CLOD6	CD630_16430	Uncharacterized protein	0.148848	1.37463
Q18CT5	Q18CT5	CH60_CLOD6	groEL	Chaperonin GroEL	5.02628e-08	0.117852
Q186K8	Q186K8	Q186K8_CLOD6	CD630_16520	Tellurium resistance protein	1.42061e-07	0.119669
Q183A6	Q183A6	Q183A6_CLOD6	appA	ABC-type transport system, oligopeptide-family solute-binding protein	8.20895e-06	0.121929
Q18AQ8	Q18AQ8	Q18AQ8_CLOD6	crt2	3-hydroxybutyryl-CoA dehydratase (Crotonase)	3.57301e-07	0.122142
Q181B0	Q181B0	Q181B0_CLOD6	CD630_35120	Type IV pilus transporter system,ATP-binding	0.139169	1.24284
Q180C9	Q180C9	G6PI_CLOD6	pgi	Glucose-6-phosphate isomerase	2.89501e-06	0.123206
Q185N9	Q185N9	Q185N9_CLOD6	CD630_23680	Uncharacterized protein	0.0981517	0.722639
Q186U7	Q186U7	Q186U7_CLOD6	CD630_17390	Stage 0 sporulation protein A homolog	0.566505	1.04216
Q189Q0	Q189Q0	Q189Q0_CLOD6	CD630_07050	Hydrolase, NUDIX family	0.0852668	0.792064
Q189R7	Q189R7	Q189R7_CLOD6	CD630_07210	Methylene-tetrahydrofolate reductase C-terminal-like domain-containing protein	0.353278	0.891808
Q18BW9	Q18BW9	Q18BW9_CLOD6	pabC	Aminodeoxychorismate lyase (4-amino-4-deoxychorismate lyase) (ADC lyase) (ADCL)	0.368907	1.16944
Q185D0	Q185D0	Q185D0_CLOD6	CD630_22610	Peptidase, M24 family	5.4854e-08	0.123681
Q18AX7	Q18AX7	Q18AX7_CLOD6	pflC	Pyruvate formate-lyase 2-activating enzyme	0.297157	1.3446
Q18A30	Q18A30	Q18A30_CLOD6	CD630_08370	Nitroreductase	1.72554e-05	0.126172
Q17ZV4	Q17ZV4	Q17ZV4_CLOD6	CD630_32120	Methyltransferase domain-containing protein	0.905879	0.960299
Q185W1	Q185W1	Q185W1_CLOD6	CD630_21720	ABC-type transport system,cystine/aminoacid-family ATP-binding protein	0.368114	1.26447
Q181C3	Q181C3	Q181C3_CLOD6	CD630_35250	ABC-type transport system, iron-family extracellular solute-binding protein	8.15547e-06	0.130233
Q188V5	Q188V5	Q188V5_CLOD6	CD630_05100	RNA polymerase sigma factor Tn5397,CTn3-Orf7	0.29634	0.834288
Q18BA9	Q18BA9	EFP_CLOD6	efp	Elongation factor P	5.65996e-08	0.130367
Q186T6	Q186T6	Q186T6_CLOD6	CD630_17280	Phage protein	0.706562	1.02899
Q18AY3	Q18AY3	Q18AY3_CLOD6	CD630_11260	Transcriptional regulator, AraC family	0.823104	1.0917
Q180V1	Q180V1	Q180V1_CLOD6	CD630_34520	Transcriptional regulator, GntR family	0.682077	0.945758
Q18B28	Q18B28	Q18B28_CLOD6	CD630_11690	Transcriptional regulator, GntR family	0.0761334	0.806153
F3Y5U3	F3Y5U3	F3Y5U3_CLOD6	CD630_17511	ATPase	5.42874e-05	0.130653
Q18AL4	Q18AL4	Q18AL4_CLOD6	CD630_10130	Stage 0 sporulation protein A homolog	0.619666	1.05825
Q182C6	Q182C6	YBEY_CLOD6	ybeY	Endoribonuclease YbeY	0.598094	1.09276
Q185Z4	Q185Z4	Q185Z4_CLOD6	CD630_22050	Membrane protein	0.902859	0.985188
Q18AL8	Q18AL8	Q18AL8_CLOD6	CD630_10180	ABC-type transport system, multidrug-family ATP-binding protein/permease	0.255578	1.51715
Q185U0	Q185U0	Q185U0_CLOD6	CD630_21520	Glutamyl-aminopeptidase, M42 family	0.000228502	0.132196
Q189U2	Q189U2	Q189U2_CLOD6	CD630_07440	MotA/TolQ/ExbB proton channel	0.632955	0.774407
Q184J0	Q184J0	Q184J0_CLOD6	CD630_29990	ABC-type transport system, iron-family extracellular solute-binding protein	9.01439e-08	0.139685
Q182V5	Q182V5	Q182V5_CLOD6	CD630_26200	RNA-binding cell division protein	0.0552563	1.39626
Q188X9	Q188X9	Q188X9_CLOD6	cheY	Stage 0 sporulation protein A homolog	0.853154	1.00661
Q18A51	Q18A51	Q18A51_CLOD6	oppA	ABC-type transport system, oligopeptide-family extracellular solute-binding protein	2.91254e-06	0.141395
Q185M4	Q185M4	Q185M4_CLOD6	grdC	Glycine reductase complex component C subunit beta (Protein PC beta)	1.2378e-05	0.141527
Q189Y6	Q189Y6	Q189Y6_CLOD6	CD630_07900	Hydrolase, NUDIX family	3.47957e-07	0.143722
Q18AP8	Q18AP8	Q18AP8_CLOD6	CD630_10500	ABC-type transport system, multidrug-family ATP-binding protein	0.0882191	0.794006
Q189S4	Q189S4	GCSH_CLOD6	gcvH	Glycine cleavage system H protein	0.786733	0.994337
Q18AZ9	Q18AZ9	Q18AZ9_CLOD6	rnfG	Ion-translocating oxidoreductase complex subunit G	3.07885e-05	0.144557
Q18A27	Q18A27	Q18A27_CLOD6	CD630_08290	Metallo-beta-lactamase superfamily protein	0.214288	0.719435
Q181K4	Q181K4	Q181K4_CLOD6	CD630_36020	ATPase	0.0741613	0.746751
Q185M1	Q185M1	Q185M1_CLOD6	grdD	Glycine reductase complex component C subunit alpha (Protein PC alpha)	0.000187335	0.146032
Q185S0	Q185S0	Q185S0_CLOD6	CD630_21330	Uncharacterized protein	0.823358	0.96401
Q18CH8	Q18CH8	RL30_CLOD6	rpmD	Large ribosomal subunit protein uL30	1.38353e-06	0.150185
Q184P2	Q184P2	Q184P2_CLOD6	CD630_30540	Stage 0 sporulation protein A homolog	0.490104	0.948454
Q181W8	Q181W8	Q181W8_CLOD6	CD630_23830	Transcriptional regulator, sigma-54-dependent	0.60976	0.810284
Q180Z4	Q180Z4	Q180Z4_CLOD6	hupA	Non-specific DNA-binding protein HBsu signal recognition particle-like (SRP) component	2.45239e-05	0.154487
Q181V0	Q181V0	Q181V0_CLOD6	tdcF	Regulatory endoribonuclease	3.69694e-08	0.155478
Q182G0	Q182G0	Q182G0_CLOD6	CD630_24740	DNA polymerase III, delta subunit	0.0517542	1.14145
Q186K2	Q186K2	Q186K2_CLOD6	CD630_16460	Peptidase, M19 family	0.61911	0.932153
Q181Z2	Q181Z2	Q181Z2_CLOD6	CD630_24040	DNA topoisomerase	0.971985	1.00253
Q183Q2	Q183Q2	Q183Q2_CLOD6	CD630_28150	L-2-amino-thiazoline-4-carboxylic acid hydrolase	0.843705	0.968785
Q187D3	Q187D3	Q187D3_CLOD6	bcp	thioredoxin-dependent peroxiredoxin	6.87352e-05	0.156514
Q183C3	Q183C3	Q183C3_CLOD6	CD630_26890	Lipoprotein	0.887367	1.00404
Q18BI7	Q18BI7	Q18BI7_CLOD6	CD630_13200	Peptidase, M16 family	1.48002e-06	0.159216
Q185V1	Q185V1	Q185V1_CLOD6	ldh	L-lactate dehydrogenase	0.0697166	1.29577
Q18CY9	Q18CY9	Q18CY9_CLOD6	fliH	Flagellar assembly protein FliH	0.16486	1.18592
Q185Q0	Q185Q0	Q185Q0_CLOD6	CD630_21110	Transcriptional regulator, DeoR family	0.630312	0.959367
Q18C42	Q18C42	Q18C42_CLOD6	CD630_15220	peptidoglycan-N-acetylglucosamine deacetylase	0.236364	0.853981
Q186Z3	Q186Z3	Q186Z3_CLOD6	CD630_17810	Lipoprotein	0.0776655	0.732548
Q180F5	Q180F5	Q180F5_CLOD6	CD630_33100	D-isomer specific 2-hydroxyacid dehydrogenase	6.05519e-07	0.161359
Q185D5	Q185D5	Q185D5_CLOD6	prsA	peptidylprolyl isomerase	1.82652e-06	0.161935
Q185P2	Q185P2	Q185P2_CLOD6	CD630_23690	Uncharacterized protein	4.61291e-06	0.162455
Q181C0	Q181C0	Q181C0_CLOD6	CD630_35210	Peptidase T, M20B family	1.77042e-05	0.163551
Q188D5	Q188D5	Q188D5_CLOD6	CD630_20650	Transcriptional regulator, beta-lactams repressor	0.151808	0.815555
Q189N3	Q189N3	Q189N3_CLOD6	CD630_06880	ArsR family transcriptional regulator	0.192811	0.852447
Q187C5	Q187C5	Q187C5_CLOD6	CD630_18150	Uncharacterized protein	0.0966539	1.23323
Q18B31	Q18B31	Q18B31_CLOD6	CD630_11730	FAD-linked oxidase	0.0530656	1.36442
Q18D55	Q18D55	Q18D55_CLOD6	CD630_03100	Uncharacterized protein	0.293614	1.21923
Q182L5	Q182L5	Q182L5_CLOD6	CD630_25270	Transcriptional regulator, TetR family	0.621791	1.10579
Q18CD4	Q18CD4	Q18CD4_CLOD6	mrnC	Mini-ribonuclease 3	3.43828e-05	0.165311
Q18CF8	Q18CF8	RL23_CLOD6	rplW	Large ribosomal subunit protein uL23	9.43605e-06	0.170395
Q17ZY4	Q17ZY4	PRAC_CLOD6	CD630_32370	Proline racemase	0.000106852	0.17092
Q18CX9	Q18CX9	Q18CX9_CLOD6	fliD	Flagellar hook-associated protein 2	0.343666	1.25013
Q18CE7	Q18CE7	RL7_CLOD6	rplL	Large ribosomal subunit protein bL12	0.000162196	0.172836
Q181S4	Q181S4	Q181S4_CLOD6	CD630_36690	Exported protein	5.1748e-05	0.172891
Q180W0	Q180W0	Q180W0_CLOD6	alr2	Alanine racemase	9.16815e-08	0.173533
Q18D03	Q18D03	Q18D03_CLOD6	fliL	Flagellar protein FliL	0.0526347	0.688959
Q187T5	Q187T5	MIAA_CLOD6	miaA	tRNA dimethylallyltransferase	0.189472	0.882108
Q186T8	Q186T8	Q186T8_CLOD6	CD630_17310	Acetyltransferase	0.85598	1.00006
Q18C04	Q18C04	Q18C04_CLOD6	ssuA	ABC-type transport system,alkanesulfonates-family extracellular solute-binding protein	3.98073e-05	0.181445
Q18AT5	Q18AT5	Q18AT5_CLOD6	mobB	Molybdopterin-guanine dinucleotide biosynthesis protein B	0.0610523	1.17914
Q185Y2	Q185Y2	Q185Y2_CLOD6	ftnA	Ferritin	4.73271e-06	0.18172
Q182U4	Q182U4	Q182U4_CLOD6	trpS	Tryptophan--tRNA ligase	1.12482e-05	0.182278
Q185S5	Q185S5	RRF_CLOD6	frr	Ribosome-recycling factor	3.26198e-07	0.192298
Q188W8	Q188W8	Q188W8_CLOD6	CD630_05210	Stage 0 sporulation protein A homolog	0.186894	0.858005
Q182E2	Q182E2	Q182E2_CLOD6	CD630_24550	CRISPR-associated protein	0.0521449	0.776139
Q189S9	Q189S9	Q189S9_CLOD6	CD630_07350	DUF3842 family protein	8.1145e-07	0.193511
Q182J3	Q182J3	Q182J3_CLOD6	CD630_25090	Glycoside hydrolase, family 4	0.000398154	0.194944
Q183I2	Q183I2	Q183I2_CLOD6	CD630_27480	Acyltransferase	9.55374e-06	0.196154
Q182A5	Q182A5	Q182A5_CLOD6	CD630_24210	Peptidase M20 domain-containing protein 2	0.34651	1.11085
Q186R7	Q186R7	Y1711_CLOD6	CD630_17110	UPF0145 protein CD630_17110	3.2911e-06	0.196791
Q18AN5	Q18AN5;Q18AN8	Q18AN5_CLOD6	cwp16	N-acetylmuramoyl-L-alanine amidase,autolysin cwp16	0.995276	1.16684
Q18AS9	Q18AS9	Q18AS9_CLOD6	CD630_10750	Membrane complex biogenesis protein, btpa family	0.16587	1.18038
Q181T5	Q181T5	ENO_CLOD6	eno	Enolase	0.000201746	0.206887
Q189V6	Q189V6	Q189V6_CLOD6	pflA	Pyruvate formate-lyase-activating enzyme	0.000110349	0.207236
Q183J1	Q183J1	Q183J1_CLOD6	ptsI	Phosphoenolpyruvate-protein phosphotransferase	1.52987e-07	0.207624
Q186Y0	Q186Y0	Q186Y0_CLOD6	ogt2	Methylated-DNA-[protein]-cysteine S-methyltransferase 2	0.105948	0.653435
Q185K9	Q185K9	Q185K9_CLOD6	guaB	Inositol-5'-monophosphate dehydrogenase (IMP dehydrogenase) (IMPDH) (IMPD)	3.80596e-06	0.207897
Q180L1	Q180L1	Q180L1_CLOD6	CD630_33650	Diguanylate kinase signaling protein	0.551628	1.07098
Q189C9	Q189C9	Q189C9_CLOD6	CD630_05870	Cystatin domain-containing protein	0.000606207	0.208744
Q17ZX6	Q17ZX6	Q17ZX6_CLOD6	hpt1	Hypoxanthine phosphoribosyltransferase	3.92288e-06	0.212721
Q183L9	Q183L9	Q183L9_CLOD6	cwp6	N-acetylmuramoyl-L-alanine amidase,autolysin cwp6	0.00156118	0.215011
Q18CG9	Q18CG9	RL29_CLOD6	rpmC	Large ribosomal subunit protein uL29	0.000222653	0.215492
Q182I4	Q182I4	Q182I4_CLOD6	dacF1	serine-type D-Ala-D-Ala carboxypeptidase	9.82436e-06	0.215867
Q17ZZ5	Q17ZZ5	Q17ZZ5_CLOD6	CD630_32520	TSCPD domain-containing protein	0.815912	1.47896
Q184K9	Q184K9	Q184K9_CLOD6	CD630_30180	Oxidoreductase	2.58519e-05	0.220436
Q18CB6	Q18CB6	Q18CB6_CLOD6	acoA	Acetoin dehydrogenase E1 component (TPP-dependent alpha subunit)	0.290644	0.863121
Q18BH0	Q18BH0	Q18BH0_CLOD6	CD630_13080	Ribosomal protein L7Ae/L30e/S12e/Gadd45	0.00310169	0.221204
Q186M0	Q186M0	Q186M0_CLOD6	cysM	O-acetylserine (Thiol)-lyase (O-acetylserine sulfhydrylase) (OAS-TL)	0.521696	1.11087
Q184L7	Q184L7	Q184L7_CLOD6	CD630_30280	Phosphosugar isomerase	0.617115	1.09154
Q181R3	Q181R3	Q181R3_CLOD6	CD630_36610	MazG-like family protein	9.40038e-05	0.22147
Q182C1	Q182C1	Q182C1_CLOD6	CD630_24340	DUF4342 domain-containing protein	1.5564e-05	0.225201
Q187K4	Q187K4	Q187K4_CLOD6	CD630_18950	Membrane protein	0.00660169	0.225534
Q183J2	Q183J2	Q183J2_CLOD6	ptsH	PTS system, HPr protein	1.96179e-06	0.225971
Q18AS0	Q18AS0	Q18AS0_CLOD6	CD630_10690	Histidinol-phosphatase	0.45172	0.887326
Q18CG6	Q18CG6	RL24_CLOD6	rplX	Large ribosomal subunit protein uL24	0.00040024	0.227621
Q187M2	Q187M2	Q187M2_CLOD6	eutV	Stage 0 sporulation protein A homolog	0.606757	0.947278
Q18CE1	Q18CE1	Q18CE1_CLOD6	thyX	Flavin-dependent thymidylate synthase	1.07726e-06	0.229778
Q183D8	Q183D8	Q183D8_CLOD6	CD630_27030	Pentapeptide repeat-containing protein	0.29924	1.20154
Q185W2	Q185W2	Q185W2_CLOD6	CD630_21740	ABC-type transport system,cystine/aminoacid-family extracellular solute-binding protein	3.02163e-05	0.233675
Q184V0	Q184V0	Q184V0_CLOD6	CD630_31110	Transcriptional regulator	0.426477	0.918056
Q18B93	Q18B93	Q18B93_CLOD6	CD630_12320	Lipoprotein	4.28035e-05	0.237846
Q187E8	Q187E8	Q187E8_CLOD6	tyrC	Prephenate dehydrogenase	0.57416	0.843198
Q185X6	Q185X6	Q185X6_CLOD6	CD630_21900	Cyclomaltodextrinase (Maltogenic alpha-amylase) (Cyclomaltodextrin dextrin-hydrolase (Decyclizing))	0.933287	1.0331
Q18A77	Q18A77	Q18A77_CLOD6	CD630_08860	Alpha-amylase	0.242429	0.851153
Q18D67	Q18D67	Q18D67_CLOD6	cbiO	ABC transporter ATP-binding protein	0.0969471	0.720558
Q188R8	Q188R8	Q188R8_CLOD6	blaI	Transcriptional regulator, Penicillinase repressor	0.367934	0.781478
Q184B6	Q184B6	Q184B6_CLOD6	CD630_09410	Phage protein	0.939265	0.980211
Q183A5	Q183A5	Q183A5_CLOD6	CD630_26710	ABC-type transport system, ATP-binding protein putative oligopeptide transport system	0.539232	0.887255
Q189N1	Q189N1	Q189N1_CLOD6	infC	Translation initiation factor IF-3	1.50579e-05	0.238625
Q185Z7	Q185Z7	Q185Z7_CLOD6	CD630_22070	Flavodoxin	0.09748	0.847557
Q18BE6	Q18BE6	Y1283_CLOD6	CD630_12830	UPF0297 protein CD630_12830	0.000116702	0.239032
Q18CX3	Q18CX3	CSRA_CLOD6	csrA	Translational regulator CsrA	1.53023e-05	0.23906
Q18BL9	Q18BL9	Q18BL9_CLOD6	cspB	Cold shock protein CspB	6.22073e-06	0.243081
Q180S9	Q180S9	Q180S9_CLOD6	cobD	Threonine-phosphate decarboxylase (L-threonine-O-3-phosphate decarboxylase), CobD/CbiB family	0.891306	1.0005
Q183S4	Q183S4	Q183S4_CLOD6	serS1A	Serine--tRNA ligase	0.923186	1.00761
Q181Y4	Q181Y4	Q181Y4_CLOD6	CD630_23980	2-thiocytidine tRNA biosynthesis protein TtcA	0.089942	0.755296
Q185I4	Q185I4	Q185I4_CLOD6	CD630_23110	ABC-type transport system, molybdenum-like extracellular solute-binding protein	0.206026	1.18258
Q18CJ3	Q18CJ3	Q18CJ3_CLOD6	cbiQ	Energy-coupling factor transporter transmembrane protein EcfT	0.478117	0.757249
Q185E1	Q185E1	Q185E1_CLOD6	fruK	Tagatose-6-phosphate kinase	1.45851e-06	0.245062
Q18CN9	Q18CN9	Q18CN9_CLOD6	CD630_01460	Hydrolase	9.13211e-06	0.248606
Q181V6	Q181V6	Q181V6_CLOD6	cwp21	Cell surface peptidase, M4 family-cwp20	0.377166	0.776103
Q186W3	Q186W3	Q186W3_CLOD6	def1	Peptide deformylase	0.0807106	0.765037
Q186Z1	Q186Z1	Q186Z1_CLOD6	CD630_17830	histidine kinase	0.747248	0.954085
Q18B22	Q18B22	RL27_CLOD6	rpmA	Large ribosomal subunit protein bL27	5.57021e-05	0.249934
Q181J7	Q181J7	Q181J7_CLOD6	CD630_35950	Aminopeptidase	2.39018e-06	0.250493
Q183K2	Q183K2	Q183K2_CLOD6	cwp19	Cell surface protein cwp19	0.00112309	0.253068
Q18BJ8	Q18BJ8	Q18BJ8_CLOD6	CD630_13350	Transcriptional regulator, MarR family	8.15817e-06	0.253586
Q18BB8	Q18BB8	RS16_CLOD6	rpsP	Small ribosomal subunit protein bS16	0.000116715	0.255637
Q18CS8	Q18CS8	PYRB_CLOD6	pyrB	Aspartate carbamoyltransferase catalytic subunit	1.22911e-07	0.264415
Q18CU7	Q18CU7	Q18CU7_CLOD6	CD630_02100	Hydrolase, HAD superfamily, subfamily IA	0.945544	1.00457
Q185E0	Q185E0	Q185E0_CLOD6	fruABC	PTS system, fructose-specific IIABC component	5.71555e-06	0.264626
Q181U2	Q181U2	Q181U2_CLOD6	CD630_31770	Xanthine dehydrogenase	0.559235	1.10459
Q18CT1	Q18CT1	Q18CT1_CLOD6	cls	Cardiolipin synthase	0.280087	1.16636
Q184G8	Q184G8	Q184G8_CLOD6	CD630_29780	CRISPR-associated Cas3 family helicase	0.238778	1.19051
Q186L4	Q186L4	Q186L4_CLOD6	gcvPB	Probable glycine dehydrogenase (decarboxylating) subunit 2	0.285837	1.21051
Q185Q4	Q185Q4	Q185Q4_CLOD6	CD630_21150	Copper-exporting P-type ATPase	0.352963	1.11929
Q183I8	Q183I8	Q183I8_CLOD6	CD630_27510	DUF4116 domain-containing protein	0.927926	0.998073
Q186A6	Q186A6	AROD_CLOD6	aroD	3-dehydroquinate dehydratase	0.137437	0.904523
Q186J9	Q186J9	Q186J9_CLOD6	CD630_16440	Transcriptional regulator, RmlC-type	0.0563364	1.11613
F3Y610	F3Y610	F3Y610_CLOD6	CD630_24460	Aspartyl/glutamyl-tRNA amidotransferase subunit B-related	1.1127e-07	0.265139
Q187L0	Q187L0	Q187L0_CLOD6	CD630_18990	dCMP deaminase	0.000143535	0.27137
Q18C71	Q18C71	HIS4_CLOD6	hisA	1-(5-phosphoribosyl)-5-[(5-phosphoribosylamino)methylideneamino] imidazole-4-carboxamide isomerase	0.885623	1.14325
Q18CC7	Q18CC7	Q18CC7_CLOD6	CD630_00460	Lipoate-protein ligase	0.688669	1.0813
Q187Y2	Q187Y2	Q187Y2_CLOD6	ilvD	Dihydroxy-acid dehydratase	0.634998	0.919885
Q185S6	Q185S6	Q185S6_CLOD6	CD630_21361	PASTA domain-containing protein	0.177836	1.31003
Q18C75	Q18C75	Q18C75_CLOD6	CD630_15550	Amino acid permease	0.000569318	0.272627
Q180V6	Q180V6	Q180V6_CLOD6	CD630_34580	Membrane protein	0.000779739	0.273841
Q183C1	Q183C1	Q183C1_CLOD6	CD630_26850	Sporulation stage II, protein E	0.878142	1.0098
Q18BH1	Q18BH1	Q18BH1_CLOD6	CD630_13071	YlxR domain-containing protein	1.98124e-06	0.274218
Q18AL5	Q18AL5	Q18AL5_CLOD6	CD630_10170	ABC-type transport system, multidrug-family ATP-binding protein/permease	0.657695	1.09623
Q181G3	Q181G3	TILS_CLOD6	tilS	tRNA(Ile)-lysidine synthase	0.422474	1.07824
Q186Q2	Q186Q2	Q186Q2_CLOD6	CD630_16930	Dinitrogenase iron-molybdenum cofactor	0.0110729	0.275821
Q182G1	Q182G1	RS20_CLOD6	rpsT	Small ribosomal subunit protein bS20	0.000113177	0.276246
Q181K1	Q181K1	LUXS_CLOD6	luxS	S-ribosylhomocysteine lyase	1.55164e-05	0.277151
Q18D22	Q18D22	Q18D22_CLOD6	CD630_02790	Pyridoxamine 5'-phosphate oxidase family protein	0.00140469	0.2808
Q186W9	Q186W9	Q186W9_CLOD6	CD630_17590	Methyltransferase domain protein	0.432302	1.11049
Q18A64	Q18A64	Q18A64_CLOD6	modA	ABC-type transport system, molybdenum-specific extracellular solute-binding protein	0.000422232	0.281616
Q181T9	Q181T9	Q181T9_CLOD6	gapA	Glyceraldehyde-3-phosphate dehydrogenase	6.24526e-05	0.286212
Q189T8	Q189T8	Q189T8_CLOD6	CD630_07430	Transcriptional regulator, DeoR family	0.782796	1.02703
Q182X2	Q182X2	Q182X2_CLOD6	CD630_26380	Stage 0 sporulation protein A homolog	0.884373	0.981744
Q185M3	Q185M3	Q185M3_CLOD6	grdB	Glycine reductase complex component B gamma subunit (Selenocysteine)	0.000191165	0.28942
Q18BW7	Q18BW7	GCH1_CLOD6	folE	GTP cyclohydrolase 1	1.24094e-05	0.292364
Q185X0	Q185X0	Q185X0_CLOD6	csdA	ATP-dependent RNA helicase	0.465223	1.15905
Q182L0	Q182L0	Q182L0_CLOD6	rsfS	Ribosomal silencing factor RsfS	0.00300283	0.296283
Q186P5	Q186P5	Q186P5_CLOD6	CD630_16880	Stage 0 sporulation protein A homolog	0.788114	0.985025
Q18A78	Q18A78	Q18A78_CLOD6	glgP	Alpha-1,4 glucan phosphorylase	0.0568347	0.700908
Q18BI0	Q18BI0	RS15_CLOD6	rpsO	Small ribosomal subunit protein uS15	1.4942e-05	0.296876
Q185W8	Q185W8	Q185W8_CLOD6	CD630_21790	Anaerobic dehydrogenase	0.96517	0.969466
Q185L0	Q185L0	Q185L0_CLOD6	CD630_23370	Membrane protein	0.645201	1.04172
Q180J7	Q180J7	Q180J7_CLOD6	CD630_33540	tRNA-binding protein	0.164719	1.33806
Q185E4	Q185E4	Q185E4_CLOD6	CD630_22720	Tyrosine specific protein phosphatases domain-containing protein	0.662857	1.0766
Q183H1	Q183H1	Q183H1_CLOD6	CD630_27360	Transcriptional regulator, LysR family	0.230549	0.927274
Q186J1	Q186J1	Q186J1_CLOD6	terD1	Tellurium resistance protein terD1	2.62309e-06	0.297495
Q186D5	Q186D5	Q186D5_CLOD6	hisD	Histidinol dehydrogenase	0.619097	0.950151
Q181E6	Q181E6	Q181E6_CLOD6	rsmI	Ribosomal RNA small subunit methyltransferase I	0.128795	0.634987
Q18BX1	Q18BX1	Q18BX1_CLOD6	folB	7,8-dihydroneopterin aldolase	0.000231513	0.302486
Q18AP5	Q18AP5	Q18AP5_CLOD6	cwp18	Cell wall-binding protein cwp18	6.04138e-05	0.30251
Q182L9	Q182L9	Q182L9_CLOD6	CD630_25320	Aminotransferase, alanine--glyoxylate transaminase	0.000887447	0.302817
Q188W3	Q188W3	Q188W3_CLOD6	CD630_05150	serine-type D-Ala-D-Ala carboxypeptidase	0.00196987	0.304652
Q17ZV2	Q17ZV2	Q17ZV2_CLOD6	CD630_32080	Transcriptional regulator, MarR family	0.36547	1.16423
Q180X7	Q180X7	Q180X7_CLOD6	rpiB2	Ribose-5-phosphate isomerase 2	0.000691029	0.308018
Q182U7	Q182U7	Q182U7_CLOD6	CD630_26120	Amino acid permease	0.000135793	0.30847
Q181Q7	Q181Q7	PURA_CLOD6	purA	Adenylosuccinate synthetase	7.73493e-06	0.309192
Q182C2	Q182C2	Q182C2_CLOD6	CD630_24360	Magnesium transporter MgtE	0.273786	1.06995
Q18C54	Q18C54	Q18C54_CLOD6	ggt	Glutathione hydrolase proenzyme	0.159826	1.08798
X1W3M5	X1W3M5	X1W3M5_CLOD6	CD630_17180	Hydantoinase	4.09681e-05	0.31095
Q18B71	Q18B71	Q18B71_CLOD6	CD630_12100	Uncharacterized protein	0.00131302	0.31513
Q182E6	Q182E6	Q182E6_CLOD6	CD630_24590	Glucokinase, ROK family	0.0696908	0.720252
Q183B7	Q183B7	Q183B7_CLOD6	CD630_26840	Flavodoxin-related protein	0.976269	1.01285
Q189N0	Q189N0	RL35_CLOD6	rpmI	Large ribosomal subunit protein bL35	0.000424226	0.318616
Q189X6	Q189X6	Q189X6_CLOD6	CD630_07770	Membrane protein	0.303138	0.871025
Q183H7	Q183H7	Q183H7_CLOD6	hemZ	Coproporphyrinogen III oxidase	0.295428	1.12004
Q181R5	Q181R5	RS6_CLOD6	rpsF	Small ribosomal subunit protein bS6	2.46455e-05	0.319382
Q182E8	Q182E8	DNAK_CLOD6	dnaK	Chaperone protein DnaK	0.000184622	0.319942
Q18CE5	Q18CE5	RL11_CLOD6	rplK	Large ribosomal subunit protein uL11	0.00157885	0.321928
Q18C61	Q18C61	Q18C61_CLOD6	CD630_15410	Multidrug export protein MepA	0.731649	1.0757
Q182W2	Q182W2	Q182W2_CLOD6	CD630_26270	UPF0237 protein CD630_26270	3.55777e-05	0.32339
Q18C74	Q18C74	HIS6_CLOD6	hisF	Imidazole glycerol phosphate synthase subunit HisF	0.496668	0.894104
Q183H2	Q183H2	Q183H2_CLOD6	CD630_27370	Nitrilase/cyanide hydratase and apolipoprotein N-acyltransferase	0.000102048	0.326757
Q18CI9	Q18CI9	ECFA2_CLOD6	ecfA2	Energy-coupling factor transporter ATP-binding protein EcfA2	0.842435	0.988468
Q182T6	Q182T6	Q182T6_CLOD6	CD630_25960	Pseudouridine synthase	0.105743	0.734158
Q182G5	Q182G5	Q182G5_CLOD6	CD630_24770	Phosphatidylglycerol lysyltransferase C-terminal domain-containing protein	0.00831674	0.326935
Q189N7	Q189N7	Q189N7_CLOD6	CD630_06920	Metallo-hydrolase/oxidoreductase	0.0509081	1.24031
Q180P7	Q180P7	Q180P7_CLOD6	CD630_33980	Hydrolase, NUDIX family	0.0958169	0.634683
Q180P6	Q180P6	Q180P6_CLOD6	CD630_33990	Putative gluconeogenesis factor	0.157576	1.19426
Q182W7	Q182W7	Q182W7_CLOD6	CD630_26330	Fes-containing cyanobacterial-specific oxidoreductase	0.155178	1.37188
Q18B70	Q18B70	ATSE_CLOD6	CD630_12110	Acetyltransferase CD1211	0.159116	0.720527
Q181W7	Q181W7	Q181W7_CLOD6	CD630_23820	Pyridoxal phosphate-dependent transferase	0.000855509	0.327408
Q18A65	Q18A65	Q18A65_CLOD6	CD630_08730	ABC-type transport system, sugar-family extracellular solute-binding protein	0.00525417	0.327432
Q181R4	Q181R4	RS18_CLOD6	rpsR	Small ribosomal subunit protein bS18	0.000133325	0.329318
Q182N7	Q182N7	Q182N7_CLOD6	CD630_25500	ABC-type transport system, sugar-family extracellular solute-binding protein	0.000990021	0.330923
Q18BJ9	Q18BJ9	Q18BJ9_CLOD6	purB	Adenylosuccinate lyase	0.000630361	0.331049
Q188S4	Q188S4	Q188S4_CLOD6	spaR	Stage 0 sporulation protein A homolog	0.400131	1.09835
Q182U8	Q182U8	Q182U8_CLOD6	CD630_26140	DegV family protein	0.246624	0.760755
Q18BL0	Q18BL0	Q18BL0_CLOD6	glnA	glutamine synthetase	0.00449182	0.33201
Q18B07	Q18B07	NTPPA_CLOD6	CD630_11430	dTTP/UTP pyrophosphatase	0.953661	0.995642
Q18AZ7	Q18AZ7	Q18AZ7_CLOD6	CD630_11350	SH3-domain protein	0.000512341	0.335457
Q181B2	Q181B2	Q181B2_CLOD6	CD630_35130	Pilin protein	4.39625e-06	0.335792
Q18CA5	Q18CA5	Q18CA5_CLOD6	CD630_00200	Uncharacterized protein	0.164548	0.873893
Q188J0	Q188J0	Q188J0_CLOD6	CD630_04040	DUF1904 domain-containing protein	0.00259315	0.33584
Q183G4	Q183G4	Q183G4_CLOD6	CD630_27300	Copper-sensing transcriptional repressor CsoR	0.0691399	0.820257
Q184S4	Q184S4	Q184S4_CLOD6	CD630_30870	Transcriptional regulator, RpiR family	0.333299	1.09555
Q180J3	Q180J3	Q180J3_CLOD6	CD630_33480	MBL fold metallo-hydrolase	0.000827887	0.336207
Q18CI8	Q18CI8	RL17_CLOD6	rplQ	Large ribosomal subunit protein bL17	0.00576614	0.342157
Q18AA3	Q18AA3	Q18AA3_CLOD6	CD630_09100	Phage protein	0.000126455	0.343447
Q187D5	Q187D5	Q187D5_CLOD6	CD630_18270	Transcriptional regulator, MarR family	0.792208	1.03022
Q18A04	Q18A04	Q18A04_CLOD6	CD630_08090	DUF4116 domain-containing protein	0.00424551	0.344432
Q189L5	Q189L5	Q189L5_CLOD6	CD630_06730	Methyltransferase	0.308297	1.06877
Q188E4	Q188E4	Q188E4_CLOD6	CD630_20760	Chromosome segregation protein	0.000523322	0.344594
Q180H4	Q180H4;Q188V7	Q180H4_CLOD6	CD630_33300	Transcriptional regulator, HTH-type Tn916-like,CTn6-Orf6	0.400507	0.746394
Q184H0	Q184H0	Q184H0_CLOD6	CD630_29810	CRISPR-associated protein, CXXC-CXXC	0.179473	0.788561
Q18BW1	Q18BW1	Q18BW1_CLOD6	CD630_14410	Membrane protein	0.278159	0.867015
Q18CE8	Q18CE8	RL10_CLOD6	rplJ	Large ribosomal subunit protein uL10	0.00153891	0.344941
Q185L9	Q185L9	Q185L9_CLOD6	CD630_23450	Transcriptional regulator, LysR family	0.593432	1.03786
Q188T2	Q188T2	Q188T2_CLOD6	CD630_04870	Carbon-nitrogen hydrolase	0.246043	0.8692
Q189V2	Q189V2	Q189V2_CLOD6	CD630_07560	Nitroreductase	0.000928358	0.347626
Q185M5	Q185M5	Q185M5_CLOD6	grdE	Glycine reductase complex component B subunits alpha and beta (Selenoprotein PB alpha/beta)	0.000217221	0.348285
Q181F8	Q181F8	Q181F8_CLOD6	birA	Bifunctional ligase/repressor BirA	0.362183	1.12149
Q186P6	Q186P6	Q186P6_CLOD6	trxA	Thioredoxin	0.000685061	0.351383
Q18AZ4	Q18AZ4	Q18AZ4_CLOD6	CD630_11310	Solute-binding lipoprotein	0.00520099	0.351613
Q180V5	Q180V5	Q180V5_CLOD6	CD630_34560	5-formyltetrahydrofolate cyclo-ligase	0.220263	1.19116
Q186S8	Q186S8	Q186S8_CLOD6	CD630_17210	DUF1697 domain-containing protein	0.921793	0.989663
Q184N2	Q184N2	Q184N2_CLOD6	CD630_30440	Transcriptional regulator, RpiR family	0.245365	0.794022
Q18CE9	Q18CE9	RL1_CLOD6	rplA	Large ribosomal subunit protein uL1	0.000810505	0.354009
Q189S3	Q189S3	Q189S3_CLOD6	CD630_07300	Iron-sulfur protein	0.0643606	1.37219
Q187F1	Q187F1	Q187F1_CLOD6	CD630_18410	Two-component sensor histidine kinase	0.889107	0.991857
Q185W5	Q185W5	Q185W5_CLOD6	CD630_21770	ABC-type transport system,cystine/aminoacid-family extracellular solute-binding protein	2.57121e-05	0.354188
Q188C9	Q188C9	Q188C9_CLOD6	CD630_20620	DUF4003 domain-containing protein	0.302465	0.880005
Q18CP1	Q18CP1	Q18CP1_CLOD6	rimI	Alanine acetyltransferase, ribosomal family	0.50036	0.889576
Q183W8	Q183W8	Q183W8_CLOD6	celG	Cellobiose-phosphate degrading protein	0.551237	0.91148
Q182R3	Q182R3	Q182R3_CLOD6	rpe1	Ribulose-phosphate 3-epimerase	0.00201938	0.356634
Q182R9	Q182R9	Q182R9_CLOD6	rsmB	16S rRNA (cytosine(967)-C(5))-methyltransferase	0.0857897	0.863751
Q185U9	Q185U9	Q185U9_CLOD6	CD630_21620	GCN5-related N-acetyltransferase-like protein	0.00028501	0.357178
Q18CH7	Q18CH7	RL15_CLOD6	rplO	Large ribosomal subunit protein uL15	0.000564717	0.357395
Q18A58	Q18A58	Q18A58_CLOD6	CD630_08680	Dna binding domain, excisionase family	0.395148	1.06124
Q182K7	Q182K7	Q182K7_CLOD6	CD630_25190	Integrase	0.058699	0.703498
Q181C4	Q181C4	Q181C4_CLOD6	rnmV	Ribonuclease M5	0.251255	0.89544
Q182V3	Q182V3	Q182V3_CLOD6	CD630_26190	Cell-division initiation protein DivIVA	0.000183489	0.357994
Q18A52	Q18A52	Q18A52_CLOD6	oppD	ABC-type transport system, ATP-binding component	0.082518	1.32071
Q189B0	Q189B0	Q189B0_CLOD6	CD630_05670	DegV family protein	0.000143922	0.358283
Q186R6	Q186R6	Q186R6_CLOD6	CD630_17080	Rela/spot domain protein	0.876949	0.967255
Q18A26	Q18A26	Q18A26_CLOD6	CD630_08300	Membrane protein	0.000469864	0.360236
Q18CH3	Q18CH3	RS5_CLOD6	rpsE	Small ribosomal subunit protein uS5	4.75655e-06	0.361895
Q182G3	Q182G3	Q182G3_CLOD6	CD630_24760	Gnat family acetyltransferase	9.22917e-05	0.362475
Q188D0	Q188D0	Q188D0_CLOD6	CD630_20610	LUD domain-containing protein	0.000155895	0.363035
Q18CJ1	Q18CJ1	RL13_CLOD6	rplM	Large ribosomal subunit protein uL13	0.00107482	0.367263
Q188Z3	Q188Z3	Q188Z3_CLOD6	CD630_05460	Membrane protein, DUF975 family	3.71511e-05	0.368054
Q185U5	Q185U5	Q185U5_CLOD6	bioB1	Biotin synthase	0.561152	1.1007
Q187M5	Q187M5	Q187M5_CLOD6	eutL	Ethanolamine carboxysome structural protein	0.384155	1.07304
Q187T3	Q187T3	Q187T3_CLOD6	CD630_19730	Aluminum resistance protein	5.02482e-05	0.369256
Q189P5	Q189P5	Q189P5_CLOD6	CD630_07010	Cell division protein ZapA	0.000323305	0.370206
Q183L1	Q183L1	Q183L1_CLOD6	CD630_27780	Glycosyl transferase	0.227573	0.854051
Q188G9	Q188G9	Q188G9_CLOD6	XdhC3	Xanthine dehydrogenase iron-sulfur binding subunit XdhC3	0.113684	1.16589
Q189E0	Q189E0	Q189E0_CLOD6	CD630_05920	Uncharacterized protein	0.628019	1.09506
Q17ZX0	Q17ZX0	Q17ZX0_CLOD6	dapA3	4-hydroxy-tetrahydrodipicolinate synthase	1.41414e-05	0.374267
Q188H3	Q188H3	Q188H3_CLOD6	CD630_21050	ABC-type transport system, multidrug-family ATP-binding protein	0.121946	0.895516
Q182N4	Q182N4	Q182N4_CLOD6	CD630_25470	Glycoside hydrolase 123 catalytic domain-containing protein	0.0174371	0.374447
Q18AJ9	Q18AJ9	Q18AJ9_CLOD6	CD630_09990	ABC-type transport system,nitrate/sulfonate/taurine extracellular solute-binding protein	0.00267598	0.375368
Q188W4	Q188W4	Q188W4_CLOD6	CD630_05190	Transporter gate domain protein	4.48475e-05	0.375838
Q18AM4	Q18AM4	Q18AM4_CLOD6	CD630_10230	Transcriptional regulator, HTH	0.525175	0.862161
Q18B08	Q18B08	Q18B08_CLOD6	CD630_11480	Penicillin-binding protein with a N-terminal TonB-box	0.000141633	0.376365
Q187E3	Q187E3	AROA_CLOD6	aroA	3-phosphoshikimate 1-carboxyvinyltransferase	0.0023938	0.376736
Q189N4	Q189N4	RL20_CLOD6	rplT	Large ribosomal subunit protein bL20	0.00390893	0.378744
Q189D8	Q189D8	Q189D8_CLOD6	CD630_05940	Phosphoadenosine phosphosulphate reductase domain-containing protein	0.182232	1.11395
Q18CY8	Q18CY8	Q18CY8_CLOD6	fliI	ATP synthase subunit beta FliI	0.0691718	0.709885
Q18BF9	Q18BF9	Q18BF9_CLOD6	pepA	Probable cytosol aminopeptidase	0.0164604	0.379874
Q189R2	Q189R2	FTHS_CLOD6	fhs	Formate--tetrahydrofolate ligase	1.43128e-05	0.379945
Q18BA7	Q18BA7	Q18BA7_CLOD6	rnc	Ribonuclease 3	0.108499	1.20627
Q18CW7	Q18CW7	Q18CW7_CLOD6	flgM	Negative regulator of flagellin synthesis	0.00973246	0.380751
Q181S1	Q181S1	Q181S1_CLOD6	CD630_36670	Selenium metabolism protein yedf	9.16214e-05	0.382517
Q188B4	Q188B4	Q188B4_CLOD6	CD630_20460	Phage protein	2.58719e-05	0.388594
Q182R5	Q182R5	Q182R5_CLOD6	rsgA	Small ribosomal subunit biogenesis GTPase RsgA	0.165745	1.15342
Q189R6	Q189R6	Q189R6_CLOD6	metF	Methylenetetrahydrofolate reductase	0.109558	0.809897
Q18AN9	Q18AN9	ADDA_CLOD6	addA	ATP-dependent helicase/nuclease subunit A	0.727504	0.975189
Q182E1	Q182E1	Q182E1_CLOD6	CD630_24530	CRISPR-associated negative autoregulator	0.000113785	0.391491
Q18CG0	Q18CG0	RL3_CLOD6	rplC	Large ribosomal subunit protein uL3	0.00155986	0.392366
Q183A9	Q183A9	Q183A9_CLOD6	CD630_26750	Transcriptional regulator, LysR family	0.567892	0.968062
Q186J4	Q186J4	Q186J4_CLOD6	CD630_16380	Putative component of 'biosynthetic module' domain-containing protein	0.0679564	0.688123
Q18CH5	Q18CH5	RL6_CLOD6	rplF	Large ribosomal subunit protein uL6	0.01271	0.39346
Q18B86	Q18B86	DEOB_CLOD6	deoB	Phosphopentomutase	0.585393	0.940698
Q181W6	Q181W6	Q181W6_CLOD6	iorB	Indole pyruvate ferredoxin/flavodoxin oxidoreductase	0.000420432	0.393725
Q180X6	Q180X6	Q180X6_CLOD6	CD630_34780	Selenium-dependent molybdenum hydroxylase system protein, YqeB family	0.745196	0.958848
Q17ZX2	Q17ZX2	DAPH_CLOD6	dapH	2,3,4,5-tetrahydropyridine-2,6-dicarboxylate N-acetyltransferase	0.000265254	0.394447
Q187H8	Q187H8	Q187H8_CLOD6	CD630_18680	Conjugative transposon protein Tn1549-like, CTn5-Orf27	0.158027	1.23501
Q180F1	Q180F1	Q180F1_CLOD6	CD630_33070	Phosphoesterase	0.23743	1.14102
Q182T3	Q182T3	Q182T3_CLOD6	CD630_25930	ABC-type transport system,pristinamycin/multidrug-family ATP-binding protein	0.440616	1.16115
Q18BV8	Q18BV8	Q18BV8_CLOD6	CD630_14360	Hydrolase	0.000440123	0.394953
Q187Y8	Q187Y8	Q187Y8_CLOD6	clpB	Chaperone protein ClpB	0.000866465	0.395068
Q18CG1	Q18CG1	RL22_CLOD6	rplV	Large ribosomal subunit protein uL22	0.00313903	0.395187
Q182L2	Q182L2	Q182L2_CLOD6	nadD	Probable nicotinate-nucleotide adenylyltransferase	0.479946	1.09556
Q18CA7	Q18CA7	Q18CA7_CLOD6	mcsA	Activator of protein kinase McsB	5.15741e-06	0.399047
Q180B8	Q180B8	Q180B8_CLOD6	feoA4	Ferrous iron transport protein	0.28181	1.12743
Q180P2	Q180P2	Q180P2_CLOD6	pyk	Pyruvate kinase	0.000435914	0.40301
Q18AL0	Q18AL0	NAGB_CLOD6	nagB	Glucosamine-6-phosphate deaminase	1.95813e-07	0.404582
Q180Q2	Q180Q2	Q180Q2_CLOD6	cls1	Cardiolipin synthase	0.592307	1.0258
Q18B04	Q18B04	Q18B04_CLOD6	mreC	Cell shape-determining protein MreC	3.51636e-05	0.40484
Q187K3	Q187K3	Q187K3_CLOD6	CD630_18920	Methyltransferase, type 11 family	0.205189	1.23276
Q181B5	Q181B5	SP5G_CLOD6	spoVG	Putative septation protein SpoVG	6.68634e-05	0.405275
Q18C96	Q18C96	Q18C96_CLOD6	CD630_00120	Small-molecule-binding protein	0.283512	0.912917
Q185S7	Q185S7	PYRH_CLOD6	pyrH	Uridylate kinase	0.00017621	0.405408
Q18CG3	Q18CG3	RL2_CLOD6	rplB	Large ribosomal subunit protein uL2	0.000653681	0.407788
Q181X6	Q181X6	Q181X6_CLOD6	CD630_23900	Transcriptional regulator, beta-lactams repressor	0.294952	0.833828
Q18B44	Q18B44	Q18B44_CLOD6	acpP1	Acyl carrier protein	0.00044038	0.411305
Q189W5	Q189W5	Q189W5_CLOD6	spoIIAA	Anti-sigma F factor antagonist	0.24746	1.2317
Q18AT6	Q18AT6	Q18AT6_CLOD6	moeA	Molybdopterin molybdenumtransferase	0.220897	0.929407
Q183Y2;Q18AH7	Q183Y2;Q18AH7	Q183Y2_CLOD6;Q18AH7_CLOD6	CD630_09770;CD630_28900	Phage protein	0.845777	0.984843
Q187Q1	Q187Q1	TRMB_CLOD6	trmB	tRNA (guanine-N(7)-)-methyltransferase	0.175106	1.11589
Q18CG2	Q18CG2	RS19_CLOD6	rpsS	Small ribosomal subunit protein uS19	4.52991e-05	0.414629
Q181I0	Q181I0	Q181I0_CLOD6	mdeA	Methionine gamma-lyase	0.485772	0.929503
Q188B7	Q188B7	Q188B7_CLOD6	rluB	Pseudouridine synthase	1.74643e-06	0.415734
Q181L1	Q181L1	Q181L1_CLOD6	CD630_36070	Iron-sulfur assembly protein	7.92034e-06	0.417049
Q185L3	Q185L3	Q185L3_CLOD6	4hbD	4-hydroxybutyrate dehydrogenase (4-hydroxybutanoate:NAD+ oxidoreductase)	0.140208	1.65439
Q180Y4	Q180Y4	Q180Y4_CLOD6	hemK	Release factor glutamine methyltransferase	0.141749	1.34589
Q18AP6	Q18AP6	Q18AP6_CLOD6	pepT	Peptidase T	0.00478199	0.417059
Q188Y1	Q188Y1	Q188Y1_CLOD6	CD630_05380	Methyl-accepting chemotaxis receptor,MCP family	0.606601	0.943767
Q183F0	Q183F0	Q183F0_CLOD6	CD630_27170	Sporulation protein	0.000293989	0.422063
Q182L1	Q182L1	RECX_CLOD6	recX	Regulatory protein RecX	0.260463	0.840024
Q185V2	Q185V2	Q185V2_CLOD6	CD630_21630	Alanyl-tRNA synthetase	0.14815	0.838642
Q18BK5	Q18BK5	Q18BK5_CLOD6	CD630_13400	Galactose-1-phosphate uridylyltransferase	0.737451	0.970932
Q183R0	Q183R0	Q183R0_CLOD6	CD630_28250	Flavodoxin	0.00139896	0.423003
Q187Z0	Q187Z0	Q187Z0_CLOD6	CD630_20220	Plasmid replication protein RepL domain-containing protein	0.00494981	0.42631
Q18CS5	Q18CS5	PYRE_CLOD6	pyrE	Orotate phosphoribosyltransferase	6.76896e-05	0.426779
Q185V8	Q185V8	Q185V8_CLOD6	CD630_21690	Iron-sulfur binding protein	6.68789e-05	0.428805
Q182X4	Q182X4	Q182X4_CLOD6	CD630_26390	Purine nucleoside phosphorylase	0.194054	0.859375
Q180T9	Q180T9	Q180T9_CLOD6	CD630_34400	Glycoside hydrolase-type carbohydrate-binding protein	0.396221	1.08676
Q183T1	Q183T1	Q183T1_CLOD6	CD630_28480	Polymer-forming cytoskeletal	0.0564175	1.26918
Q187Q3	Q187Q3	Q187Q3_CLOD6	CD630_19430	Uncharacterized protein	0.00045096	0.431765
Q18D83	Q18D83	Q18D83_CLOD6	CD630_03440	Beta-lactamase-like protein	0.353537	1.19602
Q189B6	Q189B6	Q189B6_CLOD6	CD630_05730	Membrane protein	0.815777	0.963931
Q18D68	Q18D68	Q18D68_CLOD6	cbiQ1	ABC-type transport system, cobalt-specific permease	0.905401	0.98192
Q183K9	Q183K9	Q183K9_CLOD6	tuaG	Glycosyl transferase, family 2	0.71191	1.02174
Q18CU5	Q18CU5	Q18CU5_CLOD6	CD630_02060	PTS system, fructose-like IIA component	0.0133428	0.433124
Q183H9	Q183H9	DTD_CLOD6	dtd	D-aminoacyl-tRNA deacylase	0.293144	0.869653
Q189S5	Q189S5	Q189S5_CLOD6	CD630_07280	CO-methylating acetyl-CoA synthase	0.130503	1.1736
Q183I1	Q183I1	Q183I1_CLOD6	recJ	Single-stranded-DNA-specific exonuclease RecJ	0.114006	1.15148
Q185D2	Q185D2	Q185D2_CLOD6	CD630_22590	Cupin domain protein	0.000596945	0.434368
Q18CX2	Q18CX2	Q18CX2_CLOD6	fliS1	Flagellar secretion chaperone FliS	0.52143	1.05378
Q189A6	Q189A6	GLSA_CLOD6	glsA	Glutaminase	0.361362	1.05864
Q187A9	Q187A9	Q187A9_CLOD6	terD4	Tellurium resistance protein terD4	4.65626e-05	0.434471
Q186H1	Q186H1	Q186H1_CLOD6	CD630_16170	Transcriptional regulator, GntR family	0.150088	0.784576
Q180D2	Q180D2	Q180D2_CLOD6	CD630_32890	Phage protein	0.000328052	0.436251
Q186Q3	Q186Q3	Q186Q3_CLOD6	CD630_16960	Sodium:alanine symporter	0.000725864	0.436509
Q18CW8	Q18CW8	Q18CW8_CLOD6	fliN	Flagellar motor switch protein FliN	0.18479	1.17146
Q18BQ0	Q18BQ0	Q18BQ0_CLOD6	glpK2	Glycerol kinase	0.104491	0.85068
Q18D73	Q18D73	Q18D73_CLOD6	ppaC	inorganic diphosphatase	0.000226413	0.436536
Q182L3	Q182L3	Q182L3_CLOD6	glgB	1,4-alpha-glucan branching enzyme	0.349012	1.08336
Q18B72	Q18B72	Q18B72_CLOD6	recN	DNA repair protein RecN	0.0506653	1.12123
Q18A32	Q18A32	Q18A32_CLOD6	CD630_08350	Transcriptional regulator, MarR family	0.955905	1.01429
Q17ZX7	Q17ZX7	Y3232_CLOD6	CD630_32320	UPF0597 protein CD630_32320	0.000378733	0.437285
Q18AP2	Q18AP2	Q18AP2_CLOD6	CD630_10440	Membrane protein	0.285276	1.14388
Q187A3	Q187A3	Q187A3_CLOD6	CD630_17910	Uncharacterized protein	0.21178	1.17148
Q183T3	Q183T3	Q183T3_CLOD6	CD630_28460	DUF4004 family protein	0.560962	1.04632
Q18BX6	Q18BX6	Q18BX6_CLOD6	CD630_14560	SAM-dependent methyltransferase	0.254653	1.13761
Q18CI0	Q18CI0	RS13_CLOD6	rpsM	Small ribosomal subunit protein uS13	4.18398e-06	0.437601
Q186Y8	Q186Y8	Q186Y8_CLOD6	CD630_17790	tRNA(Ile)-lysidine/2-thiocytidine synthase N-terminal domain-containing protein	0.285448	1.13268
Q18A29	Q18A29	Q18A29_CLOD6	aksA	Homocitrate synthase	0.109206	1.28254
Q183T2	Q183T2	Q183T2_CLOD6	CD630_28470	Polymer-forming cytoskeletal	0.00286654	0.440493
Q180D1	Q180D1	Q180D1_CLOD6	CD630_32870	Oxidoreductase, FAD dependent	0.00126112	0.441015
Q187R0	Q187R0	Q187R0_CLOD6	CD630_19500	Membrane protein	0.0062801	0.442771
Q184X3	Q184X3	Q184X3_CLOD6	bglA7	6-phospho-beta-glucosidase, bglA7	0.27281	1.21988
Q189P9	Q189P9	Q189P9_CLOD6	CD630_07030	Peptidase, U32 family	0.219088	1.10058
Q18B24	Q18B24	RL21_CLOD6	rplU	Large ribosomal subunit protein bL21	0.00697978	0.449282
Q188H4	Q188H4	Q188H4_CLOD6	CD630_21070	Xanthine/uracil/thiamine/ascorbate permease family protein	0.000203827	0.451944
Q186L5	Q186L5	PPNP_CLOD6	ppnP	Pyrimidine/purine nucleoside phosphorylase	0.462371	0.927508
Q182X3	Q182X3	NRDR_CLOD6	nrdR	Transcriptional repressor NrdR	0.922374	0.967747
Q18C99	Q18C99	Q18C99_CLOD6	dnaX	DNA polymerase III subunit gamma/tau	0.179412	1.12972
Q182D7	Q182D7	Q182D7_CLOD6	CD630_24510	CRISPR-associated ATP-dependent helicase	0.204677	1.07413
Q17ZY2	Q17ZY2	Q17ZY2_CLOD6	prdE	Proline reductase PrdE	0.000698153	0.458405
Q187C3	Q187C3	Q187C3_CLOD6	CD630_18140	Phosphoglycerate mutase	2.45641e-06	0.459622
Q18CH9	Q18CH9	KAD_CLOD6	adk	Adenylate kinase	0.0258227	0.45981
Q18CA8	Q18CA8	Q18CA8_CLOD6	ctsR	Transcriptional regulator CtsR	1.77325e-05	0.460096
Q183M5	Q183M5	Q183M5_CLOD6	cwp2	Cell wall binding protein cwp2	0.00321954	0.461174
Q18CK4	Q18CK4	Q18CK4_CLOD6	ptb	Phosphate butyryltransferase	0.0011632	0.464287
Q185M9	Q185M9	Q185M9_CLOD6	grdX	Glycine reductase complex component	0.0889289	0.76359
Q184M3	Q184M3	Q184M3_CLOD6	CD630_30360	Transporter, Major Facilitator Superfamily (MFS)	0.0341854	0.46559
Q18BV6	Q18BV6	Q18BV6_CLOD6	CD630_14380	TPR repeat-containing protein	0.130885	1.35638
Q18C44	Q18C44	Q18C44_CLOD6	CD630_15250	Iron-sulfur protein	0.0726317	1.22686
Q18A25	Q18A25	Q18A25_CLOD6	CD630_08310	ATP-dependent RNA helicase	0.121955	1.15173
Q18C37	Q18C37	Q18C37_CLOD6	CD630_15190	Acyltransferase	0.0941208	1.2401
Q181X9	Q181X9	Q181X9_CLOD6	dnaQ	DNA polymerase III, epsilon subunit	0.18822	1.1573
Q180B4	Q180B4	Q180B4_CLOD6	CD630_32690	Oligopeptidase F	0.00144435	0.470902
Q182I2	Q182I2	Q182I2_CLOD6	selA	L-seryl-tRNA(Sec) selenium transferase	0.0077566	0.474654
Q182S8	Q182S8	KGUA_CLOD6	gmk	Guanylate kinase	0.00476272	0.477211
Q183A4	Q183A4	Q183A4_CLOD6	CD630_26700	ABC-type transport system, ATP-binding protein putative oligopeptide transport system	0.0867771	1.24549
Q181K2	Q181K2	Q181K2_CLOD6	CD630_36000	Stage 0 sporulation protein A homolog	0.0737162	1.28498
Q187Z3	Q187Z3	Q187Z3_CLOD6	CD630_20240	ABC-type transport system, multidrug-family ATP-binding protein	0.344281	0.903588
Q184B4	Q184B4	Q184B4_CLOD6	CD630_29270	Transcriptional regulator, Phage-type	0.364757	1.15326
Q18A75	Q18A75	GLGC_CLOD6	glgC	Glucose-1-phosphate adenylyltransferase	0.147521	0.85891
Q189Q5	Q189Q5	Q189Q5_CLOD6	CD630_07130	Radical SAM domain-containing protein	0.565133	1.07441
Q182Q0	Q182Q0	RL28_CLOD6	rpmB	Large ribosomal subunit protein bL28	0.00362513	0.478141
Q184I3	Q184I3	Q184I3_CLOD6	CD630_29930	GyrI-like small molecule binding domain-containing protein	0.553022	0.922234
Q18CW6	Q18CW6	Q18CW6_CLOD6	CD630_02300	Flagellar biosynthesis protein	0.134121	1.12324
Q186B9	Q186B9	Q186B9_CLOD6	CD630_22280	Alpha/beta hydrolase fold-5 domain-containing protein	0.355283	0.899443
Q189X7	Q189X7	Q189X7_CLOD6	CD630_07810	Penicillin-binding protein 1A	9.8152e-06	0.479425
Q183K4	Q183K4	Q183K4_CLOD6	CD630_27700	Glycosyl transferase, group 1	0.205545	1.08487
Q18B55	Q18B55	F16PC_CLOD6	fbp	Fructose-1,6-bisphosphatase class 3	0.144338	1.09161
Q183A3	Q183A3	Q183A3_CLOD6	CD630_26680	Transcription antiterminator, licT family	0.47621	1.10843
Q188M4	Q188M4	Q188M4_CLOD6	CD630_04360	Recombinase Tn1549-like, CTn2-Orf34	0.505342	0.944361
Q189U6	Q189U6	Q189U6_CLOD6	CD630_07510	ABC-type transport system, aminoacid-family permease	0.0103675	0.479864
Q188L3	Q188L3	Q188L3_CLOD6	CD630_04220	Conjugative transposon protein Tn1549-like, CTn2-Orf17	0.00839049	0.480211
Q181E4	Q181E4	Q181E4_CLOD6	CD630_35440	Transcriptional regulator, AsnC/Lrp family	0.000297274	0.480522
Q18AJ5	Q18AJ5	Q18AJ5_CLOD6	CD630_09930	Acyl-coenzyme A thioesterase THEM4	0.956905	0.988322
Q18B78	Q18B78	Q18B78_CLOD6	CD630_12160	Copper transporter	2.15096e-05	0.482327
Q182P7	Q182P7	Q182P7_CLOD6	CD630_25590	Rna methyltransferase, rsmd family	0.00435572	0.48309
Q18A08	Q18A08	Q18A08_CLOD6	CD630_08130	PTS system, IIB component	0.0884897	1.23808
Q183K7	Q183K7	Q183K7_CLOD6	CD630_27740	Glycosyl transferase, family 2	0.648287	0.917935
Q184T7	Q184T7	Q184T7_CLOD6	CD630_31000	C4-dicarboxylate anaerobic carrier,DcuC family	0.000259321	0.483686
Q183Q8	Q183Q8	Q183Q8_CLOD6	CD630_28190	Amino acid racemase	0.000260379	0.483715
Q185J4	Q185J4	Q185J4_CLOD6	rpe	Ribulose-phosphate 3-epimerase	0.910601	0.9918
Q185U2	Q185U2	Q185U2_CLOD6	CD630_21530	Iron-only hydrogenase system regulator	0.472219	0.873646
Q18AK8	Q18AK8	Q18AK8_CLOD6	CD630_10050	NAD-dependent malic enzyme	0.00965792	0.485209
Q18D65	Q18D65	Q18D65_CLOD6	CD630_03220	ATPase	0.225023	0.919229
Q18BG0	Q18BG0	Q18BG0_CLOD6	CD630_12990	Transcriptional regulator, MarR family	0.918192	0.984067
Q189C2	Q189C2	Q189C2_CLOD6	CD630_05770	Hydrolase	0.128001	1.31354
Q18AK3	Q18AK3	Q18AK3_CLOD6	CD630_10020	Cys-tRNA(Pro)/Cys-tRNA(Cys) deacylase	2.66287e-05	0.485759
Q18CH4	Q18CH4	RL18_CLOD6	rplR	Large ribosomal subunit protein uL18	0.00676566	0.48754
Q188X2	Q188X2	Q188X2_CLOD6	CD630_05280	Peptidase M20 domain-containing protein 2	0.0799486	0.636996
Q18CJ0	Q18CJ0	ECFA1_CLOD6	ecfA1	Energy-coupling factor transporter ATP-binding protein EcfA1	0.705719	1.02605
Q186X8	Q186X8	Q186X8_CLOD6	CD630_17680	Membrane protein	0.0002036	0.488552
Q183E7	Q183E7	Q183E7_CLOD6	cwp22	Cell wall protein cwp22	5.12968e-05	0.489649
Q187Y4	Q187Y4	Q187Y4_CLOD6	CD630_20170	Transcriptional regulator, HTH-type	0.00248389	0.490894
Q18AJ4	Q18AJ4	Q18AJ4_CLOD6	CD630_09940	Serine-pyruvate aminotransferase	0.247228	0.879838
Q185X5	Q185X5	Q185X5_CLOD6	CD630_21870	Phage-related cell wall hydrolase	0.000347129	0.491733
Q18BI4	Q18BI4	PNP_CLOD6	pnp	Polyribonucleotide nucleotidyltransferase	0.0072595	0.492102
Q180Q6	Q180Q6	Q180Q6_CLOD6	CD630_34080	DNA mismatch repair ATPase MutS	0.909562	1.00182
Q187Z1	Q187Z1	Q187Z1_CLOD6	CD630_20210	Uncharacterized protein	3.33269e-05	0.494706
Q181Y2	Q181Y2	Q181Y2_CLOD6	CD630_23960	Flavin reductase like domain-containing protein	0.00371529	0.495865
Q18D09	Q18D09	Q18D09_CLOD6	fliA	RNA polymerase sigma-28factor for flagellar operon	0.159081	0.770724
Q18A79	Q18A79	GLGA_CLOD6	glgA	Glycogen synthase	0.000180581	0.496071
Q184Z0	Q184Z0	Q184Z0_CLOD6	CD630_31500	MrfA-like Zn-binding domain-containing protein	0.380974	0.917263
Q18A97	Q18A97	Q18A97_CLOD6	CD630_09070	Transcriptional regulator, Phage-type	2.30761e-05	0.496142
Q186G9	Q186G9	Q186G9_CLOD6	CD630_16140	ABC-type transport system, ATP-binding protein	0.467567	0.887033
Q187E6	Q187E6	Q187E6_CLOD6	pheA	Bifunctional chorismate mutase/prephenate dehydratase	0.71339	0.964019
Q186B1	Q186B1	Q186B1_CLOD6	CD630_22200	Cyclic nucleotides-binding protein	0.175351	0.883524
Q186G7	Q186G7	Q186G7_CLOD6	CD630_16120	Amidohydrolase	0.000422358	0.497079
Q185C3	Q185C3	Q185C3_CLOD6	CD630_22490	ATPase	0.430427	1.08073
Q18AY4	Q18AY4	Q18AY4_CLOD6	CD630_11250	Nitroreductase-family protein	0.000272311	0.497105
Q18C76	Q18C76	Q18C76_CLOD6	CD630_15560	Polysaccharide deacetylase	0.00170252	0.498375
Q18CB0	Q18CB0	Q18CB0_CLOD6	mcsB	Protein-arginine kinase	1.41898e-05	0.499347
Q17ZX4	Q17ZX4	Q17ZX4_CLOD6	dapB2	4-hydroxy-tetrahydrodipicolinate reductase	0.824288	0.977608
Q187J4	Q187J4	Q187J4_CLOD6	CD630_18830	Transcriptional regulator, AraC family	0.752554	0.970037
Q18D74	Q18D74	Q18D74_CLOD6	CD630_03370	ABC-type transport system, permease	0.0272297	0.499941
Q18CT4	Q18CT4	Q18CT4_CLOD6	CD630_01950	NCAIR-mutase (PurE)-related protein	0.556059	0.923672
Q181A2	Q181A2	PTH_CLOD6	pth	Peptidyl-tRNA hydrolase	0.0504215	0.694081
Q183Q0	Q183Q0	Q183Q0_CLOD6	CD630_28170	ABC-type transport system, multidrug-family ATP-binding/permease protein	0.428311	0.846406
Q180Q0	Q180Q0	Q180Q0_CLOD6	CD630_34010	Phosphoesterase	0.846532	1.04249
Q180E5	Q180E5	ENGB_CLOD6	engB	Probable GTP-binding protein EngB	0.00163927	0.502275
Q186V5	Q186V5	Q186V5_CLOD6	add	Adenosine deaminase	0.270654	0.817161
Q17ZY5	Q17ZY5	Q17ZY5_CLOD6	CD630_32430	S1 motif domain-containing protein	6.43088e-06	0.504585
Q184B5;Q18AD5	Q184B5;Q18AD5	Q184B5_CLOD6;Q18AD5_CLOD6	CD630_09400;CD630_29260	Phage protein	0.747584	0.970107
Q189R4	Q189R4	Q189R4_CLOD6	cooS1	Carbon monoxide dehydrogenase	0.165804	0.902167
Q189K5	Q189K5	Q189K5_CLOD6	tcdA	Toxin A	0.767412	1.02417
Q186F1	Q186F1	Q186F1_CLOD6	map2	Methionine aminopeptidase	0.58464	1.07039
Q18D18	Q18D18	Q18D18_CLOD6	CD630_02740	Iron-containing alcohol dehydrogenase	0.717642	1.03713
Q189Z4	Q189Z4	Q189Z4_CLOD6	CD630_07960	Transcriptional regulator, LacI family	0.568082	0.97976
Q180Y5	Q180Y5	Q180Y5_CLOD6	gtaB1	UTP--glucose-1-phosphate uridylyltransferase	0.126594	0.914813
Q183Q9	Q183Q9	Q183Q9_CLOD6	CD630_28260	Oxidoreductase (Fad-binding domain)	0.222383	1.11955
Q184U0	Q184U0	Q184U0_CLOD6	CD630_31030	PTS system, glucose-like IIA component	0.00554458	0.507127
Q180W2	Q180W2	Q180W2_CLOD6	CD630_34650	Uncharacterized CBS domain protein	0.000231542	0.507314
Q185V4	Q185V4	Q185V4_CLOD6	CD630_21650	Transcriptional regulator, HTH-type	0.119666	0.912411
Q18C32	Q18C32	PANB_CLOD6	panB	3-methyl-2-oxobutanoate hydroxymethyltransferase	0.000492754	0.510311
Q180H0	Q180H0	Q180H0_CLOD6	CD630_33250	Iron-sulfur cluster-binding protein	0.331954	1.12262
Q181T7	Q181T7	GPMI_CLOD6	gpmI	2,3-bisphosphoglycerate-independent phosphoglycerate mutase	0.0467534	0.511516
Q183U8	Q183U8	Q183U8_CLOD6	CD630_28660	Modulator of DNA gyrase, peptidase U62	1.85452e-05	0.515708
Q18CZ8	Q18CZ8	Q18CZ8_CLOD6	flhA	Flagellar biosynthesis protein FlhA	0.415428	0.94009
Q18AP9	Q18AP9	Q18AP9_CLOD6	ppnK	NAD kinase	0.0609563	0.664437
Q18AP4	Q18AP4	Q18AP4_CLOD6	sbcD	Nuclease SbcCD subunit D	0.208556	1.09951
Q18CF2	Q18CF2	RS12_CLOD6	rpsL	Small ribosomal subunit protein uS12	0.00109781	0.516013
Q18AT4	Q18AT4	Q18AT4_CLOD6	CD630_10830	PTS system, IIB component	0.455003	0.804567
Q187T2	Q187T2	HFQ_CLOD6	hfq	RNA-binding protein Hfq	0.0888115	0.690754
Q186P3	Q186P3	Q186P3_CLOD6	CD630_16860	Transcriptional regulator, repressor-like	0.591884	1.05819
Q189A7	Q189A7	Q189A7_CLOD6	CD630_05640	endopeptidase La	0.0094691	0.516535
Q180X2	Q180X2	Q180X2_CLOD6	atpA2	ATP synthase subunit a	0.0944267	0.725423
Q183K8	Q183K8	Q183K8_CLOD6	CD630_27730	Glycosyl transferase, family 2	0.0851999	1.08938
Q18CB5	Q18CB5	Q18CB5_CLOD6	CD630_00300	Membrane protein	0.00238081	0.518314
Q180F0	Q180F0	Q180F0_CLOD6	clpP1	ATP-dependent Clp protease proteolytic subunit	0.00355822	0.520445
Q180F8	Q180F8	Q180F8_CLOD6	hydA	Iron hydrogenase	0.127779	1.15991
Q18D08	Q18D08	Q18D08_CLOD6	flhF	Flagellar biosynthesis protein FlhF	0.0965525	1.19048
Q180Q7	Q180Q7	Q180Q7_CLOD6	scoC	HPr kinase/phosphorylase	0.00272587	0.520854
Q18BR6	Q18BR6	Q18BR6_CLOD6	CD630_14010	Isochorismatase	0.000736003	0.520933
Q18B84	Q18B84	Q18B84_CLOD6	pdp	Pyrimidine-nucleoside phosphorylase	0.565147	0.919882
Q18C72	Q18C72	Q18C72_CLOD6	hisH	Imidazole glycerol phosphate synthase subunit HisH	0.123291	1.14043
Q18AN6	Q18AN6	Q18AN6_CLOD6	CD630_10380	DNA 3'-5' helicase	0.000174575	0.52284
Q180X8	Q180X8	UPP_CLOD6	upp	Uracil phosphoribosyltransferase	4.32324e-05	0.523192
Q188Z2	Q188Z2	Q188Z2_CLOD6	CD630_05470	Transcriptional regulator, beta-lactams repressor	0.00117905	0.524918
Q18CZ4	Q18CZ4	Q18CZ4_CLOD6	flgE	Flagellar hook protein FlgE	0.842248	0.992973
Q182F0	Q182F0	HRCA_CLOD6	hrcA	Heat-inducible transcription repressor HrcA	0.000481927	0.525049
Q18CV3	Q18CV3	Q18CV3_CLOD6	CD630_02120	Sulfatase	0.739832	0.977618
Q184J6	Q184J6	Q184J6_CLOD6	CD630_30050	Transcriptional regulator, IclR family	0.503633	0.958138
Q185L4	Q185L4	Q185L4_CLOD6	abfD	Gamma-aminobutyrate metabolism dehydratase/isomerase [includes: 4-hydroxybutyryl-coa dehydratase vinylacetyl-coa-delta-isomerase]	0.0388401	0.52833
Q186L8	Q186L8	Q186L8_CLOD6	guaD	Guanine deaminase (Guanase) (Guanine aminase) (Guanine aminohydrolase) (GAH)	3.63535e-05	0.530574
Q18AK5	Q18AK5	Q18AK5_CLOD6	CD630_10080	S1 rna binding domain protein	0.0755202	1.09117
Q185K5	Q185K5	Q185K5_CLOD6	mtlD	Mannitol-1-phosphate 5-dehydrogenase	0.00836598	0.531708
Q18BS7	Q18BS7	Q18BS7_CLOD6	CD630_14100	Hydrolase, HAD superfamily, subfamily IIB	0.00550436	0.532169
Q187T7	Q187T7	Q187T7_CLOD6	mutL	DNA mismatch repair protein MutL	0.139463	1.14963
Q181F4	Q181F4	GREA_CLOD6	greA	Transcription elongation factor GreA	4.37621e-05	0.532213
Q182P5	Q182P5	Q182P5_CLOD6	coaD	Phosphopantetheine adenylyltransferase	0.56018	0.925385
Q18CW4	Q18CW4	Q18CW4_CLOD6	purD	Phosphoribosylamine--glycine ligase	0.76832	0.986813
Q183D9	Q183D9	Q183D9_CLOD6	CD630_27050	Amidohydrolase	0.00913382	0.534306
Q185Z8	Q185Z8	Q185Z8_CLOD6	CD630_22100	ABC-type transport system, multidrug-family ATP-binding/permease	0.588636	0.968992
Q189L4	Q189L4	Q189L4_CLOD6	CD630_06680	Stage 0 sporulation protein A homolog	0.478478	0.947318
Q189Y5	Q189Y5	Q189Y5_CLOD6	CD630_07910	YigZ family protein	0.515194	0.970957
Q180Q3	Q180Q3	Q180Q3_CLOD6	CD630_34050	Iron-only hydrogenase,electron-transferring subunit HymA-like	0.301635	0.879919
Q18AD6	Q18AD6	Q18AD6_CLOD6	CD630_09390	Phage protein	0.00309003	0.536442
Q18BD6	Q18BD6	Q18BD6_CLOD6	topA	DNA topoisomerase 1	0.179051	1.11123
Q182G6	Q182G6	Q182G6_CLOD6	CD630_24790	Molybdenum cofactor biosynthesis	0.593614	0.931126
Q183B8	Q183B8	Q183B8_CLOD6	CD630_26830	Phosphate propanoyltransferase	0.000644035	0.543067
Q18CF9	Q18CF9	Q18CF9_CLOD6	rplD	Large ribosomal subunit protein uL4	0.014961	0.544048
Q17ZY0	Q17ZY0	Q17ZY0_CLOD6	CD630_32360	Probable membrane transporter protein	0.00338531	0.546846
Q18B82	Q18B82	Q18B82_CLOD6	nudF	Hydrolase, NUDIX family	0.171959	0.821555
Q18B68	Q18B68	DXS_CLOD6	dxs	1-deoxy-D-xylulose-5-phosphate synthase	0.331309	1.07368
Q183I7	Q183I7	Q183I7_CLOD6	CD630_27520	Uncharacterized protein	0.00313328	0.548182
Q183V5	Q183V5	Q183V5_CLOD6	CD630_28670	Regulatory protease, U62 family	0.00044315	0.549587
Q183K3	Q183K3	Q183K3_CLOD6	CD630_27660	Transcriptional regulator, LytR family	0.00682673	0.550034
Q185J3	Q185J3	Q185J3_CLOD6	rpiB1	Ribose-5-phosphate isomerase B1 (Phosphoriboisomerase B)	0.00151363	0.552815
Q188F9	Q188F9	Q188F9_CLOD6	CD630_20920	Transcriptional regulator, sigma-54-dependent	0.194526	1.11922
Q18BV3	Q18BV3	Q18BV3_CLOD6	CD630_14350	UbiD family decarboxylase	0.738535	0.94799
Q180Q5	Q180Q5	Q180Q5_CLOD6	CD630_34070	Iron-only hydrogenase, catalytic subunit HymC-like	0.16677	0.832256
Q188Z9	Q188Z9	Q188Z9_CLOD6	sip2	Signal peptidase I	7.96455e-05	0.556119
Q180R9	Q180R9	HEM3_CLOD6	hemC	Porphobilinogen deaminase	0.657486	1.02537
Q18B90	Q18B90	Q18B90_CLOD6	mltG	Endolytic murein transglycosylase	0.000416086	0.556622
Q18BK0	Q18BK0	Q18BK0_CLOD6	CD630_13330	Phage tyrosine recombinase	0.316535	0.854771
Q186X9	Q186X9	Q186X9_CLOD6	CD630_17690	CoA enzyme activase	0.143384	1.11336
Q181X7	Q181X7	Q181X7_CLOD6	CD630_23930	Penicillin-binding protein 1A	0.0022668	0.557477
Q18BC1	Q18BC1	RL19_CLOD6	rplS	Large ribosomal subunit protein bL19	0.0114727	0.558506
Q180C7	Q180C7	Q180C7_CLOD6	pflE	Pyruvate formate-lyase (Activating enzyme)	0.109164	1.24636
Q181I6	Q181I6	Q181I6_CLOD6	CD630_35830	Transcriptional regulator, MerR family	0.185777	0.916164
Q18CJ5	Q18CJ5	RS9_CLOD6	rpsI	Small ribosomal subunit protein uS9	0.00045537	0.562889
Q18AK0	Q18AK0	Q18AK0_CLOD6	CD630_09980	Iron-sulfur protein	0.153359	1.16568
Q183L0	Q183L0	Q183L0_CLOD6	rkpK	UDP-glucose 6-dehydrogenase	0.145981	0.876012
Q188I6	Q188I6	Q188I6_CLOD6	hadC	Subunit of oxygen-sensitive 2-hydroxyisocaproyl-CoA dehydratase C	0.00313763	0.564475
Q180Q4	Q180Q4	Q180Q4_CLOD6	CD630_34060	Iron-only hydrogenase,electron-transferring subunit HymB-like	0.342353	0.891309
Q18A85	Q18A85	SPEE_CLOD6	speE	Polyamine aminopropyltransferase	0.000183411	0.56568
Q181Q5	Q181Q5	Q181Q5_CLOD6	dnaI	Helicase loader ATPase, dnaI	0.104155	1.13156
Q180F3	Q180F3	DNLJ_CLOD6	ligA	DNA ligase	0.180362	1.10647
Q186N1	Q186N1	Q186N1_CLOD6	CD630_16740	NADPH-dependent FMN reductase	0.539941	0.949569
Q18CN6	Q18CN6	Q18CN6_CLOD6	CD630_01490	tRNA threonylcarbamoyladenosine biosynthesis protein TsaE	0.174442	0.936812
Q18D85	Q18D85	Q18D85_CLOD6	CD630_03420	Uncharacterized protein	0.000588797	0.570536
Q18CG7	Q18CG7	RL14_CLOD6	rplN	Large ribosomal subunit protein uL14	0.0247132	0.574272
Q183C6	Q183C6	Q183C6_CLOD6	CD630_26920	Threonine-phosphate decarboxylase	6.11405e-06	0.574437
Q184Q6	Q184Q6	Q184Q6_CLOD6	xynB	PTS system, xyloside-specific IIB component	0.000675034	0.578116
Q189W4	Q189W4	Q189W4_CLOD6	spoIIAB	Anti-sigma F factor	0.213184	1.06636
Q185D3	Q185D3	Q185D3_CLOD6	CD630_22580	DUF6398 domain-containing protein	0.806577	1.0183
Q183H0	Q183H0	Q183H0_CLOD6	cwp14	Cell wall-binding protein cwp14	0.0254364	0.578651
Q183L2	Q183L2	Q183L2_CLOD6	CD630_27770	Membrane protein	0.996806	1.02619
Q18D07	Q18D07	Q18D07_CLOD6	flhG	Flagellar number regulator FlhG	0.00543657	0.581139
Q181A4	Q181A4	Q181A4_CLOD6	CD630_35050	Twitching motility protein PilT	0.541365	1.03402
Q180U8	Q180U8	Q180U8_CLOD6	CD630_34500	Oxidoreductase with NAD(P)-binding Rossmann-fold domain	0.785976	1.02641
Q18CA9	Q187Y8;Q18CA9	Q18CA9_CLOD6	clpC	Class III stress response-related ATPase, AAA+ superfamily	0.000159638	0.582753
Q181U4	Q181U4	Q181U4_CLOD6	pyrD2	Dihydroorotate dehydrogenase B (NAD(+)), catalytic subunit	0.236971	1.32504
Q182K4	Q182K4	Q182K4_CLOD6	cwp29	Cell surface protein cwp29	0.0198128	0.585239
Q186L1	Q186L1	Q186L1_CLOD6	gcvTPA	Multifunctional fusion protein	0.179637	1.19923
Q18CJ9	Q18CJ9	Q18CJ9_CLOD6	CD630_01110	Exported protein	0.00779562	0.585616
Q182U5	Q182U5	Q182U5_CLOD6	mtnN	adenosylhomocysteine nucleosidase	0.00504853	0.585714
Q182U0	Q182U0	Q182U0_CLOD6	cstA	Carbon starvation protein, CstA	0.00732602	0.587889
Q183D5	Q183D5	Q183D5_CLOD6	CD630_27010	Lipoprotein	6.06552e-05	0.590313
Q188C6	Q188C6	Q188C6_CLOD6	CD630_20560	Membrane protein	0.796095	1.01625
Q18BS9	Q18BS9	Q18BS9_CLOD6	ddl	D-alanine--D-alanine ligase	0.356091	1.11195
Q181C1	Q181C1	RSMA_CLOD6	rsmA	Ribosomal RNA small subunit methyltransferase A	0.0847138	1.14588
Q187B2	Q187B2	Q187B2_CLOD6	CD630_18010	Membrane protein	0.0156787	0.59207
Q181R1	Q181R1	Q181R1_CLOD6	CD630_36590	Cyclic-di-AMP phosphodiesterase	0.165999	1.0986
Q18BT6	Q18BT6	Q18BT6_CLOD6	CD630_14170	ATP-binding protein	0.00168309	0.59295
Q18CR7	Q18CR7	Q18CR7_CLOD6	CD630_01750	Oxidoreductase, Fe-S subunit	0.0297614	0.59308
Q18CV5	Q18CV5	Q18CV5_CLOD6	purC	Phosphoribosylaminoimidazole-succinocarboxamide synthase	0.094056	1.13233
Q180K0	Q180K0	Q180K0_CLOD6	CD630_33550	Nitroreductase	0.133637	1.26266
Q18A31	Q18A31	Q18A31_CLOD6	CD630_08360	Acetyltransferase	0.000789673	0.593373
Q185T6	Q185T6	Q185T6_CLOD6	CD630_21460	3'-phosphate/5'-hydroxy nucleic acid ligase	0.375311	0.890223
Q185J5	Q185J5	Q185J5_CLOD6	tkt'	Transketolase, central and C-terminal (Sedoheptulose-7-phosphate:D-glyceraldehyde-3-phosphate glycolaldehydetransferase)	0.000566203	0.595109
Q186S0	Q186S0	Q186S0_CLOD6	moaA	GTP 3',8-cyclase	0.0569511	1.44479
Q183L6	Q183L6	Q183L6_CLOD6	manC	Mannose-1-phosphate guanylyltransferase	0.150676	0.933821
Q180C8	Q180C8	Q180C8_CLOD6	CD630_32840	Serine protease, HrtA family	0.00109355	0.59511
Q181G2	Q181G2	Q181G2_CLOD6	CD630_35610	Calycin-like domain-containing protein	0.0550147	0.747693
Q18A28	Q18A28	Q18A28_CLOD6	acnB	Iron-responsive protein-like	0.0877738	1.24222
Q188T0	Q188T0	Q188T0_CLOD6	CD630_04890	phosphoribosylaminoimidazolesuccinocarboxamide synthase	0.318778	1.11245
Q181W5	Q181W5	Q181W5_CLOD6	iorA	Indolepyruvate oxidoreductase subunit IorA	0.00232674	0.595579
Q184K0	Q184K0	Q184K0_CLOD6	CD630_30090	Pyridine nucleotide-disulphide oxidoreductase, class I	0.137822	0.882994
Q18C09	Q18C09	METN_CLOD6	metN	Methionine import ATP-binding protein MetN	0.00939016	0.596845
Q182R1	Q182R1	Q182R1_CLOD6	CD630_25730	Hydrolase, HAD superfamily, subfamily IA	0.768755	0.947348
Q181R7	Q181R7	Q181R7_CLOD6	CD630_36660	Putative Se/S carrier protein-like domain-containing protein	0.000461003	0.599738
Q180Y0	Q180Y0	Q180Y0_CLOD6	CD630_34810	Protein-tyrosine phosphatase reductase	0.421215	1.06139
Q186S3	Q186S3	Q186S3_CLOD6	moaC	Cyclic pyranopterin monophosphate synthase	0.000556595	0.599785
Q18CG4	Q18CG4	RL16_CLOD6	rplP	Large ribosomal subunit protein uL16	0.00249221	0.600435
Q183D0	Q183D0	Q183D0_CLOD6	CD630_26960	cysteine-S-conjugate beta-lyase	0.363323	1.14741
Q18CL7	Q18CL7	METK_CLOD6	metK	S-adenosylmethionine synthase	0.000656093	0.602132
Q181U6	Q181U6	Q181U6_CLOD6	CD630_31820	D-aminoacylase	0.0054891	0.60386
Q182V9	Q182V9	Q182V9_CLOD6	CD630_26260	UPF0210 protein CD630_26260	0.00227121	0.605371
Q180S6	Q180S6	Q180S6_CLOD6	cbiT	Cobalt-precorrin-6Y C(15)-methyltransferase	5.54919e-06	0.607598
Q18B42	Q18B42	Q18B42_CLOD6	fapR	Transcriptional regulator, DeoR family (Fatty acid and phospholipid biosynthesis regulator)	5.67837e-05	0.60841
Q189S8	Q189S8	Q189S8_CLOD6	CD630_07360	Zinc transporter	0.0045987	0.608703
Q18BK4	Q18BK4	Q18BK4_CLOD6	exoA	Exodeoxyribonuclease	0.0982754	1.22889
Q186Z6	Q186Z6	ASSY_CLOD6	argG	Argininosuccinate synthase	0.809877	1.01394
Q18CK2	Q18CK2	Q18CK2_CLOD6	CD630_01140	Atp/gtp-binding protein	0.2481	0.883032
Q182P6	Q182P6	Q182P6_CLOD6	CD630_25570	H+-ATPase subunit H	0.0905022	0.895281
Q18BD8	Q18BD8	Q18BD8_CLOD6	iscR	Transcriptional regulator, Rrf2 family (Transcriptional regulator of cysteine biosynthesis)	0.0067274	0.612635
Q18CA3	Q18CA3	Y017_CLOD6	CD630_00170	Nucleoid-associated protein CD630_00170	0.010575	0.61342
Q187T4	Q187T4	Q187T4_CLOD6	CD630_19720	Peptidase, M20A family	0.0450635	0.614326
Q189S1	Q189S1	Q189S1_CLOD6	CD630_07250	Bifunctional carbon monoxide dehydrogenase/acetyl-CoA synthase, subunit delta	0.235982	0.861382
Q185M7	Q185M7	Q185M7_CLOD6	trxB3	Thioredoxin reductase	0.00426322	0.61505
Q18CH0	Q18CH0	RS8_CLOD6	rpsH	Small ribosomal subunit protein uS8	0.000449709	0.615922
Q183T9	Q183T9	Q183T9_CLOD6	CD630_28500	Transcriptional regulator, DeoR family	0.962584	0.991337
Q18CE2	Q18CE2	Q18CE2_CLOD6	secE	Protein translocase subunit SecE	0.0499183	0.616385
Q184I8	Q184I8	Q184I8_CLOD6	CD630_29960	Non-specific serine/threonine protein kinase	0.754899	0.979396
Q186R8	Q186R8	Q186R8_CLOD6	CD630_17100	NAD(P)-binding protein	0.613031	0.888986
Q182S9	Q182S9	YICC_CLOD6	CD630_25890	Probable endoribonuclease YicC	0.022059	0.617941
Q18BX3	Q18BX3	Q18BX3_CLOD6	aroF	Phospho-2-dehydro-3-deoxyheptonate aldolase	0.93972	1.00247
Q181S5	Q181S5	Q181S5_CLOD6	CD630_36730	Stage 0 sporulation protein,DNA-binding protein Spo0J-like	0.195083	1.06837
Q18BX2	Q18BX2	Q18BX2_CLOD6	dnaG	DNA primase	0.0781146	0.905254
Q18A35	Q18A35	Q18A35_CLOD6	CD630_08400	Isomerase/hydrolase	0.824598	1.05498
Q189X4	Q189X4	Q189X4_CLOD6	CD630_07790	Peptidase M20 domain-containing protein 2	0.196273	1.0795
Q18AR5	Q18AR5	Q18AR5_CLOD6	CD630_10610	37-kD nucleoid-associated bacterial protein	0.070046	0.843498
Q187T1	Q187T1	Q187T1_CLOD6	CD630_19700	Enzyme, cyclase family	0.000268489	0.618994
Q17ZZ7	Q17ZZ7	Q17ZZ7_CLOD6	CD630_32500	DUF4364 family protein	0.00249329	0.619211
Q18BB6	Q18BB6	RIMM_CLOD6	rimM	Ribosome maturation factor RimM	0.000253968	0.621462
Q185R8	Q185R8	DXR_CLOD6	dxr	1-deoxy-D-xylulose 5-phosphate reductoisomerase	0.703423	0.980813
Q18BW5	Q18BW5	Q18BW5_CLOD6	pabB	aminodeoxychorismate synthase	0.699256	1.03044
Q18AP3	Q18AP3	Q18AP3_CLOD6	sbcC	Nuclease SbcCD subunit C	0.070901	1.14651
Q181X8	Q181X8	Q181X8_CLOD6	CD630_23920	tRNA-binding protein	0.000994096	0.621616
Q18AQ0	Q18AQ0	Q18AQ0_CLOD6	CD630_10480	Phosphoesterase	0.000290145	0.622782
Q183L5	Q183L5	Q183L5_CLOD6	pgmA	Phosphoglucomutase	0.187916	0.82559
Q17ZW8	Q17ZW8	Q17ZW8_CLOD6	dapA2	4-hydroxy-tetrahydrodipicolinate synthase	0.000111495	0.624656
F3Y632	F3Y632	F3Y632_CLOD6	CD630_15461	Uncharacterized protein	0.0110513	0.626157
Q18AT1	Q18AT1	Q18AT1_CLOD6	CD630_10790	Transcriptional regulator, LysR family	0.970666	1.00721
Q188P2	Q188P2	Q188P2_CLOD6	CD630_04510	Dioxygenase	0.129505	1.17769
Q18BC8	Q18BC8	Q18BC8_CLOD6	CD630_12630	L-lactate oxidase	0.000866272	0.627638
Q186F7	Q186F7	Q186F7_CLOD6	CD630_16020	PTS system, lactose/cellobiose-family IIB component	0.419488	0.924433
Q18B41	Q18B41	PLSX_CLOD6	plsX	Phosphate acyltransferase	0.106915	1.09459
Q18BK6	Q18BK6	Q18BK6_CLOD6	aspB	Aminotransferase	0.00492491	0.628055
Q183R8	Q183R8	Q183R8_CLOD6	CD630_28320	Cation efflux protein	0.0332928	0.629848
Q18BR7	Q18BR7	Q18BR7_CLOD6	CD630_14000	DUF3867 domain-containing protein	0.00135909	0.630414
Q184Q3	Q184Q3	Q184Q3_CLOD6	xynA	PTS system, xyloside-specific IIA component	0.0763209	1.17179
Q183R4	Q183R4	Q183R4_CLOD6	CD630_28280	Aminotransferase	0.154794	0.831137
Q184Z6	Q184Z6	SSRP_CLOD6	smpB	SsrA-binding protein	0.00819288	0.631324
Q186J0	Q186J0	Q186J0_CLOD6	terD2	Tellurium resistance protein terD2	0.000139061	0.631964
Q187L1	Q187L1	Q187L1_CLOD6	CD630_18980	Phage-related cell wall hydrolase (Endolysin)	0.0179394	0.632795
Q182W4	Q182W4	PLSY_CLOD6	plsY	Glycerol-3-phosphate acyltransferase	0.000660667	0.633719
Q18C93	Q18C93	Q18C93_CLOD6	rsbW	non-specific serine/threonine protein kinase	0.000285964	0.634041
Q18A95	Q18A95	Q18A95_CLOD6	opuCC	ABC-type transport system, glycine betaine/carnitine/choline permease	0.894249	0.987928
Q18B77	Q18B77	Q18B77_CLOD6	CD630_12170	Glycosyl transferase, family 2	0.757048	0.981868
Q18CL1	Q18CL1	Q18CL1_CLOD6	murA	UDP-N-acetylglucosamine 1-carboxyvinyltransferase	0.000300165	0.635251
Q18C48	Q18C48	Q18C48_CLOD6	CD630_15280	ABC-type transport system, ATP-binding protein	0.079429	1.20503
Q182I5	Q182I5	ARLY_CLOD6	argH	Argininosuccinate lyase	0.0741588	1.15919
Q18BG5	Q18BG5	Q18BG5_CLOD6	CD630_13020	MazG-like pyrophosphohydrolase	0.0589425	1.82333
Q186A1	Q186A1	Q186A1_CLOD6	CD630_22110	ABC-type transport system, multidrug-family ATP-binding/permease	0.465693	0.944374
Q18C88	Q18C88	Q18C88_CLOD6	dnaN	Beta sliding clamp	0.0307991	0.635946
Q182I1	Q182I1	SELD_CLOD6	selD	Selenide, water dikinase	0.264693	1.19517
Q181R6	Q181R6	Q181R6_CLOD6	ssb1	Single-stranded DNA-binding protein	0.00273494	0.636431
Q185V3	Q185V3	Q185V3_CLOD6	msrAB	Multifunctional fusion protein	0.0198251	0.640574
Q187M3	Q187M3	Q187M3_CLOD6	eutB	Ethanolamine ammonia-lyase large subunit	0.0434909	0.641655
Q18D48	Q18D48	Q18D48_CLOD6	CD630_03090	Hydrolase, HAD superfamily, subfamily IB	0.000224389	0.642179
Q18C94	Q18C94	Q18C94_CLOD6	rsbV	Anti-sigma factor antagonist	0.0121083	0.642402
Q187D7	Q187D7	Q187D7_CLOD6	ftsH1	ATP-dependent zinc metalloprotease FtsH	0.393789	0.962403
Q18D82	Q18D82	Q18D82_CLOD6	CD630_03450	GTP pyrophosphokinase	0.401676	1.05352
Q189Q2	Q189Q2	Q189Q2_CLOD6	CD630_07060	4fe-4s binding domain protein	0.459747	1.10879
Q18A61	Q18A61	Q18A61_CLOD6	CD630_08650	ADP-ribose binding protein	0.00558848	0.647513
Q18CV6	Q18CV6	Q18CV6_CLOD6	purE	N5-carboxyaminoimidazole ribonucleotide mutase	0.331618	0.865736
Q18CF5	Q18CF5	RS7_CLOD6	rpsG	Small ribosomal subunit protein uS7	0.000392035	0.648177
Q18C17	Q18C17	Q18C17_CLOD6	CD630_14970	Type I restriction enzyme R protein N-terminal domain-containing protein	0.9595	0.995551
Q181R0	Q181R0	RL9_CLOD6	rplI	Large ribosomal subunit protein bL9	0.0201874	0.648394
Q18CE0	Q18CE0	Q18CE0_CLOD6	CD630_00550	tRNA/rRNA methyltransferase, TrmH family, group3	0.00088021	0.64849
Q18CY6	Q18CY6	Q18CY6_CLOD6	flgC	Flagellar basal-body rod protein FlgC	0.0261128	0.648728
Q185Z9	Q185Z9	Q185Z9_CLOD6	hflX	GTPase HflX	0.552331	0.929106
Q18CK1	Q18CK1	Q18CK1_CLOD6	CD630_01150	4Fe-4S ferredoxin, iron-sulfur binding domain protein, delta subunit	0.0373798	0.649548
Q181Q1	Q181Q1	RLMH_CLOD6	rlmH	Ribosomal RNA large subunit methyltransferase H	0.0112224	0.657678
Q183C8	Q183C8	Q183C8_CLOD6	CD630_26930	Sodium:dicarboxylate symporter family protein	0.201053	0.739624
Q188P1	Q188P1	Q188P1_CLOD6	CD630_04520	Hydrolase, NUDIX family	0.00507415	0.65815
Q180K2	Q180K2	Q180K2_CLOD6	CD630_33570	Protease/amidase	0.33065	0.913482
Q17ZY6	Q17ZY6	Q17ZY6_CLOD6	prdB	Proline reductase (Selenocysteine)	0.000539608	0.659592
Q18AY7	Q18AY7	Q18AY7_CLOD6	polA	DNA polymerase I	0.152578	1.07393
Q18CZ3	Q18CZ3	Q18CZ3_CLOD6	FlbD	Flagellar protein FlbD	8.8691e-05	0.660953
Q189P1	Q189P1	Q189P1_CLOD6	CD630_06980	tRNA/rRNA methyltransferase, SpoU	0.0111324	0.661888
Q186L0	Q186L0	Q186L0_CLOD6	lplA	lipoate--protein ligase	0.0577719	1.14387
Q182H0	Q182H0	Q182H0_CLOD6	CD630_24830	FAD:protein FMN transferase	0.000236664	0.661938
Q182Z5	Q182Z5	Q182Z5_CLOD6	CD630_26610	Peptidase, M16 family	0.000308554	0.66244
Q180S5	Q180S5	Q180S5_CLOD6	cbiE	Cobalt-precorrin-6Y C(5)-methyltransferase (Cobalt-precorrin-6 methyltransferase) (Cobalt-precorrin-6Y methylase)	0.154895	1.14918
Q182T2	Q182T2	Q182T2_CLOD6	fbpA	Rqc2 homolog RqcH	0.622373	1.02737
Q189B8	Q189B8	SYT_CLOD6	thrS	Threonine--tRNA ligase	0.0164669	0.662843
Q18BE5	Q18BE5;Q18CB5	Q18BE5_CLOD6	CD630_12840	Membrane protein	0.000362341	0.662961
Q180W9	Q180W9	ATPD_CLOD6	atpH	ATP synthase subunit delta	0.00274152	0.67052
Q182D4	Q182D4	Q182D4_CLOD6	CD630_24470	Histidine triad (HIT) protein	0.0532427	0.519497
Q18CY3	Q18CY3	Q18CY3_CLOD6	CD630_02410	phosphoserine phosphatase	0.358032	1.06579
Q18C30	Q18C30	Q18C30_CLOD6	CD630_15100	LUD domain-containing protein	0.00594288	0.672231
Q18C18	Q18C18	Q18C18_CLOD6	CD630_14960	DUF1002 domain-containing protein	0.0158244	0.674473
Q182I8	Q182I8	Q182I8_CLOD6	CD630_25020	Pyridoxal phosphate-dependent transferase	0.393394	0.89329
Q187E9	Q187E9	Q187E9_CLOD6	aroK	Shikimate kinase	0.863172	0.987317
Q187A2	Q187A2	Q187A2_CLOD6	CD630_17920	L-threonine 3-dehydrogenase	0.384567	1.03016
Q18BC9	Q18BC9	RNH2_CLOD6	rnhB	Ribonuclease HII	0.181665	1.18689
Q18BI2	Q18BI2	Q18BI2_CLOD6	ribC	Riboflavin biosynthesis protein	0.867393	0.993653
Q187E7	Q187E7	Q187E7_CLOD6	aroE1	Shikimate dehydrogenase (NADP(+))	0.186007	1.12638
Q18CA1	Q18CA1	Q18CA1_CLOD6	CD630_00190	Glycosyl transferase	0.969262	1.0003
Q18BI9	Q18BI9	Q18BI9_CLOD6	ftsK	DNA FtsK/SpoIIIE translocase	0.832642	1.00486
Q182Z8	Q182Z8	MURE_CLOD6	murE	UDP-N-acetylmuramoyl-L-alanyl-D-glutamate--2,6-diaminopimelate ligase	0.204021	1.125
Q185U6	Q185U6	Q185U6_CLOD6	gabT	4-aminobutyrate aminotransferase	0.00961972	0.677269
Q180F9	Q180F9	Q180F9_CLOD6	hydN2	Oxidoreductase, Fe-S subunit	0.0243948	0.678611
Q186V3	Q186V3	Q186V3_CLOD6	feoA3	Ferrous iron transport protein	0.0113581	0.684869
Q18CQ9	Q18CQ9	Q18CQ9_CLOD6	CD630_01700	ABC-type transport system, ATP-binding protein	0.537357	1.03639
Q188G4	Q188G4	Q188G4_CLOD6	CD630_20950	Cell division GTPase	0.0374393	0.685482
Q18C77	Q18C77	Q18C77_CLOD6	CD630_15570	peptidylprolyl isomerase	0.494859	2.63016
Q18BM1	Q18BM1	Q18BM1_CLOD6	CD630_13530	pyridoxal kinase	0.00548864	0.685816
Q180T4	Q180T4	COBQ_CLOD6	cobQ	Cobyric acid synthase	0.0751401	0.939783
Q18AQ2	Q18AQ2	Q18AQ2_CLOD6	CD630_10530	Oligonucleotide binding protein possibly involved in recognition/discrimination or editing of prolyl-tRNA	0.717441	1.0707
Q181D6	Q181D6	Q181D6_CLOD6	CD630_35390	Deoxyribonuclease	0.0709471	1.12424
Q184F4	Q184F4	Q184F4_CLOD6	CD630_29630	L,D-TPase catalytic domain-containing protein	0.00809395	0.688033
Q188V4	Q188V4	Q188V4_CLOD6	CD630_05101	Conjugative transposon protein Tn5397,CTn3-Orf8	0.0105419	0.689217
Q181G1	Q181G1	Q181G1_CLOD6	murI	Glutamate racemase	0.289591	1.09411
Q181Q8	Q181Q8	Q181Q8_CLOD6	dnaC	Replicative DNA helicase	0.581237	1.04652
Q186I7	Q186I7	Q186I7_CLOD6	terD	Tellurium resistance protein terD	2.98117e-05	0.696076
Q183N6	Q183N6	Q183N6_CLOD6	CD630_28010	Preprotein translocase, yajc subunit	0.00118097	0.699794
Q180V3	Q180V3	Q180V3_CLOD6	CD630_34550	Carboxy-terminal protease	0.0100493	0.700777
Q18AZ1	Q18AZ1	Q18AZ1_CLOD6	gloA	Lactoylglutathione lyase	0.201258	1.49232
F3Y5U1	F3Y5U1	F3Y5U1_CLOD6	CD630_17292	Uncharacterized protein	0.00764341	0.701034
Q187Z6	Q187Z6	Q187Z6_CLOD6	racX	Aspartate racemase RacX	0.986666	1.00244
Q18BB2	Q18BB2	Q18BB2_CLOD6	smc	Chromosome partition protein Smc	0.342969	1.05134
Q18CT0	Q18CT0	Q18CT0_CLOD6	CD630_01880	2-dehydropantoate 2-reductase	0.000616891	0.702328
Q182C3	Q182C3	ERA_CLOD6	era	GTPase Era	0.955382	1.00903
Q189T0	Q189T0	Q189T0_CLOD6	CD630_07340	RNA-binding protein	0.00824917	0.703945
Q180T2	Q180T2	Q180T2_CLOD6	cobB	Cobyrinate a,c-diamide synthase	0.502633	1.05837
Q18CW2	Q18CW2	Q18CW2_CLOD6	purG	Phosphoribosylformylglycinamidine cyclo-ligase	0.00141201	0.704029
Q180D0	Q180D0	Q180D0_CLOD6	CD630_32860	Sodium:phosphate symporter	0.524452	1.05378
Q187C7	Q187C7	Q187C7_CLOD6	CD630_18170	1-acyl-sn-glycerol-3-phosphate acyltransferase	0.598509	0.960756
Q186Y7	Q186Y7	Q186Y7_CLOD6	CD630_17800	RNA methylase	0.561758	1.02433
Q18B83	Q18B83	Q18B83_CLOD6	CD630_12190	DUF3866 family protein	0.00296065	0.707708
Q189S0	Q189S0	Q189S0_CLOD6	CD630_07260	Bifunctional carbon monoxide dehydrogenase/acetyl-CoA synthase, delta subunit	0.0863003	0.868227
Q189A4	Q189A4	END4_CLOD6	nfo	Probable endonuclease 4	0.761827	1.04162
Q18BS8	Q18BS8	CINA_CLOD6	cinA	Putative competence-damage inducible protein	0.403675	1.06177
Q185J6	Q185J6	Q185J6_CLOD6	tkt1	Transketolase, N-terminal (Sedoheptulose-7-phosphate:D-glyceraldehyde-3-phosphate glycolaldehydetransferase)	0.0100888	0.707881
Q18BH3	Q18BH3	RIMP_CLOD6	rimP	Ribosome maturation factor RimP	0.419376	1.04464
Q180S0	Q180S0	Q180S0_CLOD6	cbiH	Cobalt-precorrin-3B C(17)-methyltransferase (Cobalt-precorrin-3 methyltransferase) (Cobalt-precorrin-3 methylase)	0.0782192	1.18122
Q181T0	Q181T0	Q181T0_CLOD6	oxaA1	Sporulation membrane protein SpoIIIJ	0.378623	0.872664
Q18CF6	Q18CF6	RS10_CLOD6	rpsJ	Small ribosomal subunit protein uS10	0.00439586	0.712344
Q185R2	Q185R2	Q185R2_CLOD6	CD630_21230	Multiprotein-complex assembly TPR repeat-containing protein	0.215797	1.12817
Q18D63	Q18D63	Q18D63_CLOD6	cbiM	Cobalt transport protein CbiM	0.129449	0.783135
Q182H4	Q182H4	Q182H4_CLOD6	CD630_24870	protein-N(pi)-phosphohistidine--D-fructose phosphotransferase	0.0344039	0.713286
Q181G0	Q181G0	Q181G0_CLOD6	ftsH2	ATP-dependent zinc metalloprotease FtsH	0.000304673	0.715167
Q17ZY7	Q17ZY7	Q17ZY7_CLOD6	prdD	Proline reductase PrdD	0.00954101	0.716878
Q18B17	Q18B17	Q18B17_CLOD6	CD630_11590	DUF2344 domain-containing protein	0.761595	1.02959
Q185J2	Q185J2	Q185J2_CLOD6	CD630_23180	Phosphohexomutase	0.150717	0.704773
Q17ZX3	Q17ZX3	Q17ZX3_CLOD6	CD630_32280	Membrane protein	8.14141e-05	0.717024
Q18BB1	Q18BB1	Q18BB1_CLOD6	ftsY	Signal recognition particle receptor FtsY	0.0377499	0.718016
Q186H3	Q186H3	Q186H3_CLOD6	CD630_16180	ABC-type transport system, multidrug-family ATP-binding protein	0.496937	0.959941
Q182S1	Q182S1	Q182S1_CLOD6	CD630_25820	Metal-dependent peptidase	0.09199	1.20747
Q186B3	Q186B3	Q186B3_CLOD6	CD630_22270	Radical SAM superfamily lipoprotein	0.638159	1.04057
Q184H1	Q184H1	Q184H1_CLOD6	CD630_29800	CRISPR-associated autoregulator DevR family protein protein	0.00197336	0.719978
Q18BP9	Q18BP9	Q18BP9_CLOD6	CD630_13770	Membrane protein	0.000672804	0.720677
Q187C2	Q187C2	Q187C2_CLOD6	CD630_18100	Transcriptional regulator, beta-lactams repressor	0.000589383	0.722906
Q185V5	Q185V5	Q185V5_CLOD6	hcp	Hydroxylamine reductase	0.0100788	0.725159
Q18BG4	Q18BG4	Q18BG4_CLOD6	npdA	NAD-dependent protein deacetylase	0.172054	1.13539
Q187D2	Q187D2	Y1823_CLOD6	CD630_18230	UPF0246 protein CD630_18230	0.05293	1.31882
Q181J2	Q181J2	Q181J2_CLOD6	carB2	Carbamoyl phosphate synthase large chain	0.99614	1.00486
Q189Q9	Q189Q9	Q189Q9_CLOD6	ptb1	Phosphate butyryltransferase (Phosphotransbutyrylase)	0.00319693	0.726824
Q18CL9	Q18CL9	FABZ_CLOD6	fabZ	3-hydroxyacyl-[acyl-carrier-protein] dehydratase FabZ	0.019044	0.727824
Q185C5	Q185C5	EAM_CLOD6	eam	Glutamate 2,3-aminomutase	0.0991866	0.869345
Q18D80	Q18D80	Q18D80_CLOD6	CD630_03400	DUF4132 domain-containing protein	0.00144611	0.735226
Q183H8	Q183H8	Q183H8_CLOD6	relA	GTP diphosphokinase	0.133972	1.10762
Q181R8	Q181R8	Q181R8_CLOD6	CD630_36640	Aminotransferase	0.0205977	0.739747
Q181L6	Q181L6	Q181L6_CLOD6	CD630_36140	DUF488 domain-containing protein	0.282578	0.88155
Q186D0	Q186D0	Q186D0_CLOD6	pgm	Phosphoglucomutase	0.0535967	0.841111
Q183W9	Q181Q0;Q183W9	Q183W9_CLOD6	celC	PTS system, cellobiose-specific IIA component	0.177248	1.1361
Q18BZ0	Q18BZ0	Q18BZ0_CLOD6	CD630_14710	Membrane protein	0.0421402	0.741062
Q181S2	Q181S2	Q181S2_CLOD6	CD630_36700	cysteine desulfurase	0.764538	1.01706
Q18A73	Q18A73	Q18A73_CLOD6	CD630_08800	Protease	0.0373152	0.743296
Q18D86	Q18D86	Q18D86_CLOD6	CD630_03410	Uncharacterized protein	0.015161	0.74478
Q182T1	Q182T1	Q182T1_CLOD6	dapF	Diaminopimelate epimerase	0.271526	0.877472
Q18C87	Q18C87	Q18C87_CLOD6	CD630_00030	RNA-binding mediating protein	0.2296	1.06958
Q180D4	Q180D4	Q180D4_CLOD6	CD630_32900	Uncharacterized protein	0.210845	1.12584
Q182C7	Q182C7	Q182C7_CLOD6	CD630_24411	PhoH-like protein	0.0101924	0.746115
Q18A72	Q18A72	Q18A72_CLOD6	CD630_08810	Band 7 domain-containing protein	0.0424163	0.746442
Q18CV9	Q18CV9	Q18CV9_CLOD6	purF	Amidophosphoribosyltransferase	0.00895746	0.748023
Q182Z3	Q182Z3	Q182Z3_CLOD6	CD630_26600	Peptidase, M16 family	0.0158742	0.749873
Q185A2	Q185A2	Q185A2_CLOD6	rnr	Ribonuclease R	0.0196107	0.750544
Q180X1	Q180X1	ATPF_CLOD6	atpF	ATP synthase subunit b	0.0117602	0.753872
Q184Z7	Q184Z7	Q184Z7_CLOD6	CD630_31580	Transcriptional regulator, TRAP family	0.00741466	0.757084
Q188Y6	Q188Y6	Q188Y6_CLOD6	CD630_05440	Ornithine cyclodeaminase	0.0291972	0.763434
Q18CP0	Q18CP0	TSAD_CLOD6	tsaD	tRNA N6-adenosine threonylcarbamoyltransferase	0.367652	1.04318
Q17ZY9	Q17ZY9	Q17ZY9_CLOD6	prdA	D-proline reductase proprotein prdA	0.0045284	0.764255
Q189C4	Q189C4	Q189C4_CLOD6	gapN	Glyceraldehyde-3-phosphate dehydrogenase (NADP(+)) (GADPH)	0.0681064	0.521828
Q18C64	Q18C64	Q18C64_CLOD6	CD630_15420	Fic family protein	0.0507745	0.87752
Q184S0	Q184S0	Q184S0_CLOD6	garK	Glycerate kinase	0.0269694	0.764598
Q182E3	Q182E3	Q182E3_CLOD6	CD630_24560	ABC-type transport system, sugar-family ATP-binding protein	0.00770014	0.766598
Q189R8	Q189R8	FOLD_CLOD6	folD	Bifunctional protein FolD	0.0136004	0.772161
Q181E1	Q181E1	Q181E1_CLOD6	CD630_35430	Nicotinate phosphoribosyltransferase	0.657985	1.02553
Q182E7	Q182E7	DNAJ_CLOD6	dnaJ	Chaperone protein DnaJ	0.00260005	0.772524
Q180S3	Q180S3	Q180S3_CLOD6	cbiF	Cobalt-precorrin-4 C(11)-methyltransferase (Cobalt-precorrin-3 methylase)	0.0397719	0.773804
Q18B85	Q18B85	Q18B85_CLOD6	pupG	Purine nucleoside phosphorylase	0.0213163	0.777288
Q18CB1	Q18CB1	Q18CB1_CLOD6	CD630_00290	Membrane protein	0.00649019	0.7774
Q18B00	Q18B00	Q18B00_CLOD6	rnfD	Ion-translocating oxidoreductase complex subunit D	0.0266543	0.778091
Q18C46	Q18C46	Q18C46_CLOD6	CD630_15270	ABC-type transport system, permease	0.0032855	0.780084
Q188C1	Q188C1	Q188C1_CLOD6	lysA	Diaminopimelate decarboxylase	0.0782953	1.10452
Q189A5	Q189A5	Q189A5_CLOD6	CD630_05590	Transcriptional regulator, ArsR family	0.0472063	0.780506
Q182S4	Q182S4	Q182S4_CLOD6	def2	Peptide deformylase	0.0530412	0.794242
Q18CH6	Q18CH6	Q18CH6_CLOD6	SecY	Protein translocase subunit SecY	0.00658107	0.781632
Q181J5	Q181J5	Q181J5_CLOD6	pyrF	Orotidine 5'-phosphate decarboxylase	0.0117681	0.782145
Q18C15	Q18C15	Q18C15_CLOD6	CD630_14940	Transcriptional regulator, HTH-type	0.000368037	0.782223
Q18C91	Q18C91	Q18C91_CLOD6	CD630_00070	Spore protein	0.609195	1.04219
Q18CX6	Q18CX6	Q18CX6_CLOD6	CD630_02400	Glycosyltransferase	0.203451	1.08244
Q182F1	Q182F1	GRPE_CLOD6	grpE	Protein GrpE	0.00858938	0.782771
Q18B26	Q18B26	Q18B26_CLOD6	CD630_11650	Rna-binding protein, yhby family	0.00598547	0.783673
Q18CS7	Q18CS7	Q18CS7_CLOD6	pyrK	Dihydroorotate dehydrogenase electron transfer subunit	0.126392	1.17496
Q18C95	Q18C95	Q18C95_CLOD6	CD630_00080	DUF948 domain-containing protein	0.0526544	1.27231
Q185U4	Q185U4	Q185U4_CLOD6	thiH	Thiamine biosynthesis protein ThiH	0.0613477	1.2948
Q18C49	Q18C49	Q18C49_CLOD6	CD630_15290	ABC-type transport system, permease	0.0579377	0.864928
Q186C3	Q186C3	Q186C3_CLOD6	CD630_15680	DUF255 domain-containing protein	0.0196892	0.785025
Q181J3	Q181J3	Q181J3_CLOD6	carA1	Carbamoyl phosphate synthase small chain	0.858065	0.952363
Q188I4	Q188I4	Q188I4_CLOD6	etfB1	Electron transfer flavoprotein small subunit	0.0248188	0.785813
Q17ZZ4	Q17ZZ4	Q17ZZ4_CLOD6	folC	tetrahydrofolate synthase	0.636277	0.972438
Q18AX8	Q18AX8	Q18AX8_CLOD6	pflD	Formate acetyltransferase (Pyruvate formate-lyase)	0.638284	1.07157
Q186J2	Q186J2	Q186J2_CLOD6	CD630_16370	P-type Ca(2+) transporter	0.00258167	0.786065
Q18CK0	Q18CK0	Q18CK0_CLOD6	dacA	Diadenylate cyclase	0.0160435	0.793197
Q18A21	Q18A21	Q18A21_CLOD6	CD630_08280	Oxidative stress glutamate synthase	0.72276	1.06632
Q186Z4	Q186Z4	Q186Z4_CLOD6	truA2	tRNA pseudouridine synthase A	0.0317184	0.794719
Q18C22	Q18C22	DEOC_CLOD6	deoC	Deoxyribose-phosphate aldolase	0.0837311	0.873766
Q185Q5	Q185Q5	Q185Q5_CLOD6	trxB2	Thioredoxin reductase	0.970473	1.00309
Q181J4	Q181J4	Q181J4_CLOD6	CD630_35930	Metal-binding protein	0.00178808	0.795289
Q183L7	Q183L7	Q183L7_CLOD6	cwp7	Cell wall binding protein cwp7	0.00501787	0.795508
Q180F2	Q180F2	Q180F2_CLOD6	rph	Multifunctional fusion protein	0.0539422	1.28309
Q18CI7	Q18CI7	RS11_CLOD6	rpsK	Small ribosomal subunit protein uS11	0.0422017	0.796009
Q18BX5	Q18BX5	Q18BX5_CLOD6	sigA1	RNA polymerase sigma factor SigA	0.00431523	0.796561
Q183T8	Q183T8	Q183T8_CLOD6	dltC	D-alanyl carrier protein	0.0296694	0.797196
Q186P8	Q186P8	Q186P8_CLOD6	CD630_16920	Transcriptional regulator, ArsR family	0.84866	0.988613
Q182Q1	Q182Q1	Q182Q1_CLOD6	CD630_25620	Asp23/Gls24 family envelope stress response protein	0.0289863	0.798006
Q188B6	Q188B6	Q188B6_CLOD6	CD630_20480	Transcriptional regulator, RpiR family	0.835081	0.98879
Q181L0	Q181L0	Q181L0_CLOD6	CD630_36080	ABC-type transport system, ATP-binding protein	0.00921903	0.805427
Q18CN1	Q18CN1	Q18CN1_CLOD6	hpf	Ribosome hibernation promoting factor	0.0409341	0.814869
Q181I3	Q181I3	Q181I3_CLOD6	CD630_35810	S-adenosylmethionine-dependent methyltransferase domain-containing protein	0.876279	0.991537
Q18AM3	Q18AM3	POTA_CLOD6	potA	Spermidine/putrescine import ATP-binding protein PotA	0.0146184	0.819653
Q185Q8	Q185Q8	Q185Q8_CLOD6	thrB	Homoserine kinase	0.880636	1.05772
Q189S2	Q189S2	Q189S2_CLOD6	CD630_07240	Bifunctional carbon monoxide dehydrogenase/acetyl-CoA synthase,nickel-inserting subunit	0.869991	0.989989
Q182S0	Q182S0	RLMN_CLOD6	rlmN	Probable dual-specificity RNA methyltransferase RlmN	0.0312185	0.820411
Q187X3	Q187X3	Q187X3_CLOD6	ermB	rRNA adenine N-6-methyltransferase	0.00159012	0.820534
Q18CG5	Q18CG5	RS3_CLOD6	rpsC	Small ribosomal subunit protein uS3	0.000237318	0.820643
Q18C14	Q18C14	Q18C14_CLOD6	proC	Pyrroline-5-carboxylate reductase	0.671397	0.961038
Q18CW0	Q18CW0	PUR9_CLOD6	purH	Bifunctional purine biosynthesis protein PurH	0.142106	1.13022
Q18A80	Q18A80	Q18A80_CLOD6	glgD	Glycogen biosynthesis protein	0.567016	1.07332
Q189A1	Q189A1	Q189A1_CLOD6	CD630_05570	Uridine kinase	0.0426386	0.825682
Q186X2	Q186X2	Q186X2_CLOD6	CD630_17640	Phenylalanyl-tRNA synthetase beta chain	0.106735	1.12925
Q186Z2	Q186Z2	Q186Z2_CLOD6	CD630_17820	Stage 0 sporulation protein A homolog	0.0100092	0.838839
Q185B5	Q185B5	Q185B5_CLOD6	asnC	Asparagine--tRNA ligase	0.028641	0.83943
Q180B7	Q180B7	Q180B7_CLOD6	feoB2	Ferrous iron transport protein B	0.00828975	0.841904
Q181E5	Q181E5	Q181E5_CLOD6	CD630_35470	Methyltransferase	0.0364909	0.843544
Q182W5	Q182W5	Q182W5_CLOD6	gpsA	Glycerol-3-phosphate dehydrogenase [NAD(P)+]	0.00757052	0.846578
Q183S7	Q183S7	Q183S7_CLOD6	CD630_28430	Zinc-binding dehydrogenase	0.303238	1.07384
Q18CW3	Q18CW3	Q18CW3_CLOD6	purL	Phosphoribosylformylglycinamidine synthase	0.565303	1.01865
Q189R3	Q189R3	Q189R3_CLOD6	CD630_07170	Bifunctional carbon monoxide dehydrogenase/acetyl-CoA synthase, accessory protein	0.00825959	0.846864
Q181U1	Q181U1	Q181U1_CLOD6	cggR	Transcriptional regulator, SorC family	0.134556	1.09502
Q187P1	Q187P1	LEXA_CLOD6	lexA	LexA repressor	0.399031	0.928851
Q187C4	Q187C4	KCY_CLOD6	cmk	Cytidylate kinase	0.0207562	0.849147
Q18B64	Q18B64	Q18B64_CLOD6	ispA	Geranyltranstransferase	0.139037	1.14062
Q182X9	Q182X9	Q182X9_CLOD6	ftsZ	Cell division protein FtsZ	0.0311637	0.849454
Q189Q3	Q189Q3	MUTS2_CLOD6	mutS2	Endonuclease MutS2	0.591851	1.01958
Q183P1	Q183P1	Q183P1_CLOD6	tgt	Queuine tRNA-ribosyltransferase	0.409534	0.962371
Q183L3	Q183L3	Q183L3_CLOD6	CD630_27760	Glycosyl transferase, family 2	0.0162267	0.854353
Q183L4	Q183L4	Q183L4_CLOD6	CD630_27750	Glycerophosphotransferase	0.00801204	0.857678
Q18A15	Q18A15	Q18A15_CLOD6	CD630_08180	6-phospho-beta-glucosidase	0.480007	1.0268
Q18CS6	Q18CS6	PYRDB_CLOD6	pyrD	Dihydroorotate dehydrogenase B (NAD(+)), catalytic subunit	0.169507	1.12387
Q187E5	Q187E5	Q187E5_CLOD6	aroC	Chorismate synthase	0.0371924	0.860535
Q18A20	Q18A20;Q18AU9	Q18A20_CLOD6	CD630_08220	ABC-type transport system, multidrug-family ATP-binding protein	0.0298962	0.872338
Q18BJ7	Q18BJ7	Q18BJ7_CLOD6	CD630_13300	DNA helicase, UvrD/REP type	0.0278461	0.874084
Q181E3	Q181E3	Q181E3_CLOD6	CD630_35450	HD domain-containing protein	0.0200752	0.877289
Q188I7	Q188I7	Q188I7_CLOD6	CD630_04020	Transcriptional regulator, sigma-54-dependent	0.0459525	0.884979
Q18B89	Q18B89	Q18B89_CLOD6	trmR	tRNA 5-hydroxyuridine methyltransferase	0.943646	1.01276
Q18CB2	Q18CB2	DISA_CLOD6	disA	DNA integrity scanning protein DisA	0.0135852	0.904024
Q181S8	Q181S8	MNMG_CLOD6	mnmG	tRNA uridine 5-carboxymethylaminomethyl modification enzyme MnmG	0.0460559	1.03251
Q189U8	Q189U8	THII_CLOD6	thiI	Probable tRNA sulfurtransferase	0.0381141	1.09181
Q18D13	Q18D13	Q18D13_CLOD6	fliM	Flagellar motor switch protein FliM	0.00546003	1.10944
Q188D6	Q188D6	Q188D6_CLOD6	CD630_20690	Molybdopterin molybdenumtransferase	0.0359401	1.11316
W8W0T8	W8W0T8	W8W0T8_CLOD6	CD630_13110	Rna-binding protein	0.0414101	1.11343
Q181A0	Q181A0	Q181A0_CLOD6	mfd	Transcription-repair-coupling factor	0.011822	1.11616
Q189Y8	Q189Y8	Q189Y8_CLOD6	hflX	GTPase HflX	0.394377	1.05175
Q185S8	Q185S8	RS2_CLOD6	rpsB	Small ribosomal subunit protein uS2	0.0271112	1.11787
Q18B18	Q18B18	Q18B18_CLOD6	CD630_11580	Radical SAM-superfamily protein	0.00858478	1.12562
Q180T6	Q180T6	COBT_CLOD6	cobT	Nicotinate-nucleotide--dimethylbenzimidazole phosphoribosyltransferase	0.109263	1.07295
Q18D71	Q18D71	Q18D71_CLOD6	CD630_03300	Phospholipase, patatin family	0.0419329	1.12805
Q18CB3	Q18CB3	Q18CB3_CLOD6	radA	DNA repair protein RadA	0.213265	1.05257
Q18CM0	Q18CM0	Q18CM0_CLOD6	mreB1	Cell shape-determining protein MreB	0.371854	1.07591
Q18BB4	Q18BB4	Q18BB4_CLOD6	ffh	Signal recognition particle protein	0.0589124	0.914255
Q18C81	Q18C81	Q18C81_CLOD6	CD630_15610	Xanthine dehydrogenase accessory factor	0.00422389	1.13679
Q183H4	Q183H4	Q183H4_CLOD6	aspS	Aspartate--tRNA ligase	0.0261726	1.13966
Q181D9	Q181D9	Q181D9_CLOD6	metG	Methionine--tRNA ligase	0.0239458	1.14009
Q181B7	Q181B7	MURC_CLOD6	murC	UDP-N-acetylmuramate--L-alanine ligase	0.0160708	1.14409
Q185G0	Q185G0	Q185G0_CLOD6	CD630_22890	Stage 0 sporulation protein A homolog	0.0150453	1.14463
Q18BC0	Q18BC0	Q18BC0_CLOD6	CD630_12580	Ribosome biogenesis GTPase A	0.0172909	1.14527
Q18B27	Q18B27	OBG_CLOD6	obg	GTPase Obg	0.0498882	1.14557
Q180V7	Q180V7	Q180V7_CLOD6	tkt3	Transketolase, thiamine diphosphate binding subunit	0.819039	0.975432
Q187A4	Q187A4	Q187A4_CLOD6	CD630_17960	Nitrite and sulfite reductase subunit	0.0506379	0.618964
Q18B12	Q18B12	Q18B12_CLOD6	minD	Septum site-determining protein MinD	0.0336772	1.14585
Q180Y2	Q180Y2	RF1_CLOD6	prfA	Peptide chain release factor 1	0.0426773	1.14728
Q181W4	Q181W4	Q181W4_CLOD6	buk2	Probable butyrate kinase	0.182436	0.897787
Q182Y7	Q182Y7	MURD_CLOD6	murD	UDP-N-acetylmuramoylalanine--D-glutamate ligase	0.0340533	1.14997
Q188H5	Q188H5	Q188H5_CLOD6	CD630_21060	ATP-dependent RNA helicase	0.0323225	1.15325
Q181B4	Q181B4	GLMU_CLOD6	glmU	Bifunctional protein GlmU	0.656257	0.973223
Q180R7	Q180R7	Q180R7_CLOD6	hemB	Delta-aminolevulinic acid dehydratase	0.0288788	1.15432
Q18CN0	Q18CN0	SECA1_CLOD6	secA1	Protein translocase subunit SecA 1	0.0415369	1.15465
Q18CY4	Q18CY4	Q18CY4_CLOD6	fliF	Flagellar M-ring protein	0.0207985	1.15651
Q180S7	Q180S7	Q180S7_CLOD6	cbiC	Cobalt-precorrin-8X methylmutase (Cobalt-precorrin isomerase) (HBA synthase)	0.0287886	1.15688
Q189H0	Q189H0	Q189H0_CLOD6	CD630_06271	Ferredoxin	0.29289	3.03003
Q18BL8	Q18BL8	Q18BL8_CLOD6	CD630_13560	CBS domain-containing protein	0.0757622	1.14448
Q188C8	Q188C8	SYQ_CLOD6	glnS	Glutamine--tRNA ligase	0.0489211	1.15921
Q189U9	Q189U9	Q189U9_CLOD6	iscS1	Cysteine desulfurase	0.416953	1.12956
Q180Y6	Q180Y6	Q180Y6_CLOD6	rho	Transcription termination factor Rho	0.0129854	1.16497
Q183W3	Q183W3	Q183W3_CLOD6	CD630_28790	Uncharacterized protein	0.0736572	1.26544
Q183E9	Q183E9	Q183E9_CLOD6	gtaB	UTP--glucose-1-phosphate uridylyltransferase	0.0467125	1.1678
Q18A92	Q18A92	Y898_CLOD6	CD630_08980	UPF0371 protein CD630_08980	0.155994	1.10332
Q181S7	Q181S7	MNME_CLOD6	mnmE	tRNA modification GTPase MnmE	0.0402394	1.16784
Q184I6	Q184I6	Q184I6_CLOD6	nrdF	Ribonucleoside-diphosphate reductase subunit beta	0.551501	1.07212
Q189J4	Q189J4	Q189J4_CLOD6	CD630_06480	Transcriptional regulator, GntR family	0.472897	1.06651
Q187D4	Q187D4	Q187D4_CLOD6	metY	O-acetylhomoserine sulfhydrylase	0.986551	0.981899
Q18A90	Q18A90;Q17ZV9	Q18A90_CLOD6	opuCA	Quaternary amine transport ATP-binding protein	0.620459	0.97076
Q182R7	Q182R7	Q182R7_CLOD6	stk	Serine/threonine-protein kinase and phosphatase	0.166829	1.07847
Q185E5	Q185E5	Q185E5_CLOD6	topB2	DNA topoisomerase 3	0.00464068	1.16984
Q182Y9	Q182Y9	Q182Y9_CLOD6	murF	UDP-N-acetylmuramoyl-tripeptide--D-alanyl-D-alanine ligase	0.138486	1.13743
Q18A86	Q18A86	Q18A86_CLOD6	CD630_08940	Iron-dependent hydrogenase	0.155858	1.11484
Q18C56	Q18C56	Q18C56_CLOD6	sseA	3-mercaptopyruvate sulfurtransferase	0.0365029	1.1704
Q182K9	Q182K9	Q182K9_CLOD6	CD630_25230	bis(5'-nucleosyl)-tetraphosphatase (symmetrical)	0.980529	0.999104
Q182I0	Q182I0	Q182I0_CLOD6	selB	Selenocysteine-specific elongation factor	0.00386503	1.17155
Q186Z0	Q186Z0	Q186Z0_CLOD6	CD630_17770	Arsenate reductase	0.393613	1.12657
Q181U9	Q181U9	Q181U9_CLOD6	dpaL1	Diaminopropionate ammonia-lyase	0.384716	1.12814
Q183H5	Q183H5	SYH_CLOD6	hisS	Histidine--tRNA ligase	0.0376211	1.17332
Q181L9	Q181L9	Q181L9_CLOD6	CD630_36190	Acyl-CoA N-acyltransferase	0.0597517	1.17421
Q189W9	Q189W9	Q189W9_CLOD6	CD630_07760	Transcriptional regulator, LacI family	0.362533	1.06699
Q185Q9	Q185Q9	Q185Q9_CLOD6	thrC	Threonine synthase	0.32949	0.881925
Q180Z6	Q180Z6	Q180Z6_CLOD6	CD630_34970	Bifunctional protein	0.0261254	1.17835
Q189R1	Q189R1	Q189R1_CLOD6	CD630_07140	Tetratricopeptide repeat protein	0.0332566	1.17899
Q185S4	Q185S4	Q185S4_CLOD6	uppS	Isoprenyl transferase	0.0199965	1.17939
Q183S8	Q183S8	Q183S8_CLOD6	CD630_28420	Nitrilase (Carbon-nitrogen hydrolase)	0.476237	0.924814
Q18C47	Q18C47	PYRC_CLOD6	pyrC	Dihydroorotase	0.725267	1.02424
Q17ZY8	Q17ZY8	Q17ZY8_CLOD6	prdR	Transcriptional regulator, sigma-54-dependent	0.026431	1.18184
Q18BX7	Q18BX7	Q18BX7_CLOD6	CD630_14590	5-nitroimidazole antibiotic resistance protein	0.0759651	1.34132
Q18CY0	Q18CY0	Q18CY0_CLOD6	CD630_02440	CDP-glycerol:Poly(Glycerophosphate) glycerophosphotransferase	0.187098	1.12152
Q18BE7	Q18BE7	SYA_CLOD6	alaS	Alanine--tRNA ligase	0.0291681	1.18259
Q18BH4	Q18BH4	IF2_CLOD6	infB	Translation initiation factor IF-2	0.0383621	1.18385
Q18C73	Q18C73	Q18C73_CLOD6	hisI	Histidine biosynthesis bifunctional protein HisIE	0.204656	1.09604
Q181Q9	Q181Q9	Q181Q9_CLOD6	CD630_36560	Uncharacterized protein	0.0447055	1.18544
Q180Q9	Q180Q9	Q180Q9_CLOD6	uvrA	UvrABC system protein A	0.0634699	1.19182
Q181Z4	Q181Z4	Q181Z4_CLOD6	ppdK	Pyruvate, phosphate dikinase	0.00380783	1.18583
Q18B61	Q18B61	NUSB_CLOD6	nusB	Transcription antitermination protein NusB	0.565537	1.0402
Q181J0	Q181J0	Q181J0_CLOD6	carB1	Carbamoyl phosphate synthase large chain	0.0276689	1.1871
Q183C9	Q183C9	Q183C9_CLOD6	asnA	Aspartate--ammonia ligase	0.590268	0.969448
Q187U6	Q187U6	MIAB_CLOD6	miaB	tRNA-2-methylthio-N(6)-dimethylallyladenosine synthase	0.00137868	1.18757
Q18BQ4	Q18BQ4	Q18BQ4_CLOD6	CD630_13830	Transcriptional regulator, GntR family	0.00867173	1.18838
Q182D3	Q182D3	Q182D3_CLOD6	CD630_24480	tRNA (N(6)-L-threonylcarbamoyladenosine(37)-C(2))-methylthiotransferase	0.0347158	1.19327
Q18B88	Q18B88	Q18B88_CLOD6	CD630_12280	Peptidase, U32 family	0.030403	1.19356
Q183G0	Q183G0	GLYA_CLOD6	glyA	Serine hydroxymethyltransferase	0.0119024	1.19594
Q18CN4	Q18CN4	Q18CN4_CLOD6	CD630_01450	S1 RNA-binding domain-containing protein	0.277644	1.04322
Q18BB7	Q18BB7	Q18BB7_CLOD6	khpA	RNA-binding protein KhpA	0.646161	1.03132
Q184S7	Q184S7	Q184S7_CLOD6	treA	Trehalose-6-phosphate hydrolase	0.023188	1.19613
Q18B73	Q18B73	Q18B73_CLOD6	CD630_12080	RNA-binding S4-domain protein	0.030776	1.19641
Q183N3	Q183N3	Q183N3_CLOD6	CD630_27970	Calcium-binding adhesion protein	0.417605	0.908888
Q18CD6	Q18CD6	SYE_CLOD6	gltX	Glutamate--tRNA ligase	0.0401487	1.19803
Q180S2	Q180S2	Q180S2_CLOD6	cbiK	Sirohydrochlorin cobaltochelatase	0.0371893	1.19823
Q18BC3	Q18BC3	Q18BC3_CLOD6	CD630_12610	Vitamin B12-dependent ribonucleotide reductase	0.196132	1.15593
Q187H6	Q187H6	Q187H6_CLOD6	CD630_18650	DNA recombination protein Tn1549-like,CTn5-Orf24	0.0372433	1.20147
Q17ZT4	Q17ZT4	Q17ZT4_CLOD6	CD630_p090	Arc-type ribbon-helix-helix	0.0280849	1.20351
Q182I7	Q182I7	Q182I7_CLOD6	CD630_25010	Hydrolase, HAD superfamily, IIB subfamily	0.017888	1.20598
Q188C0	Q188C0	Q188C0_CLOD6	lysC	Aspartokinase	0.388027	1.074
Q189V7	Q189V7	Q189V7_CLOD6	CD630_07610	RNA helicase	0.0266752	1.20647
Q185L7	Q185L7	Q185L7_CLOD6	sucD	Succinate-semialdehyde dehydrogenase (NAD(P)+)	0.950134	1.26568
Q182S2	Q182S2	FMT_CLOD6	fmt	Methionyl-tRNA formyltransferase	0.94803	1.0033
Q181Z6	Q181Z6	PDRP_CLOD6	CD630_24110	Putative pyruvate, phosphate dikinase regulatory protein	0.00700172	1.20762
Q180R8	Q180R8	Q180R8_CLOD6	cobA	uroporphyrinogen-III C-methyltransferase	0.239141	1.10969
Q181E7	Q181E7	Q181E7_CLOD6	tmk	Thymidylate kinase	0.0201342	1.20904
Q182M6	Q182M6	Q182M6_CLOD6	CD630_25400	Coenzyme A disulfide reductase	0.867471	0.990633
Q185Q7	Q185Q7	Q185Q7_CLOD6	CD630_21200	2-nitropropane dioxygenase	0.0216871	1.21064
Q183I0	Q183I0	APT_CLOD6	apt	Adenine phosphoribosyltransferase	0.596172	0.954377
Q181S0	Q181S0	Q181S0_CLOD6	CD630_36680	Transcriptional regulator, TPR family	0.999055	0.999035
Q180V8	Q180V8	Q180V8_CLOD6	tkt2	Transketolase, pyridine binding subunit	0.799028	0.985539
Q187T6	Q187T6	MUTS_CLOD6	mutS	DNA mismatch repair protein MutS	0.000270494	1.21291
Q18CF4	Q18CF4	EFG_CLOD6	fusA	Elongation factor G	0.000910752	1.21357
Q18BI8	Q18BI8	Q18BI8_CLOD6	CD630_13250	tRNA 2-selenouridine synthase,selenophosphate-dependent Rhodanese-like domain protein	0.0289599	1.21426
Q181F7	Q181F7	COAX_CLOD6	coaX	Type III pantothenate kinase	0.26597	1.04363
Q18A87	Q18A86;Q18A87	Q18A87_CLOD6	CD630_08930	Iron-dependent hydrogenase	0.181225	1.09387
Q18BF6	Q18BF6	Q18BF6_CLOD6	rnj	Ribonuclease J	0.145328	0.813775
Q18BX9	Q18BX9	Q18BX9_CLOD6	CD630_14570	GTP cyclohydrolase 1 type 2 homolog	0.121736	0.784015
Q182Z7	Q182Z7	Q182Z7_CLOD6	ychF	Ribosome-binding ATPase YchF	0.00557103	1.21662
Q181H2	Q181H2	Q181H2_CLOD6	CD630_35700	Peptidase, M19 family	0.800159	1.0106
Q184S6	Q184S6	Q184S6_CLOD6	CD630_30880	Cellobiose-phosphate degrading protein	0.237363	1.08585
Q18A34	Q18A34	Q18A34_CLOD6	CD630_08410	5-aminoimidazole-4-carboxamide ribonucleotide transformylase	0.027354	1.21692
Q189Q4	Q189Q4	Q189Q4_CLOD6	pepD	Peptidase D, aminoacyl-histidine dipeptidase	0.0569514	0.488324
Q18A76	Q18A76	Q18A76_CLOD6	CD630_08870	Transcriptional regulator, GntR family	0.0013919	1.21898
Q18CD2	Q18CD2	SYP1_CLOD6	proS1	Proline--tRNA ligase 1	0.771251	1.01198
Q18CX4	Q18CX4	FLIW_CLOD6	fliW	Flagellar assembly factor FliW	0.952632	1.02208
Q180Q8	Q180Q8	UVRC_CLOD6	uvrC	UvrABC system protein C	0.0495848	1.2216
Q18BI5	Q18BI5	Q18BI5_CLOD6	dapG	Aspartokinase	0.00230283	1.22179
Q184E7	Q184E7	VATA_CLOD6	atpA	V-type ATP synthase alpha chain	0.0293245	1.22363
Q18AU1	Q18AU1	Q18AU1_CLOD6	CD630_10860	Peptidase, M20D family	0.131809	1.13482
Q188H9	Q188H9	Q188H9_CLOD6	CD630_03920	Radical SAM-family protein	0.706289	1.04338
Q182G9	Q182G9	UNG_CLOD6	ung	Uracil-DNA glycosylase	0.668086	1.04284
Q185R7	Q185R7	Q185R7_CLOD6	ispG	4-hydroxy-3-methylbut-2-en-1-yl diphosphate synthase (flavodoxin)	0.00429394	1.2292
Q182W6	Q182W6	Q182W6_CLOD6	der	GTPase Der	0.0221286	1.23128
Q189T7	Q189T7	Q189T7_CLOD6	hisK	Histidinol-phosphatase	0.930643	0.99274
Q18CA4	Q18CA4	Q18CA4_CLOD6	pycA	Pyruvate carboxylase	0.0183817	1.23737
Q183M9	Q183M9	SECA2_CLOD6	secA2	Protein translocase subunit SecA 2	0.160574	1.06388
Q186V7	Q186V7	Q186V7_CLOD6	CD630_17490	2-hydroxyacyl-CoA dehydratase	0.0299757	1.23817
Q18C70	Q18C70	Q18C70_CLOD6	hisC	Histidinol-phosphate aminotransferase	0.0257429	1.24115
Q181B6	Q181B6	Q181B6_CLOD6	purR	Pur operon repressor	0.000285774	1.24522
Q18AI4	Q18AI4	Q18AI4_CLOD6	rpsA	30S ribosomal protein S1	0.0448708	1.24611
Q18BY8	Q18BY8	Q18BY8_CLOD6	CD630_14680	Iron-sulfur protein	0.00500564	1.24852
Q189B1	Q189B1	Q189B1_CLOD6	CD630_05660	Putative tRNA (cytidine(34)-2'-O)-methyltransferase	0.466292	1.04514
Q18CE3	Q18CE3	RL33_CLOD6	rpmG	Large ribosomal subunit protein bL33	0.0533953	0.690843
Q18B40	Q18B40	FABH_CLOD6	fabH	Beta-ketoacyl-[acyl-carrier-protein] synthase III	0.391934	1.0833
Q18AY1	Q18AY1	Q18AY1_CLOD6	CD630_11220	Transcriptional regulator, RmlC-type	0.0219647	1.25127
Q18D12	Q18D12	Q18D12_CLOD6	fliN1	Flagellar motor switch phosphatase FliN1	0.0118226	1.25352
Q189B2	Q189B2	Q189B2_CLOD6	nth	Endonuclease III	0.013081	1.25398
Q185U1	Q185U1	Q185U1_CLOD6	CD630_21540	ATP/GTP-binding protein	0.315913	1.07358
Q18B74	Q18B74	Q18B74_CLOD6	spo0A	Stage 0 sporulation protein A homolog	0.0508277	0.713467
Q186A4	Q186A4	Q186A4_CLOD6	cynT	Carbonic anhydrase	0.044318	1.25454
Q189P8	Q189P8	Q189P8_CLOD6	CD630_07040	Metal-dependent phosphohydrolase	0.0492988	1.25762
Q189Y0	Q189Y0	Q189Y0_CLOD6	CD630_07850	ABC-type transport system, ATP-binding protein	0.11238	1.10637
Q182F4	Q182F4	LEPA_CLOD6	lepA	Elongation factor 4	0.176781	1.05073
Q180C5	Q180C5	Q180C5_CLOD6	proC1	Pyrroline-5-carboxylate reductase	0.417158	0.89818
Q184M8	Q184M8	PIP_CLOD6	pip	Proline iminopeptidase	0.124753	0.8588
Q180Z0	Q180Z0	Q180Z0_CLOD6	CD630_34910	Exopolyphosphatase	0.0589888	1.1493
Q183C4	Q183C4	Q183C4_CLOD6	hpt	Hypoxanthine phosphoribosyltransferase	0.0839619	0.784609
Q18D70	Q18D70	Q18D70_CLOD6	ppiB	Peptidyl-prolyl cis-trans isomerase	0.0355935	1.25815
Q18D66	Q18D66	Q18D66_CLOD6	pcrA	DNA 3'-5' helicase	0.00935028	1.2583
Q18AR8	Q18AR8	Q18AR8_CLOD6	ccpA	Transcriptional regulator, LacI family	0.760545	0.97584
Q18CI4	Q18CI4	Q18CI4_CLOD6	map1	Methionine aminopeptidase	0.075523	1.14825
Q182K2	Q182K2	Q182K2_CLOD6	ansB	L-asparaginase	0.00127635	1.26013
Q188Y7	Q188Y7	Q188Y7_CLOD6	CD630_05450	Lipoprotein	0.694054	0.975002
Q17ZW7	Q17ZW7	Q17ZW7_CLOD6	sdaB	L-serine dehydratase	0.028423	1.26216
Q180X5	Q180X5	Q180X5_CLOD6	CD630_34770	dCMP deaminase	0.0137592	1.26595
Q17ZU8	Q17ZU8	Q17ZU8_CLOD6	CD630_32050	Nitroreductase	0.00930225	1.26977
Q18B01	Q18B01	Q18B01_CLOD6	rnfB	Ion-translocating oxidoreductase complex subunit B	0.138491	1.33854
Q18AT8	Q18AT8	Q18AT8_CLOD6	CD630_10840	ABC-type transport system, multidrug-family ATP-binding/permease protein	0.541336	1.04212
Q18C85	Q18C85	Q18C85_CLOD6	dnaA	Chromosomal replication initiator protein DnaA	1.12417e-06	1.26977
Q185C8	Q185C8	Q185C8_CLOD6	CD630_22540	Asp/Glu racemase	0.012102	1.27087
Q18CT8	Q18CT8	GUAA_CLOD6	guaA	GMP synthase [glutamine-hydrolyzing]	0.252625	0.962667
Q182S7	Q182S7	Q182S7_CLOD6	coaBC	Coenzyme A biosynthesis bifunctional protein CoaBC	0.0493445	1.27416
Q182K1	Q182K1	Q182K1_CLOD6	CD630_25150	Aminotransferase	0.0692887	1.03822
Q186J3	Q186J3	Q186J3_CLOD6	CD630_16390	Tellurite associated resistance protein	0.125009	0.901849
Q18CE4	Q18CE4	EFTU_CLOD6	tuf1	Elongation factor Tu	0.0363453	1.27501
Q184T6	Q184T6	Q184T6_CLOD6	CD630_30990	Peptidase M20 domain-containing protein 2	0.0230252	1.27905
Q18B35	Q18B35	Q18B35_CLOD6	CD630_11760	DUF177 domain-containing protein	0.221014	1.25571
Q183A0	Q183A0	Q183A0_CLOD6	ptsG-BC	PTS system, glucose-specific IIBC component	0.834328	0.864361
Q182T0	Q182T0	Q182T0_CLOD6	ltaE	Low specificity L-threonine aldolase	0.338455	0.937917
Q183E8	Q183E8	Q183E8_CLOD6	galE	UDP-glucose 4-epimerase	0.26188	1.08606
Q182V2	Q182V2	Q182V2_CLOD6	ileS	Isoleucine--tRNA ligase	0.596428	1.06107
Q18D90	Q18D90	Q18D90_CLOD6	CD630_03500	Nucleotidase	0.0337523	1.28037
Q189S6	Q189S6	Q189S6_CLOD6	CD630_07270	Bifunctional carbon monoxide dehydrogenase/acetyl-CoA synthase, methyltransferase subunit	0.23559	1.12815
Q18CZ0	Q18CZ0	Q18CZ0_CLOD6	fliG	Flagellar motor switch protein FliG	0.945715	1.00561
Q18CF0	Q18CF0	Q18CF0_CLOD6	CD630_00650	NADP-dependent deshydrogenase	0.688555	1.06304
Q180E4	Q180E4	LON_CLOD6	lon	Lon protease	0.63167	1.02158
Q181F5	Q181F5	Q181F5_CLOD6	dusB	tRNA-dihydrouridine synthase	0.00280266	1.28061
Q181E9	Q181E9	Q181E9_CLOD6	CD630_35480	YaaT-like protein involved in sporulation or related to DNA replication	0.222305	1.25266
Q18B56	Q18B56	Q18B56_CLOD6	CD630_11900	Acetyltransferase	0.00621472	1.28551
Q187P6	Q187P6	ACCD_CLOD6	accD	Acetyl-coenzyme A carboxylase carboxyl transferase subunit beta	0.17578	1.15922
Q18AK2	Q18AK2	Q18AK2_CLOD6	fumA	Fumarate hydratase class I, subunit A	0.0286869	1.28675
Q185Q6	Q185Q6	Q185Q6_CLOD6	bipA	Large ribosomal subunit assembly factor BipA	0.167753	1.09477
Q181J8	Q181J8	Q181J8_CLOD6	CD630_35940	Putative nitroreductase TM1586 domain-containing protein	0.0356503	1.28942
Q186P0	Q186P0	Q186P0_CLOD6	CD630_16840	Radical SAM superfamily protein	0.00677363	1.29412
Q180P8	Q180P8	Y3400_CLOD6	CD630_34000	Nucleotide-binding protein CD630_34000	0.00532539	1.30033
Q182H9	Q182H9	Q182H9_CLOD6	pmi	mannose-6-phosphate isomerase	0.0113196	1.30063
Q180P9	Q180P9	MURB_CLOD6	murB	UDP-N-acetylenolpyruvoylglucosamine reductase	0.0203566	1.30359
Q18D37	Q18D37	Q18D37_CLOD6	CD630_02950	Iron-sulfur-binding protein	0.00540874	1.30558
Q18BE2	Q18BE2	MNMA_CLOD6	mnmA	tRNA-specific 2-thiouridylase MnmA	0.0415747	1.3073
Q182K8	Q182K8	SYL_CLOD6	leuS	Leucine--tRNA ligase	0.200712	1.09585
Q187P8	Q187P8	Q187P8_CLOD6	accC	Biotin carboxylase	0.0795336	1.11053
Q180C6	Q180C6	Q180C6_CLOD6	pflD	Pyruvate formate-lyase	0.0223691	1.30799
Q18A33	Q18A33	Q18A33_CLOD6	icd	Isocitrate dehydrogenase NAD-dependent	0.0283791	1.30929
Q18BJ4	Q18BJ4	RECA_CLOD6	recA	Protein RecA	0.387385	1.082
Q18BX0	Q18BX0	Q18BX0_CLOD6	folP	Dihydropteroate synthase	0.332243	1.07194
Q182U6	Q182U6	Q182U6_CLOD6	CD630_26130	Peptidase, M24 family	0.151678	0.641102
Q180A1	Q180A1	Q180A1_CLOD6	valS	Valine--tRNA ligase	0.22374	1.11807
Q188G6	Q188G6	Q188G6_CLOD6	XdhD	Xanthine dehydrogenase subunit XdhD,molybdopterin-binding	0.00869212	1.30944
Q181G5	Q181G5	Q181G5_CLOD6	CD630_35650	Transcriptional regulator, GntR family	0.415494	1.06765
Q185M2	Q185M2	Q185M2_CLOD6	proP	Xaa-Pro dipeptidase	0.892747	0.994793
F3Y5Y4	F3Y5Y4	F3Y5Y4_CLOD6	CD630_07121	Uncharacterized protein	0.0093336	1.30995
Q181T4	Q181T4	Q181T4_CLOD6	secG	Protein-export membrane protein SecG	0.438803	0.819422
Q181S9	Q181S9	Q181S9_CLOD6	jag	RNA-binding protein KhpB	0.161318	0.940149
Q180X9	Q180X9	Q180X9_CLOD6	CD630_34820	Threonylcarbamoyl-AMP synthase	0.00918123	1.31265
Q186J5	Q186J5	Q186J5_CLOD6	CD630_16420	Uncharacterized protein	0.0014308	1.31388
Q184B7	Q184B7	Q184B7_CLOD6	CD630_09420	Phage protein	0.0231875	1.32154
Q17ZW3	Q17ZW3	Q17ZW3_CLOD6	CD630_32210	Peptidase, M20D family	0.0762513	1.24239
Q189Z0	Q189Z0	Q189Z0_CLOD6	nadE	NH(3)-dependent NAD(+) synthetase	0.32642	1.05968
Q18BW3	Q18BW3	Q18BW3_CLOD6	CD630_14420	MORN repeat-containing protein	0.0163866	1.32284
Q18B79	Q18B79	Q18B79_CLOD6	CD630_12150	Thiamine diphosphokinase	0.0211719	1.32693
Q181J1	Q181J1	Q181J1_CLOD6	carA	Carbamoyl phosphate synthase small chain	0.163388	1.0862
Q185L1	Q185L1	Q185L1_CLOD6	CD630_23360	Toxic anion resistance protein	0.00574679	1.33039
Q18C58	Q18C58	Q18C58_CLOD6	aspB1	Glutamate synthase	0.885567	1.0069
Q18CY2	Q18CY2	Q18CY2_CLOD6	CD630_02420	Nucleoside triphosphate transferase	0.000359154	1.33048
Q182S6	Q182S6	RPOZ_CLOD6	rpoZ	DNA-directed RNA polymerase subunit omega	0.394441	1.13633
Q18C89	Q18C89	Q18C89_CLOD6	gyrB	DNA gyrase subunit B	0.0605948	1.09526
Q183H6	Q183H6	Q183H6_CLOD6	CD630_27420	Hydrolase beta-lactamase-like	0.416748	1.052
Q183Q4	Q183Q4	Q183Q4_CLOD6	CD630_28180	ABC-type transport system, multidrug-family ATP-binding/permease protein	0.0415	1.33103
Q180W7	Q180W7	Q180W7_CLOD6	atpG	ATP synthase gamma chain	0.138989	0.872165
Q187C6	Q187C6	ISPH_CLOD6	ispH	4-hydroxy-3-methylbut-2-enyl diphosphate reductase	0.026504	1.33831
Q18C90	Q18C90	Q18C90_CLOD6	gyrA	DNA gyrase subunit A	0.21493	1.01817
Q18CC1	Q18CC1	Q18CC1_CLOD6	acoL	Dihydrolipoyl dehydrogenase	0.0244562	1.33877
Q17ZW5	Q17ZW5	HSLO_CLOD6	hslO	33 kDa chaperonin	0.0303996	1.3408
Q18CV0	Q18CV0	Q18CV0_CLOD6	CD630_02150	Transposase IS200/IS605-like OrfA	0.0146284	1.34283
Q17ZX1	Q17ZX1	Q17ZX1_CLOD6	dapB1	4-hydroxy-tetrahydrodipicolinate reductase	0.811938	0.981667
Q181U8	Q181U8;Q188F3	Q181U8_CLOD6	CD630_31830	succinyl-diaminopimelate desuccinylase	0.641013	1.05154
Q186V6	Q186V6	Q186V6_CLOD6	CD630_17500	CoA enzyme activase	0.00314936	1.34384
Q184Y6	Q184Y6	Q184Y6_CLOD6	CD630_31490	DNA helicase	0.00138862	1.34762
Q181P3	Q181P3	Q181P3_CLOD6	CD630_36410	Oxo-acid lyase	0.0195844	1.34947
Q18B46	Q18B46	Q18B46_CLOD6	fabD	Malonyl CoA-acyl carrier protein transacylase	0.319295	1.12826
Q189A3	Q189A3	Q189A3_CLOD6	CD630_05610	Aldo/keto reductase putative ferredoxin	0.00299944	1.35093
Q181J6	Q181J6	Q181J6_CLOD6	CD630_35960	Methionine synthase	0.000355453	1.35478
Q182P9	Q182P9	Q182P9_CLOD6	CD630_25610	Phosphatase	0.0758295	1.13463
Q183F1	Q183F1	Q183F1_CLOD6	CD630_27160	Uncharacterized protein	0.0741041	1.11855
Q184I5	Q184I5	Q184I5_CLOD6	nrdE	Ribonucleoside-diphosphate reductase	0.033149	1.35843
Q182D8	Q182D8	Q182D8_CLOD6	prmA	Ribosomal protein L11 methyltransferase	0.0310284	1.3647
Q183Y0	Q183Y0	Q183Y0_CLOD6	CD630_09750	Phage protein	0.0122019	1.36486
Q184M9	Q184M9	Q184M9_CLOD6	CD630_30400	DUF4116 domain-containing protein	0.00738111	1.36721
Q18BH2	Q18BH2	Q18BH2_CLOD6	nusA	Transcription termination/antitermination protein NusA	0.381485	1.06207
Q18CY1	Q18CY1	Q18CY1_CLOD6	CD630_02430	Flagella glycosylation methyltransferase domain protein	0.017531	1.36878
Q184S5	Q184S5	Q184S5_CLOD6	CD630_30890	PTS system, glucose-like IIBC component	0.685393	1.03901
Q184F3	Q184F3	Q184F3_CLOD6	CD630_29640	tRNA-binding protein	0.0153411	1.37093
Q18BE9	Q18BE9	Q18BE9_CLOD6	fur	Transcriptional regulator, Fur family	0.233348	1.13575
Q187X6	Q187X6	Q187X6_CLOD6	CD630_20080	Hydrolase	0.250183	1.06923
Q18CT2	Q18CT2	Q18CT2_CLOD6	CD630_01910	DNA-(apurinic or apyrimidinic site) lyase	0.0539406	1.16478
Q189P4	Q189P4	Q189P4_CLOD6	pheS	Phenylalanine--tRNA ligase alpha subunit	0.562022	0.922885
Q18CA2	Q18CA2	RECR_CLOD6	recR	Recombination protein RecR	0.0115174	1.37253
Q18BR4	Q18BR4	Q18BR4_CLOD6	CD630_13940	NAD(P)-binding oxidoreductase,GFO/IDH/MOCA family	0.0191744	1.37491
Q183T6	Q183T6	Q183T6_CLOD6	dltA	D-alanine--D-alanyl carrier protein ligase	0.173502	1.09636
Q18BS1	Q18BS1	Q18BS1_CLOD6	CD630_14050	ABC-type transport system, ATP-binding protein	0.000580852	1.37695
Q185K2	Q185K2	Q185K2_CLOD6	CD630_23280	Transcription antiterminator, PTS operon regulator	0.0205677	1.38299
Q187E4	Q187E4	Q187E4_CLOD6	aroB	3-dehydroquinate synthase	0.0200551	1.39409
Q18CI3	Q18CI3	Q18CI3_CLOD6	CD630_00930	Ribosomal protein L14E/L6E/L27E-like	0.204157	0.828574
Q185N2	Q185N2	Q185N2_CLOD6	CD630_23610	ABC-type transport system,nitrate/sulfonate/taurine ATP-binding protein	0.000289422	1.40329
Q189P6	Q189P6	Q189P6_CLOD6	pheT	Phenylalanine--tRNA ligase beta subunit	0.654661	0.948427
Q180R0	Q180R0	Q180R0_CLOD6	uvrB	UvrABC system protein B	0.0750737	1.22916
Q185K4	Q185K4	XPT_CLOD6	xpt	Xanthine phosphoribosyltransferase	0.0511012	1.26255
Q18D81	Q18D81	Q18D81_CLOD6	CD630_03460	Phosphoesterase	0.0344178	1.41289
Q186T9	Q186T9	Q186T9_CLOD6	CD630_17300	Iron-sulfur cluster carrier protein	0.023457	1.41605
Q18AZ5	Q18AZ5	Q18AZ5_CLOD6	rnfC	Ion-translocating oxidoreductase complex subunit C	0.0144472	1.41747
Q187Z4	Q187Z4	Q187Z4_CLOD6	CD630_20270	N-carbamoyl-L-amino acid hydrolase	0.116374	1.18105
Q18BW6	Q18BW6	Q18BW6_CLOD6	pabA	Para-aminobenzoate/anthranilate synthase glutamine amidotransferase component II	0.00767698	1.41903
Q18B13	Q18B13	MINC_CLOD6	minC	Probable septum site-determining protein MinC	0.000278216	1.43792
Q18CE6	Q18CE6	Q18CE6_CLOD6	nusG	Transcription termination/antitermination protein NusG	0.389736	1.06568
Q18CC3	Q18CC3	Q18CC3_CLOD6	acoB	Pyruvate dehydrogenase E1 component subunit beta	0.017074	1.43872
Q18CJ7	Q18CJ7	Q18CJ7_CLOD6	aspC	Aminotransferase	0.384778	1.09314
Q17ZX8	Q17ZX8	Q17ZX8_CLOD6	CD630_32330	Sigma-54 interacting protein	0.0222497	1.4507
Q18CX7	Q18CX7	Q18CX7_CLOD6	fliC	Flagellin	0.313615	0.868416
Q18BM5	Q18BM5	Q18BM5_CLOD6	CD630_13570	peptidylprolyl isomerase	0.00232739	1.45381
Q18AK1	Q18AK1	Q18AK1_CLOD6	fumB	L(+)-tartrate dehydratase subunit beta	0.00590974	1.45596
Q183N9	Q183N9	QUEA_CLOD6	queA	S-adenosylmethionine:tRNA ribosyltransferase-isomerase	0.00963895	1.45767
Q183F8	Q183F8	Q183F8_CLOD6	CD630_27220	Stage 0 sporulation protein A homolog	0.0139638	1.46152
Q182B9	Q182B9	SYGA_CLOD6	glyQ	Glycine--tRNA ligase alpha subunit	0.233776	1.06243
Q183Y1	Q183Y1	Q183Y1_CLOD6	CD630_09760	Phage protein	0.12947	0.888293
Q18BJ3	Q18BJ3	RNY_CLOD6	rny	Ribonuclease Y	0.137281	1.07515
Q182Z2	Q182Z2	RSMH_CLOD6	rsmH	Ribosomal RNA small subunit methyltransferase H	0.0443991	1.46322
Q18CS1	Q18CS1	Q18CS1_CLOD6	cfa	Cyclopropane-fatty-acyl-phospholipid synthase	0.20205	1.12907
Q18CA6	Q18CA6	Q18CA6_CLOD6	fusA1	Elongation factor G (EF-G)	0.66109	0.938505
Q185Z5	Q185Z5	Q185Z5_CLOD6	CD630_22040	Esterase	0.0287042	1.46373
Q186I2	Q186I2	Q186I2_CLOD6	vanG	D-alanine--D-alanine ligase	0.00702894	1.4656
Q189G9	Q189G9	Q189G9_CLOD6	CD630_06280	Membrane protein	0.00828485	1.47602
Q187U3	Q187U3	Q187U3_CLOD6	CD630_19840	Hydrolase, NUDIX family	0.00492569	1.48322
Q18B62	Q18B62	Q18B62_CLOD6	CD630_12000	Asp23/Gls24 family envelope stress response protein	0.0884223	0.901072
Q18BS2	Q18BS2	Q18BS2_CLOD6	CD630_14041	Coenzyme PQQ synthesis protein D (PqqD)	0.0228216	1.48925
Q188V1	Q188V1	Q188V1_CLOD6	tetM	Tetracycline resistance protein Tn5397	0.319825	1.05352
Q18BA8	Q18BA8	Q18BA8_CLOD6	CD630_12470	Zinc ribbon domain-containing protein	0.0716901	1.25479
Q183G5	Q183G5	Q183G5_CLOD6	CD630_27290	Regulator of the sigma(E) factor	0.0140727	1.49002
Q189Q7	Q189Q7	SYR_CLOD6	argS	Arginine--tRNA ligase	0.126647	1.15553
Q18B39	Q18B39	Q18B39_CLOD6	fabK	Enoyl-(Acyl-carrier-protein) reductase II	0.105852	1.26633
Q18B45	Q18B45	Q18B45_CLOD6	fabG	3-oxoacyl-[acyl-carrier-protein] reductase	0.107351	0.854787
Q187A7	Q187A7	Q187A7_CLOD6	CD630_17970	Coenzyme A disulfide reductase (CoA-disulfide reductase) (CoADR)	0.469259	1.21061
Q18BB3	Q18BB3	Q18BB3_CLOD6	CD630_12490	Radical SAM-superfamily protein	0.00554398	1.49071
Q18CF3	Q18CF3	RPOC_CLOD6	rpoC	DNA-directed RNA polymerase subunit beta'	0.824069	0.994789
Q18CJ2	Q18CJ2	Q18CJ2_CLOD6	truA1	tRNA pseudouridine synthase A	0.0467622	1.50051
Q187W6	Q187W6	Q187W6_CLOD6	effR	Transcriptional regulator, MarR family	0.00734753	1.5009
Q180P3	Q180P3	Q180P3_CLOD6	dnaE	DNA polymerase III subunit alpha	0.00140143	1.50175
Q18CL0	Q18CL0	GLMM_CLOD6	glmM	Phosphoglucosamine mutase	0.811481	1.0084
Q183I6	Q183I6	Q183I6_CLOD6	CD630_27490	Radical SAM-family protein	0.214894	1.07355
Q180T3	Q180T3	Q180T3_CLOD6	cobC	Cobalamin biosynthesis phosphoglycerate mutase CobC	0.0326592	1.50413
Q187B0	Q187B0	Q187B0_CLOD6	terD3	Tellurium resistance protein terD3	0.223085	0.899433
Q181Q4	Q181Q4	Q181Q4_CLOD6	dnaD	DNA replication protein DnaD/DnaB	0.00230916	1.50953
Q18BQ3	Q18BQ3	PXPA_CLOD6	pxpA	5-oxoprolinase subunit A	0.00648589	1.5132
Q185N8	Q185N8	Q185N8_CLOD6	CD630_23660	Lipoprotein	0.0226547	1.51359
Q183K1	Q183K1	Q183K1_CLOD6	CD630_27640	Hydrolase, HAD superfamily, IIB subfamily	0.000105922	1.51587
Q18C55	Q18C55	Q18C55_CLOD6	CD630_15360	Ferredoxin--NADP(+) reductase subunit alpha	0.267209	0.909712
Q183K5	Q183K5	Q183K5_CLOD6	CD630_27690	Polysaccharide biosynthesis protein	0.00216691	1.51894
Q180P4	Q180P4	PFKA_CLOD6	pfkA	ATP-dependent 6-phosphofructokinase	0.804247	1.0564
Q186N9	Q186N9	Q186N9_CLOD6	iunH	Nucleoside hydrolase, IUNH family	0.658148	0.95559
Q189L6	Q189L6	Q189L6_CLOD6	CD630_06720	GTP cyclohydrolase 1 type 2 homolog	0.29927	1.11851
Q18C97	Q18C97	Q18C97_CLOD6	serS1	Serine--tRNA ligase	0.316913	1.07409
Q183J4	Q183J4	Q183J4_CLOD6	CD630_27570	Phospholipase	0.0140859	1.53224
Q186P9	Q186P9	Q186P9_CLOD6	trxB	Thioredoxin-disulfide reductase	0.228393	1.14937
Q187R2	Q187R2	Q187R2_CLOD6	CD630_19530	Coenzyme F420:L-glutamate ligase-like domain-containing protein	0.0704737	1.1063
Q183M7	Q183M7	Q183M7_CLOD6	cwp66	Cell surface protein cwp66	0.00953883	1.53253
Q18CK6	Q18CK6	Q18CK6_CLOD6	CD630_01180	Ferredoxin/flavodoxin oxidoreductase,gamma subunit	0.739598	1.06009
Q182B8	Q182B8	SYGB_CLOD6	glyS	Glycine--tRNA ligase beta subunit	0.128273	1.1651
Q183E6	Q183E6	Q183E6_CLOD6	CD630_27110	Transcriptional regulator, LysR family	0.0170823	1.54125
Q181U0	Q181U0	Q181U0_CLOD6	rpoN	RNA polymerase sigma-54 factor	0.689991	1.02657
Q18A44	Q18A44	Q18A44_CLOD6	CD630_08490	Glutamate carboxypeptidase	0.000654912	1.55469
Q184M7	Q184M7	Q184M7_CLOD6	CD630_30390	ATPase	0.0116023	1.58532
Q181V5	Q181V5	Q181V5_CLOD6	CD630_31910	Oxidoreductase	0.00109394	1.59911
Q181Z7	Q181Z7	Q181Z7_CLOD6	CD630_24120	Transcriptional repressor ccpn	0.146694	1.16821
Q18CJ6	Q18CJ6	Q18CJ6_CLOD6	nrdD	Anaerobic ribonucleoside triphosphate reductase	0.0059345	1.63056
Q18AY0	Q18AY0	Q18AY0_CLOD6	CD630_11230	Phosphoesterase	0.00637821	1.64929
Q181T6	Q181T6	Q181T6_CLOD6	tpi	Triosephosphate isomerase	0.216091	1.10075
Q185B1	Q185B1	Q185B1_CLOD6	CD630_22350	Transcriptional regulator, RpiR family	0.0022582	1.64954
Q182V8	Q182V8	Q182V8_CLOD6	CD630_26230	Pyridoxal phosphate homeostasis protein	0.291166	0.944398
Q18BX4	Q18BX4	Q18BX4_CLOD6	folK	2-amino-4-hydroxy-6-hydroxymethyldihydropteridine diphosphokinase	0.000767427	1.65284
Q18CX1	Q18CX1	Q18CX1_CLOD6	fliS2	Flagellar protein FliS2	0.0139795	1.6686
Q181F2	Q181F2	Q181F2_CLOD6	lysS	Lysine--tRNA ligase	0.082537	1.08323
Q18CN5	Q18CN5	Q18CN5_CLOD6	prfB	Peptide chain release factor 2	0.00051437	1.67503
Q184G4	Q184G4	Q184G4_CLOD6	CD630_29720	Uncharacterized protein	0.0395834	1.68299
Q187S5	Q187S5	Q187S5_CLOD6	CD630_19630	Methyltransferase	0.00233312	1.6938
Q186H9	Q186H9	Q186H9_CLOD6	vanR	Stage 0 sporulation protein A homolog	0.022515	1.70352
Q189V0	Q189V0	Q189V0_CLOD6	CD630_07520	ABC-type transport system, aminoacid-family ATP-binding protein	0.0146219	1.70557
Q182L4	Q182L4	Q182L4_CLOD6	CD630_25280	Uncharacterized protein	0.0479905	1.71108
Q18B05	Q18B05	Q18B05_CLOD6	mreB2	Cell shape-determining protein MreB	0.353965	1.05793
Q187S8	Q187S8	Q187S8_CLOD6	CD630_19690	Oligonucleotide binding regulator	0.000709467	1.72867
Q188D7	Q188D7	Q188D7_CLOD6	CD630_20680	ABC-type transport system, ATP-binding protein	0.191001	0.958619
Q17ZW9	Q17ZW9	Q17ZW9_CLOD6	asd	Aspartate-semialdehyde dehydrogenase	0.0989288	1.21736
Q187Y0	Q187Y0	Q187Y0_CLOD6	hydD	Hydrolase	0.0252322	1.74297
Q183Z2	Q183Z2	Q183Z2_CLOD6	CD630_09580	Phage protein	0.000270377	1.74506
Q18D10	Q18D10	Q18D10_CLOD6	htpG	Heat shock protein 90 (Heat shock protein HtpG)(High temperature protein G)	0.874585	0.991438
Q189Y9	Q189Y9	Y795_CLOD6	CD630_07950	Probable transcriptional regulatory protein CD630_07950	0.0811594	1.1076
Q18B43	Q18B43	Q18B43_CLOD6	fabF	3-oxoacyl-[acyl-carrier-protein] synthase 2	0.228455	1.14734
Q181L3	Q181L3	Q181L3_CLOD6	CD630_36090	Phage protein	0.0123655	1.76182
Q181H0	Q181H0	Q181H0_CLOD6	CD630_35680	Veg protein	0.000610769	1.76815
Q18CZ2	Q18CZ2	Q18CZ2_CLOD6	motA	Flagellar motor rotation protein MotA	0.0083443	1.76922
Q181H5	Q181H5	Q181H5_CLOD6	CD630_35710	SEC-C domain-containing protein	0.133368	0.901506
Q181G8	Q181G8	ISPE_CLOD6	ispE	4-diphosphocytidyl-2-C-methyl-D-erythritol kinase	0.00351242	1.7765
Q18CD5	Q18CD5	SYC_CLOD6	cysS	Cysteine--tRNA ligase	0.147655	1.13831
Q18BG8	Q18BG8	Q18BG8_CLOD6	polC	DNA polymerase III PolC-type	0.0130464	1.81952
Q183R2	Q183R2	Q183R2_CLOD6	CD630_28230	Transcriptional regulator	0.00518589	1.82817
Q18CD7	Q18CD7	SYP2_CLOD6	proS2	Proline--tRNA ligase 2	0.989962	0.997674
Q18B11	Q18B11	MINE_CLOD6	minE	Cell division topological specificity factor	0.00177826	1.88448
Q185I5	Q185I5	Q185I5_CLOD6	cspD	Cold shock protein D	0.00931611	1.9233
Q18CF1	Q18CF1	RPOB_CLOD6	rpoB	DNA-directed RNA polymerase subunit beta	0.0700232	1.06228
Q181R9	Q181R9	Q181R9_CLOD6	CD630_36650	DUF951 domain-containing protein	1.03029e-05	1.93115
Q18CR6	Q18CR6	Q18CR6_CLOD6	CD630_01760	Oxidoreductase, NAD/FAD binding subunit	0.0663019	1.3204
Q181T8	Q181T8	PGK_CLOD6	pgk	Phosphoglycerate kinase	0.938779	0.989088
Q187Q0	Q187Q0	Q187Q0_CLOD6	accB	Biotin carboxyl carrier protein of acetyl-CoA carboxylase	0.653518	0.964104
Q18BJ2	Q18BJ2	RIMO_CLOD6	rimO	Ribosomal protein uS12 methylthiotransferase RimO	1.05683e-05	1.94184
Q187A1	Q187A1	Q187A1_CLOD6	CD630_17930	Oxidoreductase	0.582058	1.34813
Q187E1	Q187E1	Q187E1_CLOD6	aroF1	3-deoxy-D-arabino-heptulosonate 7-phosphate synthase	2.60695e-05	1.98313
Q180E8	Q180E8	CLPX_CLOD6	clpX	ATP-dependent Clp protease ATP-binding subunit ClpX	2.09137e-05	1.98914
Q18A06	Q18A06	Q18A06_CLOD6	CD630_08070	Uncharacterized protein	0.45242	1.0686
Q18C40	Q18C40	Q18C40_CLOD6	tyrS	Tyrosine--tRNA ligase	0.479197	1.08447
Q18AJ7	Q18AJ7	Q18AJ7_CLOD6	CD630_09960	SpoOJ/ParA/ParB/repB family protein	0.0270747	2.00263
Q18CK3	Q18CK3	Q18CK3_CLOD6	buk	Probable butyrate kinase	0.74565	0.973257
Q18CH1	Q18CH1	RS14Z_CLOD6	rpsZ	Small ribosomal subunit protein uS14	0.00694944	2.03519
Q186Y2	Q186Y2	Q186Y2_CLOD6	CD630_17710	Monooxygenase	0.0050328	2.04778
Q182P8	Q182P8	Q182P8_CLOD6	recG	ATP-dependent DNA helicase RecG	0.000607734	2.0514
Q183U3	Q183U3	Q183U3_CLOD6	CD630_28570	Hydrolase, HAD superfamily, IA subfamily	0.000153987	2.09397
Q180Y7	Q180Y7	RL31_CLOD6	rpmE	Large ribosomal subunit protein bL31	0.0516938	0.690075
Q184M5	Q184M5	Q184M5_CLOD6	CD630_30380	von Willebrand factor A	0.000381602	2.097
Q18D05	Q18D05	Q18D05_CLOD6	flgG1	Flagellar hook-basal body complex protein FlgG1	0.0162035	2.17513
Q18A83	Q18A83	Q18A83_CLOD6	cspA	Cold shock protein	0.00037489	2.18533
Q18CR5	Q18CR5	REX_CLOD6	rex	Redox-sensing transcriptional repressor Rex	0.329682	0.9416
Q18C33	Q18C33	PANC_CLOD6	panC	Pantothenate synthetase	0.0121079	2.21196
Q183M0	Q183M0	Q183M0_CLOD6	CD630_27830	Glycosyl transferase	2.71902e-05	2.21554
Q182J9	Q182J9	Q182J9_CLOD6	tdcB	L-threonine dehydratase catabolic TdcB	0.470481	0.933775
Q181B3	Q181B3	Q181B3_CLOD6	prs	Ribose-phosphate pyrophosphokinase	0.452165	1.08525
Q18BE1	Q18BE1	Q18BE1_CLOD6	codY	Global transcriptional regulator CodY	0.214044	1.06283
Q18AQ5	Q18AQ5	Q18AQ5_CLOD6	etfA3	Electron transfer flavoprotein subunit alpha	0.807518	0.972933
Q18CK7	Q18CK7	Q18CK7_CLOD6	CD630_01170	Ferredoxin/flavodoxin oxidoreductase,beta subunit	0.726974	0.979174
Q18AQ6	Q18AQ6	Q18AQ6_CLOD6	etfB3	Electron transfer flavoprotein small subunit	0.923911	1.00846
Q18CK9	Q18CK9	Q18CK9_CLOD6	glmS	Glutamine--fructose-6-phosphate aminotransferase [isomerizing]	0.0885795	1.17259
Q18AQ7	Q18AQ7	Q18AQ7_CLOD6	hbd	3-hydroxybutyryl-CoA dehydrogenase	0.364828	0.892005
Q18BE3	Q18BE3	Q18BE3_CLOD6	CD630_12800	Fe-s iron-sulfur cluster assembly protein, nifu family	0.233904	0.851797
Q182C9	Q182C9	Q182C9_CLOD6	hpf	Ribosome hibernation promoting factor	0.46873	0.951888
Q18D77	Q18D77	Q18D77_CLOD6	adhE	Aldehyde-alcohol dehydrogenase	0.00919396	2.25292
Q18CR1	Q18CR1	Q18CR1_CLOD6	cooS	Carbon monoxide dehydrogenase	0.475475	0.911499
Q181K7	Q181K7	Q181K7_CLOD6	CD630_36040	Nad dependent epimerase/dehydratase family protein	6.77975e-05	2.28284
Q18C16	Q18C16	Q18C16_CLOD6	sigA2	RNA polymerase sigma factor	0.00200909	2.39608
Q18A09	Q18A09	Q18A09_CLOD6	CD630_08120	Universal stress protein A (UspA)	0.375755	0.935492
Q180W6	Q180W6	Q180W6_CLOD6	atpC1	ATP hydrolase epsilon chain	0.198116	0.794765
Q5S4P9	Q5S4P9	Q5S4P9_CLOD6	acd	Acd	0.000623336	2.46527
Q18BZ9	Q18BZ9	Q18BZ9_CLOD6	feoA1	Ferrous iron transport protein	0.000306949	2.4747
Q183N8	Q183N8	RUVB_CLOD6	ruvB	Holliday junction branch migration complex subunit RuvB	0.0262182	2.5385
Q187W1	Q187W1	Q187W1_CLOD6	fldX	Flavodoxin	0.00929812	2.62658
Q180W5	Q180W5	ATPB_CLOD6	atpD	ATP synthase subunit beta	0.262927	0.927562
Q18CI5	Q18CI5	RPOA_CLOD6	rpoA	DNA-directed RNA polymerase subunit alpha	0.362133	0.949016
Q181L5	Q181L5	Q181L5_CLOD6	CD630_36150	Transcriptional regulator, MerR family	0.00276487	2.69112
Q185N0	Q185N0	Q185N0_CLOD6	CD630_23590	Hydrolase, HAD superfamily, subfamily IIB	7.38367e-06	2.72525
Q18BE4	Q18BE4	Q18BE4_CLOD6	iscS2	Cysteine desulfurase IscS	0.8523	0.979019
Q187P7	Q187P7	Q187P7_CLOD6	accA	Acetyl-coenzyme A carboxylase carboxyl transferase subunit alpha	0.0975548	1.14014
Q188B8	Q188B8	Q188B8_CLOD6	CD630_20490	rRNA methylase	0.00398251	2.85924
Q185S9	Q185S9	EFTS_CLOD6	tsf	Elongation factor Ts	0.308464	1.08655
Q189V5	Q189V5	Q189V5_CLOD6	plfB	Formate acetyltransferase	0.189624	1.13109
Q18CH2	Q18CH2	Q18CH2_CLOD6	rplE	Large ribosomal subunit protein uL5	0.0838225	0.627244
Q18CK8	Q18CK8	Q18CK8_CLOD6	CD630_01160	Ferredoxin/flavodoxin oxidoreductase,alpha subunit	0.121577	1.19584
Q185W9	Q185W9	Q185W9_CLOD6	CD630_21810	Alpha/beta hydrolase	0.0678386	1.14256
Q18CG8	Q18CG8	RS17_CLOD6	rpsQ	Small ribosomal subunit protein uS17	0.742944	0.938212
Q18BZ8	Q18BZ8	Q18BZ8_CLOD6	feoB1	Ferrous iron transport protein B	0.000610178	2.9741
Q18B36	Q18B36	ACKA_CLOD6	ackA	Acetate kinase	0.56659	1.02522
Q188I1	Q188I1	Q188I1_CLOD6	hadB	Subunit of oxygen-sensitive 2-hydroxyisocaproyl-CoA dehydratase B	0.0958273	0.826068
Q182V6	Q182V6	SEPF_CLOD6	sepF	Cell division protein SepF	8.9146e-06	3.00086
Q185D8	Q185D8	Q185D8_CLOD6	CD630_22640	Uncharacterized protein	0.026974	3.03889
Q182T5	Q182T5	PYRR_CLOD6	pyrR	Bifunctional protein PyrR	0.0129239	3.15348
Q18AQ1	Q18AQ1	Q18AQ1_CLOD6	bcd2	Butyryl-CoA dehydrogenase	0.284776	1.12643
Q188I2	Q188I2	Q188I2_CLOD6	hadI	Activator of 2-hydroxyisocaproyl-CoA dehydratase	0.346722	0.919644
Q180E6	Q180E6	Q180E6_CLOD6	chrA	Chromate transport protein ChrA	0.00292415	3.46385
Q182Y6	Q182Y6	MURG_CLOD6	murG	UDP-N-acetylglucosamine--N-acetylmuramyl-(pentapeptide) pyrophosphoryl-undecaprenol N-acetylglucosamine transferase	1.52518e-06	3.52406
Q18CI6	Q18CI6	RS4_CLOD6	rpsD	Small ribosomal subunit protein uS4	0.0883942	0.868397
Q185T5	Q185T5	Q185T5_CLOD6	CD630_21480	Serine/threonine protein kinase	0.000509028	3.66169
Q180E9	Q180E9	TIG_CLOD6	tig	Trigger factor	0.771597	1.01723
Q180W8	Q180W8	ATPA_CLOD6	atpA	ATP synthase subunit alpha	0.102156	0.869549
Q17ZZ2	Q17ZZ2	Q17ZZ2_CLOD6	prdC	Electron transfer protein	0.488737	1.09868
Q186H7	Q186H7	Q186H7_CLOD6	CD630_16230	Oxidoreductase	0.180832	0.910983
Q188H7	Q188H7	Q188H7_CLOD6	ldhA	D-lactate dehydrogenase	0.79862	1.0263
Q187I0	Q187I0	Q187I0_CLOD6	CD630_18660	Conjugative transposon protein tn1549-like, CTn5-Orf25	0.0367184	3.73382
Q181E8	Q181E8	Q181E8_CLOD6	CD630_35490	DNA polymerase III subunit delta'	0.000518566	4.07194
Q181S3	Q181S3	Q181S3_CLOD6	spo0J	Stage 0 sporulation protein J, site-specific DNA-binding protein	0.000267855	4.36978
Q184N0	Q184N0	Q184N0_CLOD6	CD630_30430	Transglutaminase-like domain-containing protein	0.000178759	5.80363
Q18CI1	Q18CI1	RL36_CLOD6	rpmJ	Large ribosomal subunit protein bL36	0.000455188	6.70108
Q184F6	Q184F6	Q184F6_CLOD6	adhE1	Aldehyde-alcohol dehydrogenase	0.139521	1.18761
Q183B6	Q183B6	Q183B6_CLOD6	pfo	Pyruvate:ferredoxin oxidoreductase	0.227669	0.877937
Q18B19	Q18B19	Q18B19_CLOD6	norV	Anaerobic nitric oxide reductase flavorubredoxin (FlRd) (FlavoRb)	0.35928	1.11465
Q188I8	Q188I8	Q188I8_CLOD6	etfA1	Alpha-subunit of electron transfer flavoprotein	0.240054	0.882333
Q188I3	Q188I3	Q188I3_CLOD6	hadA	Isocaprenoyl-CoA:2-hydroxyisocaproate CoA-transferase	0.105434	0.836012
F3Y5U6	F3Y5U6	F3Y5U6_CLOD6	CD630_21151	DUF1450 domain-containing protein	0.0112172	9.74772
Q188I5	Q188I5	Q188I5_CLOD6	acdB	Acyl-CoA dehydrogenase, short-chain specific	0.638669	1.04576
Q185B0	Q185B0	Q185B0_CLOD6	CD630_22360	Glucokinase, ROK family	6.48886e-05	21.5121
