# Supplementary material for: Proteomic antibacterial characterization of flavonoid xanthohumol and probiotic Clostridium butyricum on pathogenic Clostridioides difficile
Source: Chin Med. 2026 Feb 3;21:64. doi: 10.1186/s13020-026-01343-x (PMC12870184; doi:10.1186/s13020-026-01343-x)
Supplement: Supplementary file 7 — Supplementary Material 7. Table S6 Primers used in this study [file 13020_2026_1343_MOESM7_ESM.xls]

## Sheet: Sheet1
Table S6. Primers used in this study
Primer Name	Sequence (5' to 3')
fba_F	AATGGGTCGCGGATCCATGGCATTAATTACTACAAAAGAAATGTTTAAAAAAGCT
fba_R	CGACGAGCTCGAATTCGTTTATAGAGTTAGCAGAACCTAAAACATCATCTATCTTG
fba_mut_F	TTTGACCCAAGAGCATACATTGGTGCTGGTAGAGATG
fba_mut_R	AGCACCAATGTATGCTCTTGGGTCAAATTCTTTTGGATTTTC
qRT_rpoB_F	TGCTGTTGAAATGGTTCCTG
qRT_rpoB_R	CGGTTGGCATCATCATTTTC
qRT_tcdA_F	GGAGAAGTCAGTGATATTGCTCTTG
qRT_tcdA_R	CAGTGGTAGAAGATTCAACTATAGCC
qRT_tcdB_F	AAGGAATATCTAGTTACAGAAGTATTAGAGC
qRT_tcdB_R	GCAGTGTCATTTATTTGACCTCCA
qRT_tcdR_F	AGCAAGAAATAACTCAGTAGATGATT
qRT_tcdR_R	TTATTAAATCTGTTTCTCCCTCTTCA
qRT_NF-κB_F	AGCTTCAGAATGGCAGAAGATGA
qRT_NF-κB_R	CAGTGCCATCTGTGGTTGAAATA
qRT_TRAF6_F	CTGAAGGATTGTCCAAGGAGACA
qRT_TRAF6_R	GGACAGTTCTGGTCATGGATCTC
qRT_TAK1_F	GAGATCAAGAGGGTGATGCAGAT
qRT_TAK1_R	CGAGTGATAAGCACATTAGCAGC
qRT_JNK_F	ATGACGCCTTATGTAGTGACTCG
qRT_JNK_R	ATAATGCACCCCACAGACCATAA
